# Supplementary material for: The Mitochondrial Na+/Ca2+ Exchanger Inhibitor CGP37157 Preserves Muscle Structure and Function to Increase Lifespan and Healthspan in Caenorhabditis elegans
Source: Front Pharmacol. 2021 Jun 15;12:695687. doi: 10.3389/fphar.2021.695687 (PMC8241105; doi:10.3389/fphar.2021.695687)
Supplement: Supplementary file 1 [file DataSheet4.xlsx]

## Sheet: Hoja1
Ensembl.Gene.ID	Control_rep1_02_12	Control_rep2_04_12	Control_rep3_17_12	CGP_rep1_02_12	CGP_rep2_04_12	CGP_rep3_17_12	norm.Control_rep1_02_12	norm.Control_rep2_04_12	norm.Control_rep3_17_12	norm.CGP_rep1_02_12	norm.CGP_rep2_04_12	norm.CGP_rep3_17_12	baseMean	CtrlCGP	CGP	FC	log2FoldChange	pvalue	padj	tagwise.dispersion	trended.dispersion	Associated.Gene.Name	Ensembl.Transcript.Id	Ensembl.Protein.Id	Description	Chromosome.Name	Gene.Start..bp.	Gene.End..bp.	GO_Term_ID_BP	GO_Term_Name_BP	GO_Term_ID_MF	GO_Term_Name_MF	GO_Term_ID_CC	GO_Term_Name_CC	EntrezID	UniprotTrEMBL	Human_ortholog_Id	Human_ortholog_GeneName
WBGene00019886	3	1	5	3095	4391	3272	3	1	5	3100	3651	3184	1657.35	3	3312	985.752	9.945	3.2017e-122	3.96531e-118	0.0448	0.0544	R05D8.9	R05D8.9	R05D8.9		V	2766271	2767503	GO:0008152;GO:0055114	metabolic process;oxidation-reduction process	GO:0016491	oxidoreductase activity	NA	NA	187609	Q9N5G2
WBGene00016786	119	84	96	25243	39823	28682	113	111	100	25286	33109	27908	14437.9	108	28768	266.212	8.056	3.56101e-109	2.20515e-105	0.0501	0.0623	cyp-35A4	C49G7.8	C49G7.8	CYtochrome P450 family [Source:RefSeq peptide;Acc:NP_504124]	V	4031627	4033387	GO:0055114;GO:0009410	oxidation-reduction process;response to xenobiotic stimulus	GO:0046872;GO:0016491;GO:0004497;GO:0005506;GO:0020037;GO:0016705;GO:0008395	metal ion binding;oxidoreductase activity;monooxygenase activity;iron ion binding;heme binding;oxidoreductase activity, acting on paired donors, with incorporation or reduction of molecular oxygen;steroid hydroxylase activity	NA	NA	183622	O16220
WBGene00016863	24	7	19	6780	11284	6436	23	9	20	6792	9382	6262	3747.9	17	7479	419.5	8.713	1.44699e-108	5.97366e-105	0.0518	0.0515	C52A10.2	C52A10.2	C52A10.2	Carboxylic ester hydrolase [Source:RefSeq peptide;Acc:NP_504398]	V	5234796	5237169	GO:0008152	metabolic process	GO:0016787;GO:0052689	hydrolase activity;carboxylic ester hydrolase activity	GO:0005615	extracellular space	178910	Q95YC3	ENSG00000042832	TG
WBGene00044514	26	21	25	7337	6886	4553	25	28	26	7350	5725	4430	2930.54	26	5835	222.77	7.799	1.68558e-100	5.21899e-97	0.049	0.0518	R09E12.9	R09E12.9	R09E12.9		V	777571	778235	NA	NA	NA	NA	NA	NA	3896848	Q4R148
WBGene00009429	524	413	513	75681	81019	57739	499	546	532	75810	67360	56182	33488.1	526	66451	126.415	6.982	2.12692e-77	5.26839e-74	0.0597	0.0759	F35E12.5	F35E12.5	F35E12.5		V	13737007	13738471	GO:0045087;GO:0050829	innate immune response;defense response to Gram-negative bacterium	NA	NA	GO:0045121	membrane raft	185307	O02357
WBGene00015399	43	20	34	3915	6096	2815	41	26	35	3922	5068	2739	1971.94	34	3910	112.889	6.819	6.0723e-76	1.25342e-72	0.0552	0.0534	cyp-35A1	C03G6.14	C03G6.14	CYtochrome P450 family [Source:RefSeq peptide;Acc:NP_504879]	V	7359997	7361773	GO:0055114;GO:0009410	oxidation-reduction process;response to xenobiotic stimulus	GO:0046872;GO:0016491;GO:0004497;GO:0005506;GO:0020037;GO:0016705;GO:0008395	metal ion binding;oxidoreductase activity;monooxygenase activity;iron ion binding;heme binding;oxidoreductase activity, acting on paired donors, with incorporation or reduction of molecular oxygen;steroid hydroxylase activity	NA	NA	182176	O02627
WBGene00016686	4	2	4	899	1007	865	4	3	4	901	837	842	431.67	4	860	230.947	7.851	8.69909e-75	1.53912e-71	0.0516	0.0643	cyp-33C1	C45H4.2	C45H4.2	CYtochrome P450 family [Source:RefSeq peptide;Acc:NP_503592]	V	2179586	2181759	GO:0055114	oxidation-reduction process	GO:0046872;GO:0016491;GO:0004497;GO:0005506;GO:0020037;GO:0016705;GO:0008395	metal ion binding;oxidoreductase activity;monooxygenase activity;iron ion binding;heme binding;oxidoreductase activity, acting on paired donors, with incorporation or reduction of molecular oxygen;steroid hydroxylase activity	NA	NA	183484	O44704
WBGene00000986	43	23	26	2063	2947	2036	41	30	27	2067	2450	1981	1099.34	33	2166	65.517	6.034	1.2666e-71	1.96086e-68	0.048	0.057	dhs-23	R08H2.1.1;R08H2.1.2	R08H2.1.1;R08H2.1.2	DeHydrogenases, Short chain [Source:RefSeq peptide;Acc:NP_506820]	V	15381097	15382305	GO:0008152;GO:0055114;GO:0008152;GO:0055114	metabolic process;oxidation-reduction process;metabolic process;oxidation-reduction process	GO:0016491;GO:0016491	oxidoreductase activity;oxidoreductase activity	NA	NA	180038	O45709;O45709
WBGene00017092	29	9	21	1722	3302	2308	28	12	22	1725	2745	2246	1129.55	21	2239	106.743	6.738	6.71528e-69	9.24097e-66	0.0579	0.0568	E02C12.6	E02C12.6	E02C12.6		V	9369497	9371086	NA	NA	NA	NA	NA	NA	183987	Q19030
WBGene00019473	160	143	192	6855	12281	6600	152	189	199	6867	10210	6422	4006.62	180	7833	43.489	5.443	5.31547e-66	6.5832e-63	0.0484	0.0515	cyp-35A5	K07C6.5	K07C6.5	CYtochrome P450 family [Source:RefSeq peptide;Acc:NP_504092]	V	3936374	3938496	GO:0055114;GO:0045087;GO:0009410	oxidation-reduction process;innate immune response;response to xenobiotic stimulus	GO:0046872;GO:0016491;GO:0004497;GO:0005506;GO:0020037;GO:0016705;GO:0008395	metal ion binding;oxidoreductase activity;monooxygenase activity;iron ion binding;heme binding;oxidoreductase activity, acting on paired donors, with incorporation or reduction of molecular oxygen;steroid hydroxylase activity	NA	NA	178802	O44649
WBGene00007811	492	348	510	11718	15721	11109	468	460	529	11738	13071	10809	6179.22	486	11873	24.43	4.611	8.44137e-63	9.50422e-60	0.04	0.0532	C29F7.2	C29F7.2a;C29F7.2b	C29F7.2a;C29F7.2b		X	13416078	13418220	NA	NA	NA	NA	NA	NA	181463	O17621;A0A0K3AWA7
WBGene00017095	1	2	10	1661	4605	2100	1	3	10	1664	3829	2043	1258.3	5	2512	521.753	9.027	1.29588e-61	1.33746e-58	0.0905	0.0561	E02C12.10	E02C12.10	E02C12.10		V	9375099	9378404	NA	NA	NA	NA	NA	NA	183989	Q19034
WBGene00019565	440	162	395	33080	50154	28349	419	214	410	33137	41698	27584	17243.7	348	34140	98.035	6.615	2.26872e-60	2.16139e-57	0.0715	0.0649	cyp-35A3	K09D9.2	K09D9.2	CYtochrome P450 family [Source:RefSeq peptide;Acc:NP_504121]	V	4022619	4024473	GO:0055114;GO:0009410	oxidation-reduction process;response to xenobiotic stimulus	GO:0046872;GO:0016491;GO:0004497;GO:0005506;GO:0020037;GO:0016705;GO:0008395	metal ion binding;oxidoreductase activity;monooxygenase activity;iron ion binding;heme binding;oxidoreductase activity, acting on paired donors, with incorporation or reduction of molecular oxygen;steroid hydroxylase activity	NA	NA	187209	Q9N5I1
WBGene00019235	1	2	1	640	1474	643	1	3	1	641	1225	626	416.15	2	831	526.757	9.041	7.1215e-58	6.29999e-55	0.079	0.0646	H23N18.4	H23N18.4	H23N18.4		V	4901374	4903010	GO:0008152;GO:0009813;GO:0052696	metabolic process;flavonoid biosynthetic process;flavonoid glucuronidation	GO:0015020;GO:0016758	glucuronosyltransferase activity;transferase activity, transferring hexosyl groups	GO:0016020;GO:0016021;GO:0043231	membrane;integral component of membrane;intracellular membrane-bounded organelle	186769	Q9TXZ3
WBGene00019471	2	6	10	610	797	779	2	8	10	611	663	758	341.98	7	677	101.287	6.662	1.23627e-56	1.02075e-53	0.0595	0.0669	cyp-35B2	K07C6.3	K07C6.3	CYtochrome P450 family [Source:RefSeq peptide;Acc:NP_504094]	V	3942215	3944519	GO:0055114	oxidation-reduction process	GO:0046872;GO:0016491;GO:0004497;GO:0005506;GO:0020037;GO:0016705;GO:0008395	metal ion binding;oxidoreductase activity;monooxygenase activity;iron ion binding;heme binding;oxidoreductase activity, acting on paired donors, with incorporation or reduction of molecular oxygen;steroid hydroxylase activity	NA	NA	187093	O44651
WBGene00001753	469	484	373	13330	15998	12146	446	640	387	13353	13301	11818	6657.52	491	12824	26.144	4.708	1.07374e-54	8.31138e-52	0.0478	0.0537	gst-5	R03D7.6a;R03D7.6b;R03D7.6c	R03D7.6a;R03D7.6b;R03D7.6c	Probable glutathione S-transferase 5 [Source:UniProtKB/Swiss-Prot;Acc:Q09596]	II	10950350	10951606	GO:0008152;GO:0045087;GO:0008152;GO:0008152	metabolic process;innate immune response;metabolic process;metabolic process	GO:0016740;GO:0004364;GO:0005515;GO:0016740;GO:0005515;GO:0016740	transferase activity;glutathione transferase activity;protein binding;transferase activity;protein binding;transferase activity	GO:0005575	cellular_component	187537	;G3MTY0;G3MTX8	ENSG00000243955;ENSG00000174156;ENSG00000182793;ENSG00000244067;ENSG00000170899	GSTA1;GSTA3;GSTA5;GSTA2;GSTA4
WBGene00019089	2	1	4	663	1412	582	2	1	4	664	1174	566	401.96	2	801	303.483	8.245	1.35215e-54	9.85082e-52	0.0794	0.065	clec-206	F59A7.1	F59A7.1	C-type LECtin [Source:RefSeq peptide;Acc:NP_503546]	V	2000418	2004329	GO:0045087	innate immune response	GO:0030246	carbohydrate binding	NA	NA	186582	O16285
WBGene00015045	15	3	5	882	1013	647	14	4	5	884	842	630	396.45	8	785	95.012	6.57	8.77014e-54	6.03434e-51	0.0649	0.0652	cyp-34A10	B0213.16	B0213.16	CYtochrome P450 family [Source:RefSeq peptide;Acc:NP_504104]	V	3970712	3973001	GO:0055114	oxidation-reduction process	GO:0046872;GO:0016491;GO:0004497;GO:0005506;GO:0020037;GO:0016705;GO:0008395	metal ion binding;oxidoreductase activity;monooxygenase activity;iron ion binding;heme binding;oxidoreductase activity, acting on paired donors, with incorporation or reduction of molecular oxygen;steroid hydroxylase activity	NA	NA	181852	O61204
WBGene00008584	812	625	1175	46422	84355	45733	773	826	1219	46501	70133	44500	27325.4	939	53711	57.166	5.837	6.66136e-51	4.34216e-48	0.0716	0.0724	F08G5.6	F08G5.6	F08G5.6		IV	12435827	12438274	GO:0045087;GO:0050829	innate immune response;defense response to Gram-negative bacterium	NA	NA	GO:0045121	membrane raft	184206	Q19223
WBGene00019234	27	24	23	958	1871	959	26	32	24	960	1556	933	588.27	27	1150	42.504	5.41	1.24761e-47	7.7258e-45	0.0617	0.0614	ugt-8	H23N18.3	H23N18.3	UDP-GlucuronosylTransferase [Source:RefSeq peptide;Acc:NP_504315]	V	4903974	4905917	GO:0008152;GO:0009813;GO:0052696	metabolic process;flavonoid biosynthetic process;flavonoid glucuronidation	GO:0016740;GO:0015020;GO:0016758	transferase activity;glucuronosyltransferase activity;transferase activity, transferring hexosyl groups	GO:0016020;GO:0016021;GO:0043231	membrane;integral component of membrane;intracellular membrane-bounded organelle	186768	Q9TXZ4
WBGene00021580	4	5	13	973	623	824	4	7	13	975	518	802	386.39	8	765	94.603	6.564	4.31989e-47	2.54771e-44	0.0757	0.0655	clec-174	Y46C8AL.2	Y46C8AL.2	C-type LECtin [Source:RefSeq peptide;Acc:NP_500441]	IV	3940213	3941702	GO:0045087	innate immune response	GO:0030246	carbohydrate binding	NA	NA	189943	Q9N3W8
WBGene00010413	19	28	30	855	1396	1316	18	37	31	856	1161	1281	563.97	29	1099	38.588	5.27	8.10891e-46	4.56495e-43	0.0618	0.0618	H25K10.4	H25K10.4	H25K10.4		IV	16226047	16227122	NA	NA	NA	NA	NA	NA	186780	Q9XU17
WBGene00016697	5	2	7	342	420	452	5	3	7	343	349	440	191.04	5	377	73.339	6.197	1.00742e-45	5.42474e-43	0.0625	0.0756	cyp-33C2	C45H4.17	C45H4.17	CYtochrome P450 family [Source:RefSeq peptide;Acc:NP_503594]	V	2183521	2186535	GO:0055114	oxidation-reduction process	GO:0046872;GO:0016491;GO:0004497;GO:0005506;GO:0020037;GO:0016705;GO:0008395	metal ion binding;oxidoreductase activity;monooxygenase activity;iron ion binding;heme binding;oxidoreductase activity, acting on paired donors, with incorporation or reduction of molecular oxygen;steroid hydroxylase activity	NA	NA	178695	O44706
WBGene00017315	11	7	7	366	561	454	10	9	7	367	466	442	216.96	9	425	46.541	5.54	3.19666e-44	1.64961e-41	0.059	0.0735	ugt-36	F09G2.6	F09G2.6	UDP-GlucuronosylTransferase [Source:RefSeq peptide;Acc:NP_504820]	V	7167009	7169205	GO:0008152;GO:0009813;GO:0052696	metabolic process;flavonoid biosynthetic process;flavonoid glucuronidation	GO:0016740;GO:0015020;GO:0016758	transferase activity;glucuronosyltransferase activity;transferase activity, transferring hexosyl groups	GO:0016020;GO:0016021;GO:0043231	membrane;integral component of membrane;intracellular membrane-bounded organelle	184266	O17401
WBGene00010707	35	3	12	1155	1590	1220	33	4	12	1157	1322	1187	619.29	16	1222	70.579	6.141	4.15245e-40	2.05712e-37	0.0901	0.061	cyp-14A3	K09A11.4	K09A11.4	CYtochrome P450 family [Source:RefSeq peptide;Acc:NP_510205]	X	13271877	13274218	GO:0055114	oxidation-reduction process	GO:0046872;GO:0016491;GO:0004497;GO:0005506;GO:0020037;GO:0016705	metal ion binding;oxidoreductase activity;monooxygenase activity;iron ion binding;heme binding;oxidoreductase activity, acting on paired donors, with incorporation or reduction of molecular oxygen	NA	NA	187185	Q27507
WBGene00015400	1407	837	1193	13832	20654	12989	1339	1106	1238	13856	17172	12639	7891.54	1228	14556	11.852	3.567	1.95928e-38	9.33298e-36	0.0443	0.0551	cyp-35A2	C03G6.15	C03G6.15	CYtochrome P450 family [Source:RefSeq peptide;Acc:NP_504880]	V	7362316	7364204	GO:0055114;GO:0009410	oxidation-reduction process;response to xenobiotic stimulus	GO:0046872;GO:0016491;GO:0004497;GO:0005506;GO:0020037;GO:0016705;GO:0008395	metal ion binding;oxidoreductase activity;monooxygenase activity;iron ion binding;heme binding;oxidoreductase activity, acting on paired donors, with incorporation or reduction of molecular oxygen;steroid hydroxylase activity	NA	NA	182177	O02628
WBGene00010123	48	64	141	2773	3939	3071	46	85	146	2778	3275	2988	1552.9	92	3014	32.674	5.03	2.29211e-38	1.0514e-35	0.0749	0.0548	F55G11.2	F55G11.2	F55G11.2		IV	12967448	12969289	GO:0045087	innate immune response	NA	NA	NA	NA	186337	Q9XUD8
WBGene00016340	60	65	91	1268	2825	1839	57	86	94	1270	2349	1789	940.96	79	1803	22.806	4.511	2.46946e-37	1.0923e-34	0.064	0.058	gba-2	C33C12.8	C33C12.8	Putative glucosylceramidase 2 [Source:UniProtKB/Swiss-Prot;Acc:O16581]	II	2182503	2186433	GO:0005975;GO:0006629;GO:0006665	carbohydrate metabolic process;lipid metabolic process;sphingolipid metabolic process	GO:0016787;GO:0004348	hydrolase activity;glucosylceramidase activity	NA	NA	183155		ENSG00000177628	GBA
WBGene00015042	34	5	9	783	1103	1117	32	7	9	784	917	1087	472.76	16	929	55.504	5.795	3.70156e-37	1.58082e-34	0.0887	0.0634	cyp-34A7	B0213.12	B0213.12	CYtochrome P450 family [Source:RefSeq peptide;Acc:NP_504101]	V	3961760	3963815	GO:0055114	oxidation-reduction process	GO:0046872;GO:0016491;GO:0004497;GO:0005506;GO:0020037;GO:0016705;GO:0008395	metal ion binding;oxidoreductase activity;monooxygenase activity;iron ion binding;heme binding;oxidoreductase activity, acting on paired donors, with incorporation or reduction of molecular oxygen;steroid hydroxylase activity	NA	NA	181849	O44657
WBGene00010706	23	15	32	521	598	568	22	20	33	522	497	553	274.45	25	524	20.758	4.376	6.14676e-37	2.53759e-34	0.0551	0.0699	cyp-14A2	K09A11.3	K09A11.3	CYtochrome P450 family [Source:RefSeq peptide;Acc:NP_510204]	X	13267605	13269697	GO:0055114	oxidation-reduction process	GO:0046872;GO:0016491;GO:0004497;GO:0005506;GO:0020037;GO:0016705	metal ion binding;oxidoreductase activity;monooxygenase activity;iron ion binding;heme binding;oxidoreductase activity, acting on paired donors, with incorporation or reduction of molecular oxygen	NA	NA	187184	Q27505
WBGene00015044	321	111	183	3430	3836	3452	305	147	190	3436	3189	3359	1771.01	214	3328	15.491	3.953	1.74998e-36	6.99146e-34	0.0544	0.054	cyp-34A9	B0213.15a;B0213.15b;B0213.15c	B0213.15a;B0213.15b;B0213.15c	CYtochrome P450 family [Source:RefSeq peptide;Acc:NP_001041071]	V	3968133	3970514	GO:0055114;GO:0055114;GO:0055114	oxidation-reduction process;oxidation-reduction process;oxidation-reduction process	GO:0046872;GO:0016491;GO:0004497;GO:0005506;GO:0020037;GO:0016705;GO:0008395;GO:0046872;GO:0016491;GO:0004497;GO:0005506;GO:0020037;GO:0016705;GO:0008395;GO:0046872;GO:0016491;GO:0004497;GO:0005506;GO:0020037;GO:0016705;GO:0008395	metal ion binding;oxidoreductase activity;monooxygenase activity;iron ion binding;heme binding;oxidoreductase activity, acting on paired donors, with incorporation or reduction of molecular oxygen;steroid hydroxylase activity;metal ion binding;oxidoreductase activity;monooxygenase activity;iron ion binding;heme binding;oxidoreductase activity, acting on paired donors, with incorporation or reduct…	NA	NA	181851	H2KY68;H2KY69;Q2MGF0
WBGene00000977	519	498	550	4906	7790	6662	494	658	571	4914	6477	6482	3266.03	574	5958	10.38	3.376	3.08042e-36	1.19222e-33	0.0426	0.0515	dhs-14	R05D8.8	R05D8.8	DeHydrogenases, Short chain [Source:RefSeq peptide;Acc:NP_503752]	V	2763964	2765225	GO:0008152;GO:0055114	metabolic process;oxidation-reduction process	GO:0016491	oxidoreductase activity	NA	NA	178738	Q9N5G3
WBGene00017431	467	211	352	4008	6779	3948	444	279	365	4015	5636	3842	2430.16	363	4498	12.374	3.629	6.50323e-35	2.44068e-32	0.0499	0.0524	F13H6.3	F13H6.3	F13H6.3	Esterase CM06B1 [Source:UniProtKB/Swiss-Prot;Acc:Q07085]	V	6363407	6365671	GO:0008152	metabolic process	GO:0016787;GO:0052689	hydrolase activity;carboxylic ester hydrolase activity	GO:0016020;GO:0005886;GO:0005737;GO:0005615	membrane;plasma membrane;cytoplasm;extracellular space	179020		ENSG00000042832	TG
WBGene00009110	105	85	91	1174	1525	1203	100	112	94	1176	1268	1171	653.52	102	1205	11.793	3.56	8.4266e-35	3.00058e-32	0.0461	0.0606	F25D1.5	F25D1.5	F25D1.5		V	10545741	10546862	GO:0008152;GO:0055114	metabolic process;oxidation-reduction process	GO:0000166;GO:0016491	nucleotide binding;oxidoreductase activity	NA	NA	184922	Q19774
WBGene00012610	49	47	48	834	850	756	47	62	50	835	707	736	406.05	53	759	14.407	3.849	8.47965e-35	3.00058e-32	0.0504	0.0649	Y38F1A.8	Y38F1A.8	Y38F1A.8		II	12997986	13000853	NA	NA	NA	NA	GO:0016020;GO:0016021	membrane;integral component of membrane	189674	Q9XWM2
WBGene00007362	765	311	741	10376	20736	9042	728	411	769	10394	17240	8798	6389.96	636	12144	19.077	4.254	3.36762e-32	1.15856e-29	0.0712	0.0534	cyp-35C1	C06B3.3	C06B3.3	CYtochrome P450 family [Source:RefSeq peptide;Acc:NP_741638]	V	13896657	13898488	GO:0055114;GO:0009410	oxidation-reduction process;response to xenobiotic stimulus	GO:0046872;GO:0016491;GO:0004497;GO:0005506;GO:0020037;GO:0016705;GO:0008395	metal ion binding;oxidoreductase activity;monooxygenase activity;iron ion binding;heme binding;oxidoreductase activity, acting on paired donors, with incorporation or reduction of molecular oxygen;steroid hydroxylase activity	NA	NA	179885	G5ECD0
WBGene00000412	52	50	51	765	1099	647	49	66	53	766	914	630	413.01	56	770	13.747	3.781	8.63182e-32	2.88933e-29	0.0545	0.0647	cdr-1	F35E8.11	F35E8.11	CaDmium Responsive [Source:RefSeq peptide;Acc:NP_506986]	V	15921361	15922820	GO:1990170	stress response to cadmium ion	GO:0003674;GO:0005515	molecular_function;protein binding	GO:0016021;GO:0005764	integral component of membrane;lysosome	180064	G5EE89	ENSG00000146267	FAXC
WBGene00000613	0	4	0	185	171	131	0	5	0	185	142	127	76.71	2	151	94.749	6.566	8.43478e-30	2.74907e-27	0.0863	0.0908	col-36	C27H5.5a;C27H5.5b;C27H5.5c	C27H5.5a;C27H5.5b;C27H5.5c	Cuticle collagen 36 [Source:UniProtKB/Swiss-Prot;Acc:P34803]	II	7167513	7168662	NA	NA	GO:0042302;GO:0042302;GO:0042302	structural constituent of cuticle;structural constituent of cuticle;structural constituent of cuticle	GO:0016020;GO:0016021;GO:0005581;GO:0016020;GO:0016021;GO:0005581;GO:0005581	membrane;integral component of membrane;collagen trimer;membrane;integral component of membrane;collagen trimer;collagen trimer	174178	M1ZMI8;M1ZJZ2;
WBGene00008988	35	30	65	605	926	730	33	40	67	606	770	710	371.11	47	695	14.804	3.888	1.62386e-29	5.1568e-27	0.0617	0.0659	F20G2.5	F20G2.5	F20G2.5		V	13771508	13773700	GO:0045087;GO:0050829	innate immune response;defense response to Gram-negative bacterium	NA	NA	GO:0045121	membrane raft	184745	Q93543
WBGene00006890	918	835	920	7919	7327	6888	873	1104	955	7933	6092	6702	3943.06	977	6909	7.071	2.822	2.7637e-28	8.55709e-26	0.0407	0.0515	vem-1	K07E3.8a;K07E3.8b.1;K07E3.8b.2	K07E3.8a;K07E3.8b.1;K07E3.8b.2	VEMA (mammalian ventral midline antigen) related [Source:RefSeq peptide;Acc:NP_001024769]	X	8087389	8089678	GO:0045087	innate immune response	GO:0020037;GO:0020037;GO:0020037	heme binding;heme binding;heme binding	GO:0016020;GO:0016021;GO:0030424;GO:0012505;GO:0016020;GO:0016021;GO:0030424;GO:0012505;GO:0016020;GO:0016021;GO:0030424;GO:0012505	membrane;integral component of membrane;axon;endomembrane system;membrane;integral component of membrane;axon;endomembrane system;membrane;integral component of membrane;axon;endomembrane system	181066	H2KYD7;Q7YZW5;Q7YZW5;Q7YZW5	ENSG00000164040;ENSG00000101856	PGRMC2;PGRMC1
WBGene00017096	2	0	1	93	161	89	2	0	1	93	134	87	52.76	1	105	87.403	6.45	1.84872e-26	5.58449e-24	0.0858	0.0958	E02C12.11	E02C12.11	E02C12.11		V	9379435	9379908	NA	NA	NA	NA	NA	NA	183990	Q19035
WBGene00007946	34	6	30	496	1094	524	32	8	31	497	910	510	331.28	24	639	26.165	4.71	2.09554e-26	6.17934e-24	0.0946	0.0673	ugt-33	C35A5.2	C35A5.2	UDP-GlucuronosylTransferase [Source:RefSeq peptide;Acc:NP_505692]	V	10493406	10496468	GO:0008152;GO:0009813;GO:0052696	metabolic process;flavonoid biosynthetic process;flavonoid glucuronidation	GO:0016740;GO:0015020;GO:0016758	transferase activity;glucuronosyltransferase activity;transferase activity, transferring hexosyl groups	GO:0016020;GO:0016021;GO:0043231	membrane;integral component of membrane;intracellular membrane-bounded organelle	179464	Q18470
WBGene00020594	5	5	4	180	329	136	5	7	4	180	274	132	100.28	5	195	37.565	5.231	5.83269e-26	1.67995e-23	0.0903	0.0866	ugt-10	T19H12.11	T19H12.11	UDP-GlucuronosylTransferase [Source:RefSeq peptide;Acc:NP_504313]	V	4898217	4900082	GO:0008152;GO:0009813;GO:0052696	metabolic process;flavonoid biosynthetic process;flavonoid glucuronidation	GO:0016740;GO:0015020;GO:0016758	transferase activity;glucuronosyltransferase activity;transferase activity, transferring hexosyl groups	GO:0016020;GO:0016021;GO:0043231	membrane;integral component of membrane;intracellular membrane-bounded organelle	188619	Q3S1L2
WBGene00017097	5	1	1	105	238	128	5	1	1	105	198	125	72.45	2	143	54.487	5.768	3.49341e-25	9.83317e-23	0.0962	0.0916	E02C12.12	E02C12.12.1;E02C12.12.2	E02C12.12.1;E02C12.12.2		V	9380068	9382336	NA	NA	NA	NA	NA	NA	183991	Q19036;Q19036
WBGene00219274	0	0	6	132	201	107	0	0	6	132	167	104	68.28	2	134	59.095	5.885	1.07838e-24	2.96794e-22	0.0988	0.0925	T25G12.13	T25G12.13	T25G12.13		X	17243357	17244762	GO:0008152;GO:0055114	metabolic process;oxidation-reduction process	GO:0016491	oxidoreductase activity	NA	NA	13224720	H2L0K8	ENSG00000184544;ENSG00000109016	DHRS7C;DHRS7B
WBGene00023484	3	9	13	238	220	296	3	12	13	238	183	288	122.93	9	236	25.381	4.666	2.46823e-24	6.64543e-22	0.0879	0.0832	Y54G2A.37	Y54G2A.37	Y54G2A.37		IV	2820708	2823519	GO:0045087	innate immune response	NA	NA	NA	NA	259760	Q688Z5
WBGene00015043	245	222	288	1784	2181	1862	233	293	299	1787	1813	1812	1039.59	275	1804	6.56	2.714	2.61505e-24	6.89093e-22	0.0436	0.0574	cyp-34A8	B0213.14	B0213.14	CYtochrome P450 family [Source:RefSeq peptide;Acc:NP_504102]	V	3964779	3967871	GO:0055114	oxidation-reduction process	GO:0046872;GO:0016491;GO:0004497;GO:0005506;GO:0020037;GO:0016705;GO:0008395	metal ion binding;oxidoreductase activity;monooxygenase activity;iron ion binding;heme binding;oxidoreductase activity, acting on paired donors, with incorporation or reduction of molecular oxygen;steroid hydroxylase activity	NA	NA	181850	O44658
WBGene00007810	74	74	66	565	898	743	70	98	68	566	747	723	378.71	79	679	8.629	3.109	9.35153e-24	2.41289e-21	0.0539	0.0657	C29F7.1	C29F7.1	C29F7.1		X	13412575	13414613	NA	NA	NA	NA	NA	NA	183016	O17620
WBGene00020394	22	12	2	280	401	411	21	16	2	280	333	400	175.44	13	338	25.85	4.692	1.74504e-23	4.41067e-21	0.0998	0.077	T10B5.8	T10B5.8	T10B5.8		V	1842045	1844807	GO:0055114	oxidation-reduction process	GO:0003824;GO:0016491;GO:0010181;GO:0003959	catalytic activity;oxidoreductase activity;FMN binding;NADPH dehydrogenase activity	GO:0005622	intracellular	188353	O76410
WBGene00022267	13	24	11	333	775	305	12	32	11	334	644	297	221.7	18	425	23.413	4.549	1.61968e-22	4.01194e-20	0.103	0.0731	Y73C8C.10	Y73C8C.10	Y73C8C.10		V	3125566	3127770	GO:0055114	oxidation-reduction process	GO:0003824;GO:0016491;GO:0010181;GO:0003959	catalytic activity;oxidoreductase activity;FMN binding;NADPH dehydrogenase activity	GO:0005622	intracellular	190664	Q9TXX0
WBGene00007807	585	424	602	2635	5030	3616	557	560	625	2640	4182	3518	2013.62	581	3447	5.935	2.569	5.38031e-22	1.30657e-19	0.0448	0.0532	C29F3.7	C29F3.7a;C29F3.7b	C29F3.7a;C29F3.7b		V	15354833	15357572	GO:0045087	innate immune response	NA	NA	GO:0045121	membrane raft	180036	O17616;A5JYV2
WBGene00007865	2	1	3	65	124	109	2	1	3	65	103	106	46.77	2	91	40.134	5.327	7.73838e-22	1.84307e-19	0.088	0.0973	srz-15	C32H11.2	C32H11.2	Serpentine Receptor, class Z [Source:RefSeq peptide;Acc:NP_502464]	IV	12916043	12917293	NA	NA	NA	NA	GO:0016020;GO:0016021	membrane;integral component of membrane	183127	Q9XUH1
WBGene00009535	0	0	1	65	147	52	0	0	1	65	122	51	39.83	0	79	164.082	7.358	2.8264e-21	6.60471e-19	0.1193	0.0991	F38C2.1	F38C2.1a;F38C2.1b;F38C2.1c;F38C2.1d	F38C2.1a;F38C2.1b;F38C2.1c;F38C2.1d		IV	16247431	16251790	NA	NA	NA	NA	NA	NA	185459	O45488;A0A078BPK1;A0A078BPI4;A0A078BQL6
WBGene00015067	141	73	124	741	916	854	134	96	129	742	762	831	449.02	120	778	6.472	2.694	5.96527e-21	1.36815e-18	0.0488	0.0639	B0238.1	B0238.1	B0238.1	Carboxylic ester hydrolase [Source:RefSeq peptide;Acc:NP_504400]	V	5240770	5243136	GO:0008152	metabolic process	GO:0016787;GO:0052689	hydrolase activity;carboxylic ester hydrolase activity	GO:0005615	extracellular space	178912	O16497	ENSG00000042832	TG
WBGene00007864	676	394	1844	18249	26013	18986	643	521	1914	18280	21627	18474	10243.2	1026	19460	18.962	4.245	1.00358e-20	2.25988e-18	0.1139	0.0579	C32H11.1	C32H11.1a;C32H11.1b	C32H11.1a;C32H11.1b		IV	12912790	12914969	NA	NA	NA	NA	NA	NA	183126	H9G327;H9G326
WBGene00010238	163	59	155	915	2416	1828	155	78	161	917	2009	1779	849.64	131	1568	11.891	3.572	1.96708e-20	4.35041e-18	0.0851	0.0587	F58B4.5	F58B4.5	F58B4.5		V	10932647	10934245	NA	NA	NA	NA	NA	NA	179513	Q20974
WBGene00011800	317	72	265	2627	6242	2616	302	95	275	2631	5190	2545	1839.72	224	3455	15.385	3.943	6.03113e-20	1.31045e-17	0.1045	0.0537	T16G1.6	T16G1.6	T16G1.6		V	12935536	12937187	NA	NA	NA	NA	NA	NA	188554	Q9XUP2
WBGene00018910	104	163	587	9775	10398	7915	99	215	609	9792	8645	7702	4510.29	308	8713	28.285	4.822	7.13171e-20	1.52287e-17	0.1452	0.0517	F56A4.2	F56A4.2	F56A4.2	C-type LECtin [Source:RefSeq peptide;Acc:NP_503650]	V	2459637	2460893	GO:0045087	innate immune response	GO:0030246	carbohydrate binding	NA	NA	178716;178721	G5EBG4
WBGene00018647	596	745	563	4272	4698	4283	567	985	584	4279	3906	4167	2414.81	712	4117	5.789	2.533	2.06817e-19	4.3414e-17	0.0502	0.0524	F49F1.7	F49F1.7a;F49F1.7b	F49F1.7a;F49F1.7b		IV	4123525	4125757	NA	NA	NA	NA	NA	NA	177177	Q9GZE2;U4PEN5
WBGene00007455	2426	1017	2231	13571	25988	11532	2308	1344	2315	13594	21607	11221	8731.56	1989	15474	7.777	2.959	1.33971e-18	2.76538e-16	0.07	0.0561	ugt-22	C08F11.8.1;C08F11.8.2	C08F11.8.1;C08F11.8.2	UDP-glucuronosyltransferase [Source:RefSeq peptide;Acc:NP_502633]	IV	13639266	13644401	GO:0008152;GO:0009813;GO:0052696;GO:0008152;GO:0009813;GO:0052696	metabolic process;flavonoid biosynthetic process;flavonoid glucuronidation;metabolic process;flavonoid biosynthetic process;flavonoid glucuronidation	GO:0016740;GO:0015020;GO:0016757;GO:0016758;GO:0016740;GO:0015020;GO:0016757;GO:0016758	transferase activity;glucuronosyltransferase activity;transferase activity, transferring glycosyl groups;transferase activity, transferring hexosyl groups;transferase activity;glucuronosyltransferase activity;transferase activity, transferring glycosyl groups;transferase activity, transferring hexosyl groups	GO:0016020;GO:0016021;GO:0043231;GO:0016020;GO:0016021;GO:0043231	membrane;integral component of membrane;intracellular membrane-bounded organelle;membrane;integral component of membrane;intracellular membrane-bounded organelle	178330	Q9U3Q6;Q9U3Q6
WBGene00021583	4	5	14	219	151	131	4	7	15	219	126	127	82.89	9	157	18.652	4.221	4.16352e-18	8.4533e-16	0.102	0.0897	clec-72	Y46C8AL.5	Y46C8AL.5	C-type LECtin [Source:RefSeq peptide;Acc:NP_500442]	IV	3944816	3947364	GO:0045087	innate immune response	GO:0030246	carbohydrate binding	NA	NA	177152	Q9N3W5
WBGene00007833	80	94	123	609	870	825	76	124	128	610	723	803	410.69	109	712	6.525	2.706	5.81307e-18	1.16121e-15	0.0584	0.0648	oac-6	C31A11.5	C31A11.5	O-ACyltransferase homolog [Source:RefSeq peptide;Acc:NP_507118]	V	16302748	16306156	GO:0008152	metabolic process	GO:0016740;GO:0016746;GO:0016747	transferase activity;transferase activity, transferring acyl groups;transferase activity, transferring acyl groups other than amino-acyl groups	GO:0016020;GO:0016021	membrane;integral component of membrane	180094	O45282
WBGene00021590	255	222	218	1230	1654	1297	243	293	226	1232	1375	1262	771.93	254	1290	5.08	2.345	9.7811e-18	1.92284e-15	0.0469	0.0594	Y46D2A.2	Y46D2A.2	Y46D2A.2		II	3321060	3323181	NA	NA	NA	NA	NA	NA	189952	Q9N4X1
WBGene00004236	19	16	13	144	201	185	18	21	13	144	167	180	90.68	17	164	9.333	3.222	2.24826e-17	4.35074e-15	0.0681	0.0883	ptr-22	Y80D3A.7a;Y80D3A.7b	Y80D3A.7a;Y80D3A.7b	PaTched Related family [Source:RefSeq peptide;Acc:NP_001256835]	V	18919234	18931381	GO:0007165;GO:0018996;GO:0007165;GO:0018996	signal transduction;molting cycle, collagen and cuticulin-based cuticle;signal transduction;molting cycle, collagen and cuticulin-based cuticle	GO:0008158;GO:0008158	hedgehog receptor activity;hedgehog receptor activity	GO:0016020;GO:0016021;GO:0016020;GO:0016021	membrane;integral component of membrane;membrane;integral component of membrane	191753	H1UBK7;H1UBK6	ENSG00000182077	PTCHD3
WBGene00007848	713	809	818	3904	4394	4487	678	1069	849	3911	3653	4366	2421.08	865	3977	4.597	2.201	3.48247e-17	6.63544e-15	0.0444	0.0524	cytb-5.1	C31E10.7.1;C31E10.7.2	C31E10.7.1;C31E10.7.2	YTochrome B [Source:RefSeq peptide;Acc:NP_510335]	X	14001902	14003069	NA	NA	GO:0046872;GO:0020037;GO:0046872;GO:0020037	metal ion binding;heme binding;metal ion binding;heme binding	GO:0016020;GO:0016021;GO:0048471;GO:0016020;GO:0016021;GO:0048471	membrane;integral component of membrane;perinuclear region of cytoplasm;membrane;integral component of membrane;perinuclear region of cytoplasm	181510	Q93315;Q93315
WBGene00017332	10	6	4	87	206	108	10	8	4	87	171	105	64.18	7	121	16.577	4.051	5.71066e-17	1.07161e-14	0.0972	0.0933	ugt-37	F10D2.6	F10D2.6	UDP-GlucuronosylTransferase [Source:RefSeq peptide;Acc:NP_504811]	V	7141942	7145318	GO:0008152;GO:0009813;GO:0052696	metabolic process;flavonoid biosynthetic process;flavonoid glucuronidation	GO:0016740;GO:0015020;GO:0016758	transferase activity;glucuronosyltransferase activity;transferase activity, transferring hexosyl groups	GO:0016020;GO:0016021;GO:0043231	membrane;integral component of membrane;intracellular membrane-bounded organelle	184293	O16915
WBGene00020587	46	40	107	561	1307	621	44	53	111	562	1087	604	410.09	69	751	10.818	3.435	6.06891e-17	1.12184e-14	0.0957	0.0648	ugt-9	T19H12.1a;T19H12.1b	T19H12.1a;T19H12.1b	UDP-GlucuronosylTransferase [Source:RefSeq peptide;Acc:NP_504312]	V	4896048	4897962	GO:0008152;GO:0009813;GO:0052696;GO:0008152;GO:0009813;GO:0052696	metabolic process;flavonoid biosynthetic process;flavonoid glucuronidation;metabolic process;flavonoid biosynthetic process;flavonoid glucuronidation	GO:0016740;GO:0015020;GO:0016758;GO:0016740;GO:0015020;GO:0016758	transferase activity;glucuronosyltransferase activity;transferase activity, transferring hexosyl groups;transferase activity;glucuronosyltransferase activity;transferase activity, transferring hexosyl groups	GO:0016020;GO:0016021;GO:0043231;GO:0016020;GO:0016021;GO:0043231	membrane;integral component of membrane;intracellular membrane-bounded organelle;membrane;integral component of membrane;intracellular membrane-bounded organelle	178883	O01617;H2KZ88
WBGene00007072	213	103	139	957	1666	773	203	136	144	959	1385	752	596.49	161	1032	6.394	2.677	2.25983e-16	4.11588e-14	0.0651	0.0613	ugt-1	AC3.7	AC3.7	UDP-GlucuronosylTransferase [Source:RefSeq peptide;Acc:NP_505671]	V	10395677	10397817	GO:0008152;GO:0009813;GO:0052696	metabolic process;flavonoid biosynthetic process;flavonoid glucuronidation	GO:0016740;GO:0015020;GO:0016758	transferase activity;glucuronosyltransferase activity;transferase activity, transferring hexosyl groups	GO:0016020;GO:0016021;GO:0043231	membrane;integral component of membrane;intracellular membrane-bounded organelle	179449	Q17403
WBGene00019404	72	46	76	373	462	402	68	61	79	374	384	391	226.18	69	383	5.498	2.459	2.93158e-16	5.26197e-14	0.0521	0.0728	K05B2.4	K05B2.4	K05B2.4		X	4919020	4920988	GO:0006637	acyl-CoA metabolic process	GO:0016790	thiolester hydrolase activity	NA	NA	187017	Q9GYN3	ENSG00000184227;ENSG00000205669;ENSG00000119673;ENSG00000177465;ENSG00000136881	ACOT1;ACOT6;ACOT2;ACOT4;BAAT
WBGene00019818	214	85	81	1674	1770	748	204	112	84	1677	1472	728	712.72	133	1292	9.662	3.272	6.19074e-16	1.09532e-13	0.0964	0.06	R02C2.7	R02C2.7	R02C2.7		V	241326	242616	NA	NA	NA	NA	NA	NA	259611	Q7KPV8
WBGene00001792	32	34	45	365	280	288	30	45	47	366	233	280	166.79	41	293	7.206	2.849	6.74297e-16	1.17622e-13	0.0682	0.0779	gst-44	F13A7.10	F13A7.10	Glutathione S-Transferase [Source:RefSeq peptide;Acc:NP_507142]	V	16390934	16392406	GO:0008152;GO:0006749;GO:0000302	metabolic process;glutathione metabolic process;response to reactive oxygen species	GO:0016740;GO:0004364;GO:0005515	transferase activity;glutathione transferase activity;protein binding	GO:0005737	cytoplasm	184405	O45352	ENSG00000065621;ENSG00000148834	GSTO2;GSTO1
WBGene00017331	7	2	7	75	125	68	7	3	7	75	104	66	43.63	6	82	14.077	3.815	1.23608e-15	2.12622e-13	0.0857	0.0982	ugt-40	F10D2.5	F10D2.5	UDP-GlucuronosylTransferase [Source:RefSeq peptide;Acc:NP_504810]	V	7139483	7141964	GO:0008152;GO:0009813;GO:0052696	metabolic process;flavonoid biosynthetic process;flavonoid glucuronidation	GO:0016740;GO:0015020;GO:0016758	transferase activity;glucuronosyltransferase activity;transferase activity, transferring hexosyl groups	GO:0016020;GO:0016021;GO:0043231	membrane;integral component of membrane;intracellular membrane-bounded organelle	184292	O16914
WBGene00001399	1157	1444	967	202	317	195	1101	1909	1004	202	264	190	778.12	1338	219	0.164	-2.611	1.27885e-15	2.16966e-13	0.0664	0.0594	fat-7	F10D2.9	F10D2.9	Delta(9)-fatty-acid desaturase fat-7 [Source:UniProtKB/Swiss-Prot;Acc:G5EGH6]	V	7151356	7153146	GO:0055114;GO:0006631;GO:0007275;GO:0006633;GO:0006629	oxidation-reduction process;fatty acid metabolic process;multicellular organism development;fatty acid biosynthetic process;lipid metabolic process	GO:0016491;GO:0004768;GO:0016717	oxidoreductase activity;stearoyl-CoA 9-desaturase activity;oxidoreductase activity, acting on paired donors, with oxidation of a pair of donors resulting in the reduction of molecular oxygen to two molecules of water	GO:0016020;GO:0016021;GO:0005789	membrane;integral component of membrane;endoplasmic reticulum membrane	179100		ENSG00000145284;ENSG00000099194	SCD5;SCD
WBGene00020909	1894	1435	2145	7267	9652	7404	1802	1897	2226	7279	8025	7204	4738.88	1975	7503	3.799	1.926	1.82193e-15	3.04927e-13	0.0392	0.0519	W01A11.1	W01A11.1a;W01A11.1b	W01A11.1a;W01A11.1b		V	6499224	6502427	GO:0008152;GO:0008152	metabolic process;metabolic process	GO:0003824;GO:0033961;GO:0003824	catalytic activity;cis-stilbene-oxide hydrolase activity;catalytic activity	NA	NA	179036	Q23068;A0A0K3AVX4	ENSG00000143819	EPHX1
WBGene00017861	89	45	66	388	441	387	85	59	68	389	367	377	224.09	71	378	5.293	2.404	2.83138e-15	4.67555e-13	0.0538	0.073	F27D9.2	F27D9.2	F27D9.2		X	7672993	7676281	GO:0055085	transmembrane transport	NA	NA	GO:0016020;GO:0016021	membrane;integral component of membrane	181028	Q19845	ENSG00000164073	MFSD8
WBGene00010660	1200	821	1315	4012	7700	4950	1142	1085	1365	4019	6402	4817	3138.13	1197	5079	4.242	2.085	3.06506e-15	4.99484e-13	0.0461	0.0516	K08D8.6	K08D8.6a;K08D8.6b	K08D8.6a;K08D8.6b		IV	12887060	12890508	NA	NA	NA	NA	GO:0045121	membrane raft	178241	G5ECH9;M1Z859
WBGene00011009	1	0	3	34	58	45	1	0	3	34	48	44	21.69	1	42	27.062	4.758	3.86443e-15	6.21571e-13	0.0854	0.1056	cyp-14A4	R04D3.1	R04D3.1	CYtochrome P450 family [Source:RefSeq peptide;Acc:NP_510207]	X	13282096	13284204	GO:0055114	oxidation-reduction process	GO:0046872;GO:0016491;GO:0004497;GO:0005506;GO:0020037;GO:0016705	metal ion binding;oxidoreductase activity;monooxygenase activity;iron ion binding;heme binding;oxidoreductase activity, acting on paired donors, with incorporation or reduction of molecular oxygen	NA	NA	187573	G5ED86
WBGene00015077	2	0	2	32	70	44	2	0	2	32	58	43	22.84	1	44	28.69	4.842	6.52605e-15	1.03622e-12	0.0958	0.1051	B0238.13	B0238.13a;B0238.13b	;		V	5243815	5248021	NA	NA	NA	NA	NA	NA	NA	NA
WBGene00016450	616	971	417	83	122	55	586	1284	433	83	101	54	423.41	768	79	0.104	-3.268	1.36774e-14	2.14423e-12	0.1051	0.0645	clec-5	C35D10.14	C35D10.14	C-type LECtin [Source:RefSeq peptide;Acc:NP_498022]	III	4881914	4883578	NA	NA	GO:0030246	carbohydrate binding	NA	NA	175652	Q18492
WBGene00017429	103	96	93	608	754	426	98	127	97	609	627	415	328.64	107	550	5.145	2.363	1.44957e-14	2.24412e-12	0.0571	0.0674	F13D11.4	F13D11.4.1;F13D11.4.2	F13D11.4.1;F13D11.4.2		X	5831918	5834855	GO:0055114;GO:0006694;GO:0055114;GO:0006694	oxidation-reduction process;steroid biosynthetic process;oxidation-reduction process;steroid biosynthetic process	GO:0016491;GO:0003854;GO:0016616;GO:0016491;GO:0003854;GO:0016616	oxidoreductase activity;3-beta-hydroxy-delta5-steroid dehydrogenase activity;oxidoreductase activity, acting on the CH-OH group of donors, NAD or NADP as acceptor;oxidoreductase activity;3-beta-hydroxy-delta5-steroid dehydrogenase activity;oxidoreductase activity, acting on the CH-OH group of donors, NAD or NADP as acceptor	NA	NA	184416	Q19391;Q19391
WBGene00050906	199	194	110	20	7	2	189	256	114	20	6	2	97.95	186	9	0.05	-4.33	1.57162e-14	2.40303e-12	0.1507	0.0874	F20E11.17	F20E11.17	F20E11.17		V	17468754	17469251	NA	NA	NA	NA	NA	NA	6418731	A8DZ49
WBGene00018645	10	16	14	211	141	129	10	21	15	211	117	126	83.22	15	151	10.158	3.345	1.7153e-14	2.59073e-12	0.0916	0.0897	F49F1.5	F49F1.5a;F49F1.5b	F49F1.5a;F49F1.5b		IV	4119461	4120398	NA	NA	NA	NA	NA	NA	186062	Q9GZE4;U4PRI6
WBGene00014771	1	1	10	98	71	105	1	1	10	98	59	102	45.34	4	86	19.522	4.287	2.46069e-14	3.67177e-12	0.1225	0.0978	F55G11.3	F55G11.3			IV	12970270	12971974	NA	NA	NA	NA	NA	NA	NA	NA
WBGene00019885	57	44	46	324	332	263	54	58	48	325	276	256	169.44	53	286	5.348	2.419	3.49908e-14	5.15907e-12	0.0576	0.0777	R05D8.7	R05D8.7	R05D8.7		V	2761822	2763179	GO:0008152;GO:0055114	metabolic process;oxidation-reduction process	GO:0000166;GO:0016491	nucleotide binding;oxidoreductase activity	NA	NA	187608	Q9N5G4
WBGene00021610	11	12	13	100	148	102	10	16	13	100	123	99	60.38	13	107	8.133	3.024	4.80217e-14	6.99705e-12	0.0721	0.0942	nhr-237	Y46H3D.6a;Y46H3D.6b	Y46H3D.6a;Y46H3D.6b	Nuclear Hormone Receptor family [Source:RefSeq peptide;Acc:NP_503460]	V	1625225	1626818	GO:0006355;GO:0006351;GO:0043401;GO:0006355;GO:0006351;GO:0043401	regulation of transcription, DNA-templated;transcription, DNA-templated;steroid hormone mediated signaling pathway;regulation of transcription, DNA-templated;transcription, DNA-templated;steroid hormone mediated signaling pathway	GO:0003677;GO:0008270;GO:0046872;GO:0003700;GO:0043565;GO:0003677;GO:0008270;GO:0046872;GO:0003700;GO:0043565	DNA binding;zinc ion binding;metal ion binding;transcription factor activity, sequence-specific DNA binding;sequence-specific DNA binding;DNA binding;zinc ion binding;metal ion binding;transcription factor activity, sequence-specific DNA binding;sequence-specific DNA binding	GO:0005634;GO:0005634	nucleus;nucleus	189970	Q966B8;A0A0K3AW28
WBGene00016004	1602	639	1007	5361	6541	4159	1524	845	1045	5370	5438	4047	3044.84	1138	4952	4.349	2.121	7.09669e-14	1.02201e-11	0.0528	0.0517	C18H9.6	C18H9.6	C18H9.6		II	6700658	6701625	NA	NA	NA	NA	NA	NA	182809
WBGene00018643	1216	1721	2003	10963	8092	10110	1157	2275	2079	10982	6728	9837	5509.55	1837	9182	5	2.322	1.28971e-13	1.83598e-11	0.064	0.0525	drd-50	F49F1.1	F49F1.1	dietary restriction down regulated [Source:RefSeq peptide;Acc:NP_500485]	IV	4117788	4119179	GO:0045087	innate immune response	NA	NA	NA	NA	177176	Q9GZE5
WBGene00019917	95	73	70	4	16	9	90	96	73	4	13	9	47.6	86	9	0.104	-3.27	1.42125e-13	2.00025e-11	0.086	0.0976	clec-43	R07C3.1	R07C3.1	C-type LECtin [Source:RefSeq peptide;Acc:NP_493859]	II	944066	946151	NA	NA	GO:0030246	carbohydrate binding	NA	NA	187664	O16778
WBGene00015933	3494	1403	3999	514	851	686	3324	1855	4150	515	708	667	1869.77	3110	630	0.203	-2.303	1.64393e-13	2.28765e-11	0.0632	0.0537	C17H12.8	C17H12.8	C17H12.8		IV	6818606	6820643	GO:0045087;GO:0050829	innate immune response;defense response to Gram-negative bacterium	NA	NA	GO:0045121	membrane raft	177447	O45078
WBGene00021224	55	104	558	11403	7041	6753	52	137	579	11423	5854	6571	4102.69	256	7949	30.991	4.954	1.81258e-13	2.49432e-11	0.2328	0.0515	clec-209	Y19D10A.9	Y19D10A.9	C-type LECtin [Source:RefSeq peptide;Acc:NP_503650]	V	2351676	2352932	GO:0045087	innate immune response	GO:0030246	carbohydrate binding	NA	NA	178716;178721	G5EBG4
WBGene00016174	179	144	174	700	1169	684	170	190	181	701	972	666	479.98	180	780	4.323	2.112	2.04051e-13	2.77711e-11	0.0521	0.0632	C27H5.4	C27H5.4a;C27H5.4b;C27H5.4c	C27H5.4a;C27H5.4b;C27H5.4c		II	7162444	7165841	NA	NA	NA	NA	GO:0016020;GO:0016021;GO:0016020;GO:0016021;GO:0016020;GO:0016021	membrane;integral component of membrane;membrane;integral component of membrane;membrane;integral component of membrane	174177	H2KZ27;Q7YZG1;A0A0K3ATW7	ENSG00000138111	MFSD13A
WBGene00008595	403	435	421	1965	2022	1690	383	575	437	1968	1681	1644	1114.87	465	1764	3.798	1.925	1.07582e-12	1.44826e-10	0.048	0.0569	clec-56	F08H9.7	F08H9.7	C-type LECtin [Source:RefSeq peptide;Acc:NP_506589]	V	14474441	14476795	NA	NA	GO:0030246	carbohydrate binding	NA	NA	179953	Q19230
WBGene00003095	39	34	47	4	3	5	37	45	49	4	2	5	23.7	44	4	0.088	-3.5	1.33965e-12	1.78403e-10	0.0776	0.1053	lys-6	F58B3.3	F58B3.3	LYSozyme [Source:RefSeq peptide;Acc:NP_502194]	IV	11626910	11627947	GO:0005975;GO:0016998;GO:0009253	carbohydrate metabolic process;cell wall macromolecule catabolic process;peptidoglycan catabolic process	GO:0003796	lysozyme activity	NA	NA	178087	Q20968
WBGene00011798	19	5	42	232	326	203	18	7	44	232	271	198	128.21	23	234	10.07	3.332	1.92478e-12	2.536e-10	0.1206	0.0825	T16G1.4	T16G1.4	T16G1.4		V	12940038	12941847	NA	NA	NA	NA	NA	NA	179776	Q9XUP7
WBGene00017336	240	63	259	1200	2734	1126	228	83	269	1202	2273	1096	858.52	193	1524	7.852	2.973	2.6352e-12	3.43547e-10	0.1102	0.0587	ugt-41	F10D2.11	F10D2.11	UDP-GlucuronosylTransferase [Source:RefSeq peptide;Acc:NP_504818]	V	7161068	7163595	GO:0008152;GO:0009813;GO:0052696	metabolic process;flavonoid biosynthetic process;flavonoid glucuronidation	GO:0016740;GO:0015020;GO:0016758	transferase activity;glucuronosyltransferase activity;transferase activity, transferring hexosyl groups	GO:0016020;GO:0016021;GO:0043231	membrane;integral component of membrane;intracellular membrane-bounded organelle	184295	O16922
WBGene00019965	645	829	937	3321	3747	3373	614	1096	972	3327	3115	3282	2067.64	894	3241	3.628	1.859	6.18271e-12	7.97634e-10	0.0488	0.0531	R08F11.1	R08F11.1	R08F11.1	Non-lysosomal glucosylceramidase [Source:RefSeq peptide;Acc:NP_504047]	V	3777828	3784213	GO:0008152;GO:0006629;GO:0006665;GO:0006680	metabolic process;lipid metabolic process;sphingolipid metabolic process;glucosylceramide catabolic process	GO:0016787;GO:0016798;GO:0003824;GO:0004348	hydrolase activity;hydrolase activity, acting on glycosyl bonds;catalytic activity;glucosylceramidase activity	GO:0016020;GO:0016021	membrane;integral component of membrane	187703	O01893	ENSG00000070610	GBA2
WBGene00009488	174	138	177	34	47	43	166	182	184	34	39	42	107.77	177	38	0.217	-2.204	2.2034e-11	2.81331e-09	0.0601	0.0857	oac-20	F36G9.12	F36G9.12	O-ACyltransferase homolog [Source:RefSeq peptide;Acc:NP_507007]	V	15978716	15981764	GO:0008152	metabolic process	GO:0016740;GO:0016746;GO:0016747	transferase activity;transferase activity, transferring acyl groups;transferase activity, transferring acyl groups other than amino-acyl groups	GO:0016020;GO:0016021	membrane;integral component of membrane	185375	O45470
WBGene00013906	189	43	171	818	1276	674	180	57	177	819	1061	656	491.7	138	845	6.094	2.607	4.2067e-11	5.31633e-09	0.097	0.063	ugt-5	ZC455.6a;ZC455.6b	ZC455.6a;ZC455.6b	UDP-glucuronosyltransferase [Source:RefSeq peptide;Acc:NP_506200]	V	12790700	12792965	GO:0008152;GO:0009813;GO:0052696;GO:0008152;GO:0009813;GO:0052696	metabolic process;flavonoid biosynthetic process;flavonoid glucuronidation;metabolic process;flavonoid biosynthetic process;flavonoid glucuronidation	GO:0016740;GO:0008194;GO:0015020;GO:0016757;GO:0016758;GO:0016740;GO:0008194;GO:0016758	transferase activity;UDP-glycosyltransferase activity;glucuronosyltransferase activity;transferase activity, transferring glycosyl groups;transferase activity, transferring hexosyl groups;transferase activity;UDP-glycosyltransferase activity;transferase activity, transferring hexosyl groups	GO:0016020;GO:0016021;GO:0043231;GO:0016020;GO:0016021;GO:0043231	membrane;integral component of membrane;intracellular membrane-bounded organelle;membrane;integral component of membrane;intracellular membrane-bounded organelle	179753	Q23336;Q8I4B6
WBGene00008593	3	2	8	52	43	65	3	3	8	52	36	63	27.48	5	50	10.504	3.393	6.76113e-11	8.45824e-09	0.0988	0.1033	clec-227	F08H9.5	F08H9.5	C-type LECtin [Source:RefSeq peptide;Acc:NP_506588]	V	14472535	14474372	NA	NA	GO:0030246	carbohydrate binding	NA	NA	184216	Q19231
WBGene00010019	490	410	496	2049	1918	1450	466	542	515	2053	1595	1411	1096.82	508	1686	3.322	1.732	7.1461e-11	8.85044e-09	0.047	0.057	F54B8.4	F54B8.4a;F54B8.4b	F54B8.4a;F54B8.4b		V	15816464	15817143	GO:0045087;GO:0010507;GO:0034198;GO:0097190;GO:0045087;GO:0010507;GO:0034198;GO:0097190	innate immune response;negative regulation of autophagy;cellular response to amino acid starvation;apoptotic signaling pathway;innate immune response;negative regulation of autophagy;cellular response to amino acid starvation;apoptotic signaling pathway	GO:0070513;GO:0070513	death domain binding;death domain binding	NA	NA	186201	O45562;H9G342;O45562
WBGene00021412	36	33	72	275	431	209	34	44	75	275	358	203	164.96	51	279	5.475	2.453	1.12545e-10	1.38006e-08	0.0849	0.0781	cyp-29A3	Y38C9B.1	Y38C9B.1	CYtochrome P450 family [Source:RefSeq peptide;Acc:NP_503130]	V	59242	63509	GO:0055114	oxidation-reduction process	GO:0046872;GO:0016491;GO:0004497;GO:0005506;GO:0020037;GO:0016705	metal ion binding;oxidoreductase activity;monooxygenase activity;iron ion binding;heme binding;oxidoreductase activity, acting on paired donors, with incorporation or reduction of molecular oxygen	NA	NA	189649	Q9N525
WBGene00008477	2	0	5	41	30	38	2	0	5	41	25	37	18.35	2	34	13.079	3.709	1.2746e-10	1.54764e-08	0.0959	0.1074	clec-17	E03H4.10	E03H4.10	C-type LECtin [Source:RefSeq peptide;Acc:NP_493152]	I	12430029	12431474	NA	NA	GO:0030246	carbohydrate binding	NA	NA	173111	O17741
WBGene00013901	525	154	309	1484	4272	1394	499	204	321	1487	3552	1356	1236.4	341	2132	6.237	2.641	1.80096e-10	2.16552e-08	0.1082	0.0562	ugt-16	ZC443.6	ZC443.6	UDP-glucuronosyltransferase [Source:RefSeq peptide;Acc:NP_506210]	V	12825026	12827432	GO:0008152;GO:0009813;GO:0052696	metabolic process;flavonoid biosynthetic process;flavonoid glucuronidation	GO:0016740;GO:0008194;GO:0015020;GO:0016757;GO:0016758	transferase activity;UDP-glycosyltransferase activity;glucuronosyltransferase activity;transferase activity, transferring glycosyl groups;transferase activity, transferring hexosyl groups	GO:0016020;GO:0016021;GO:0043231	membrane;integral component of membrane;intracellular membrane-bounded organelle	191171	G5EGK7
WBGene00017244	899	1049	955	3417	4318	3193	855	1387	991	3423	3590	3107	2225.46	1078	3373	3.132	1.647	2.04537e-10	2.43575e-08	0.0454	0.0528	apy-1	F08C6.6	F08C6.6	APYrase [Source:RefSeq peptide;Acc:NP_509283]	X	7568134	7569722	GO:0030968;GO:0000003;GO:0060465;GO:0008340;GO:0009408;GO:0007369;GO:0040009;GO:0006256;GO:0030166;GO:0046712	endoplasmic reticulum unfolded protein response;reproduction;pharynx development;determination of adult lifespan;response to heat;gastrulation;regulation of growth rate;UDP catabolic process;proteoglycan biosynthetic process;GDP catabolic process	GO:0005509;GO:0005515;GO:0016462;GO:0004382;GO:0045134	calcium ion binding;protein binding;pyrophosphatase activity;guanosine-diphosphatase activity;uridine-diphosphatase activity	GO:0016020;GO:0016021	membrane;integral component of membrane	181019	Q19202	ENSG00000171302	CANT1
WBGene00011801	274	152	76	1101	1612	759	261	201	79	1103	1340	739	620.35	180	1061	5.883	2.557	2.12355e-10	2.50478e-08	0.1016	0.061	T16G1.7	T16G1.7	T16G1.7		V	12932941	12935052	NA	NA	NA	NA	NA	NA	179774	Q9U368
WBGene00015692	997	585	1559	3387	7964	4477	949	773	1618	3393	6621	4356	2951.68	1113	4790	4.302	2.105	3.16561e-10	3.69868e-08	0.074	0.0517	ugt-25	C10H11.3	C10H11.3	UDP-glucuronosyltransferase [Source:RefSeq peptide;Acc:NP_491438]	I	4731604	4735279	GO:0008152;GO:0009813;GO:0052696	metabolic process;flavonoid biosynthetic process;flavonoid glucuronidation	GO:0016740;GO:0015020;GO:0016757;GO:0016758	transferase activity;glucuronosyltransferase activity;transferase activity, transferring glycosyl groups;transferase activity, transferring hexosyl groups	GO:0016020;GO:0016021;GO:0043231	membrane;integral component of membrane;intracellular membrane-bounded organelle	172087	P91039
WBGene00019232	225	203	248	819	1198	713	214	268	257	820	996	694	541.66	246	837	3.396	1.764	3.89302e-10	4.50608e-08	0.0517	0.0621	ugt-13	H23N18.1	H23N18.1	UDP-GlucuronosylTransferase [Source:RefSeq peptide;Acc:NP_504317]	V	4908871	4911458	GO:0008152;GO:0009813;GO:0052696	metabolic process;flavonoid biosynthetic process;flavonoid glucuronidation	GO:0016740;GO:0015020;GO:0016758	transferase activity;glucuronosyltransferase activity;transferase activity, transferring hexosyl groups	GO:0016020;GO:0016021;GO:0043231	membrane;integral component of membrane;intracellular membrane-bounded organelle	186766	Q9TXZ6
WBGene00008678	6	2	7	50	49	40	6	3	7	50	41	39	24.23	5	43	7.9	2.982	3.94997e-10	4.52967e-08	0.0782	0.1046	stdh-2	F11A5.12	F11A5.12	Putative steroid dehydrogenase 2 [Source:UniProtKB/Swiss-Prot;Acc:O17795]	V	16224334	16225540	GO:0008152;GO:0055114;GO:0006629;GO:0006694	metabolic process;oxidation-reduction process;lipid metabolic process;steroid biosynthetic process	GO:0016491	oxidoreductase activity	NA	NA	184337		ENSG00000130948;ENSG00000103160;ENSG00000149084	HSD17B3;HSDL1;HSD17B12
WBGene00005002	1703	2989	2009	569	431	713	1620	3951	2085	570	358	694	1546.39	2552	541	0.212	-2.239	4.10008e-10	4.65867e-08	0.0836	0.0548	spp-17	C54G6.5	C54G6.5	SaPosin-like Protein family [Source:RefSeq peptide;Acc:NP_740777]	I	1016405	1017180	NA	NA	NA	NA	NA	NA	171681	Q8WSN3
WBGene00011288	8	4	4	41	60	42	8	5	4	41	50	41	24.81	6	44	7.518	2.91	4.23247e-10	4.76538e-08	0.0751	0.1043	R102.1	R102.1	R102.1		IV	10686550	10687045	NA	NA	NA	NA	NA	NA	187891	Q21887
WBGene00017658	119	116	116	431	858	408	113	153	120	432	713	397	321.5	129	514	3.994	1.998	6.0442e-10	6.74391e-08	0.0656	0.0677	F21C10.9	F21C10.9.1;F21C10.9.2	F21C10.9.1;F21C10.9.2		V	9097121	9098696	GO:0008152;GO:0008152	metabolic process;metabolic process	GO:0008080;GO:0008080	N-acetyltransferase activity;N-acetyltransferase activity	NA	NA	184767	Q19661;Q19661
WBGene00018194	152	132	88	574	659	455	145	174	91	575	548	443	329.34	137	522	3.822	1.934	7.07569e-10	7.82432e-08	0.0622	0.0674	F39E9.1	F39E9.1			II	3318302	3320358	NA	NA	NA	NA	NA	NA	NA	NA
WBGene00001781	30	31	21	161	161	139	29	41	22	161	134	135	86.95	31	143	4.744	2.246	7.64809e-10	8.38245e-08	0.0717	0.089	gst-33	C02A12.1	C02A12.1	Glutathione S-Transferase [Source:RefSeq peptide;Acc:NP_503968]	V	3467453	3468501	GO:0008152	metabolic process	GO:0016740;GO:0005515	transferase activity;protein binding	NA	NA	178771	O16198	ENSG00000243955;ENSG00000174156;ENSG00000182793;ENSG00000244067;ENSG00000170899	GSTA1;GSTA3;GSTA5;GSTA2;GSTA4
WBGene00016274	286	287	197	53	86	24	272	379	204	53	72	23	167.31	285	49	0.174	-2.523	9.14588e-10	9.93612e-08	0.1015	0.0781	C30G12.2	C30G12.2	C30G12.2		II	7290373	7291943	GO:0008152;GO:0055114	metabolic process;oxidation-reduction process	GO:0016491	oxidoreductase activity	NA	NA	174195	Q09486
WBGene00021517	14	24	37	156	158	179	13	32	38	156	131	174	90.87	28	154	5.556	2.474	1.01823e-09	1.09659e-07	0.0899	0.0883	Y41D4B.15	Y41D4B.15	Y41D4B.15		IV	1564081	1567716	NA	NA	NA	NA	NA	NA	189822	Q95Y16
WBGene00018138	1091	1089	2156	400	564	448	1038	1440	2237	401	469	436	1003.4	1572	435	0.277	-1.852	2.162e-09	2.3083e-07	0.0636	0.0576	folt-2	F37B4.7	F37B4.7	Folate-like transporter 2 [Source:UniProtKB/Swiss-Prot;Acc:O45166]	V	2872465	2875600	GO:0055085;GO:0006810	transmembrane transport;transport	GO:0022857;GO:0005542	transmembrane transporter activity;folic acid binding	GO:0016020;GO:0016021;GO:0005887	membrane;integral component of membrane;integral component of plasma membrane	178745		ENSG00000173638;ENSG00000135917;ENSG00000117479	SLC19A1;SLC19A3;SLC19A2
WBGene00016943	1158	1050	1547	301	555	492	1102	1388	1605	302	461	479	889.46	1365	414	0.303	-1.721	3.39545e-09	3.59424e-07	0.0565	0.0584	acdh-1	C55B7.4a;C55B7.4b.1;C55B7.4b.2;C55B7.4b.3;C55B7.4b.4;C55B7.4b.5;C55B7.4b.6	C55B7.4a;C55B7.4b.1;C55B7.4b.2;C55B7.4b.3;C55B7.4b.4;C55B7.4b.5;C55B7.4b.6	Acyl CoA DeHydrogenase [Source:RefSeq peptide;Acc:NP_491871]	I	6497438	6499559	GO:0008152;GO:0055114;GO:0045087;GO:0050829;GO:0033539;GO:0055088;GO:0008152;GO:0055114;GO:0033539;GO:0055088;GO:0008152;GO:0055114;GO:0033539;GO:0055088;GO:0008152;GO:0055114;GO:0033539;GO:0055088;GO:0008152;GO:0055114;GO:0033539;GO:0055088;GO:0008152;GO:0055114;GO:0033539;GO:0055088;GO:0008152;GO:0055114;GO:0033539;GO:0055088	metabolic process;oxidation-reduction process;innate immune response;defense response to Gram-negative bacterium;fatty acid beta-oxidation using acyl-CoA dehydrogenase;lipid homeostasis;metabolic process;oxidation-reduction process;fatty acid beta-oxidation using acyl-CoA dehydrogenase;lipid homeostasis;metabolic process;oxidation-reduction process;fatty acid beta-oxidation using acyl-CoA dehydro…	GO:0016491;GO:0009055;GO:0000062;GO:0003995;GO:0016627;GO:0050660;GO:0052890;GO:0016491;GO:0009055;GO:0000062;GO:0003995;GO:0016627;GO:0050660;GO:0052890;GO:0016491;GO:0009055;GO:0000062;GO:0003995;GO:0016627;GO:0050660;GO:0052890;GO:0016491;GO:0009055;GO:0000062;GO:0003995;GO:0016627;GO:0050660;GO:0052890;GO:0016491;GO:0009055;GO:0000062;GO:0003995;GO:0016627;GO:0050660;GO:0052890;GO:0016491;GO:…	oxidoreductase activity;electron carrier activity;fatty-acyl-CoA binding;acyl-CoA dehydrogenase activity;oxidoreductase activity, acting on the CH-CH group of donors;flavin adenine dinucleotide binding;oxidoreductase activity, acting on the CH-CH group of donors, with a flavin as acceptor;oxidoreductase activity;electron carrier activity;fatty-acyl-CoA binding;acyl-CoA dehydrogenase activity;oxid…	GO:0005739;GO:0005739;GO:0005739;GO:0005739;GO:0005739;GO:0005739;GO:0005739	mitochondrion;mitochondrion;mitochondrion;mitochondrion;mitochondrion;mitochondrion;mitochondrion	172358	H2KZG6;Q8IAB6;Q8IAB6;Q8IAB6;Q8IAB6;Q8IAB6;Q8IAB6	ENSG00000196177	ACADSB
WBGene00003473	151	192	605	2586	1634	2740	144	254	628	2590	1359	2666	1273.39	342	2205	6.448	2.689	4.20894e-09	4.4176e-07	0.1319	0.0561	mtl-1	K11G9.6	K11G9.6	Metallothionein-1 [Source:UniProtKB/Swiss-Prot;Acc:P17511]	V	6691369	6691863	GO:0010288;GO:0046689	response to lead ion;response to mercury ion	GO:0008270;GO:0046872;GO:0005507;GO:0046870	zinc ion binding;metal ion binding;copper ion binding;cadmium ion binding	GO:0005737	cytoplasm	179060
WBGene00000785	1508	1093	904	479	340	347	1435	1445	938	480	283	338	819.63	1273	367	0.288	-1.795	4.68738e-09	4.87842e-07	0.0623	0.059	cpr-5	W07B8.5	W07B8.5	Cathepsin B-like cysteine proteinase 5 [Source:UniProtKB/Swiss-Prot;Acc:P43509]	V	1132597	1133993	GO:0006508;GO:0051603	proteolysis;proteolysis involved in cellular protein catabolic process	GO:0016787;GO:0008233;GO:0004197;GO:0008234	hydrolase activity;peptidase activity;cysteine-type endopeptidase activity;cysteine-type peptidase activity	GO:0005615;GO:0005764	extracellular space;lysosome	178612		ENSG00000164733	CTSB
WBGene00044396	65	73	93	275	327	386	62	96	97	275	272	376	196.3	85	308	3.628	1.859	7.67165e-09	7.91778e-07	0.0635	0.0752	ZK1290.14	ZK1290.14	ZK1290.14		II	7554092	7554844	NA	NA	NA	NA	NA	NA	3564816	Q4TTC3
WBGene00008043	11	4	42	121	241	258	10	5	44	121	200	251	105.33	20	191	9.49	3.246	8.92677e-09	9.13703e-07	0.1766	0.0858	C40H1.8	C40H1.8.1;C40H1.8.2	C40H1.8.1;C40H1.8.2		III	9314713	9317365	GO:0006629;GO:0006629	lipid metabolic process;lipid metabolic process	GO:0016787;GO:0016787	hydrolase activity;hydrolase activity	NA	NA	3565371	Q7YX61;Q7YX61
WBGene00009518	714	695	666	292	294	208	679	919	691	292	244	202	504.75	763	246	0.323	-1.629	9.25381e-09	9.39413e-07	0.0529	0.0628	clec-166	F38A1.5	F38A1.5	C-type LECtin [Source:RefSeq peptide;Acc:NP_741307]	IV	1249018	1251517	GO:0045087	innate immune response	GO:0030246	carbohydrate binding	NA	NA	185435	A4F308
WBGene00016451	33	36	85	7	6	10	31	48	88	7	5	10	31.49	56	7	0.131	-2.934	1.48248e-08	1.49273e-06	0.1221	0.1023	clec-6	C35D10.15	C35D10.15	C-type LECtin [Source:RefSeq peptide;Acc:NP_498023]	III	4885697	4887442	NA	NA	GO:0030246	carbohydrate binding	NA	NA	183242	Q95QR9
WBGene00009773	29	46	70	282	334	180	28	61	73	282	278	175	149.39	54	245	4.579	2.195	2.22078e-08	2.2181e-06	0.0924	0.0798	lipl-2	F46B6.8	F46B6.8	Lipase [Source:RefSeq peptide;Acc:NP_505527]	V	9791571	9793391	GO:0006629;GO:0016042	lipid metabolic process;lipid catabolic process	GO:0016787;GO:0016788	hydrolase activity;hydrolase activity, acting on ester bonds	NA	NA	185840	Q20449	ENSG00000107798;ENSG00000182333;ENSG00000204021;ENSG00000204022;ENSG00000204020;ENSG00000173239	LIPA;LIPF;LIPK;LIPJ;LIPN;LIPM
WBGene00009430	4581	4323	7337	19898	17649	19840	4358	5715	7614	19932	14673	19305	11932.9	5896	17970	3.048	1.608	3.48828e-08	3.45619e-06	0.0582	0.0597	F35E12.6	F35E12.6.1;F35E12.6.2	F35E12.6.1;F35E12.6.2		V	13734118	13736247	GO:0045087;GO:0050829;GO:0045087;GO:0050829	innate immune response;defense response to Gram-negative bacterium;innate immune response;defense response to Gram-negative bacterium	NA	NA	GO:0045121;GO:0045121	membrane raft;membrane raft	179866	O02358;O02358
WBGene00015198	0	2	9	48	29	74	0	3	9	48	24	72	26.03	4	48	11.687	3.547	4.22096e-08	4.14894e-06	0.176	0.1039	clec-2	B0454.7	B0454.7	C-type LECtin [Source:RefSeq peptide;Acc:NP_494427]	II	3020561	3023431	NA	NA	GO:0030246	carbohydrate binding	NA	NA	181993	O17166
WBGene00018708	2592	1862	2584	752	1487	711	2466	2461	2682	753	1236	692	1715.06	2536	894	0.353	-1.504	4.44697e-08	4.33667e-06	0.0515	0.0542	oac-32	F52F10.4a;F52F10.4b	F52F10.4a;F52F10.4b	O-ACyltransferase homolog [Source:RefSeq peptide;Acc:NP_001300114]	V	1542517	1545791	GO:0008152;GO:0008152	metabolic process;metabolic process	GO:0016740;GO:0016746;GO:0016747;GO:0016740;GO:0016746;GO:0016747	transferase activity;transferase activity, transferring acyl groups;transferase activity, transferring acyl groups other than amino-acyl groups;transferase activity;transferase activity, transferring acyl groups;transferase activity, transferring acyl groups other than amino-acyl groups	GO:0016020;GO:0016021;GO:0016020;GO:0016021	membrane;integral component of membrane;membrane;integral component of membrane	186125	A0A0K3AXT9;A0A0K3ASI3
WBGene00018430	48	34	46	139	208	173	46	45	48	139	173	168	103.14	46	160	3.466	1.793	4.49376e-08	4.34806e-06	0.0609	0.0862	nhr-142	F44E7.8a;F44E7.8b	F44E7.8a;F44E7.8b	Nuclear Hormone Receptor family [Source:RefSeq peptide;Acc:NP_001263836]	V	5785958	5790066	GO:0006355;GO:0006351;GO:0043401;GO:0006355;GO:0006351;GO:0043401	regulation of transcription, DNA-templated;transcription, DNA-templated;steroid hormone mediated signaling pathway;regulation of transcription, DNA-templated;transcription, DNA-templated;steroid hormone mediated signaling pathway	GO:0003677;GO:0008270;GO:0046872;GO:0003700;GO:0043565;GO:0003677;GO:0008270;GO:0046872;GO:0003700;GO:0043565	DNA binding;zinc ion binding;metal ion binding;transcription factor activity, sequence-specific DNA binding;sequence-specific DNA binding;DNA binding;zinc ion binding;metal ion binding;transcription factor activity, sequence-specific DNA binding;sequence-specific DNA binding	GO:0005634;GO:0005634	nucleus;nucleus	185740	Q8MXK0;Q8MXK0;J7SF93
WBGene00001769	30	12	21	85	131	89	29	16	22	85	109	87	57.81	22	94	4.175	2.062	6.06206e-08	5.82005e-06	0.0746	0.0948	gst-21	ZK697.6a;ZK697.6b	ZK697.6a;ZK697.6b	Glutathione S-Transferase [Source:RefSeq peptide;Acc:NP_001256003]	V	1730759	1732000	GO:0008152;GO:0008152	metabolic process;metabolic process	GO:0016740;GO:0005515;GO:0016740;GO:0005515	transferase activity;protein binding;transferase activity;protein binding	NA	NA	191412	O44576;O44576;H2L0Q5	ENSG00000243955;ENSG00000174156;ENSG00000182793;ENSG00000244067;ENSG00000170899	GSTA1;GSTA3;GSTA5;GSTA2;GSTA4
WBGene00011244	104	50	69	16	29	11	99	66	72	16	24	11	47.91	79	17	0.217	-2.202	1.01923e-07	9.71013e-06	0.0881	0.0974	R11D1.3	R11D1.3	R11D1.3		V	12711337	12712106	NA	NA	NA	NA	NA	NA	187804	Q21932
WBGene00008803	172	113	186	378	667	563	164	149	193	379	555	548	331.17	169	494	2.923	1.548	1.05625e-07	9.98599e-06	0.0548	0.0673	lips-10	F14E5.5	F14E5.5	LIPaSe related [Source:RefSeq peptide;Acc:NP_495777]	II	8439150	8442152	GO:0008152	metabolic process	GO:0016787	hydrolase activity	NA	NA	174345	Q19462
WBGene00020613	373	358	432	145	200	143	355	473	448	145	166	139	287.85	425	150	0.354	-1.499	1.12518e-07	1.0557e-05	0.0513	0.0693	T20D4.7	T20D4.7	T20D4.7		V	3408870	3409519	NA	NA	NA	NA	NA	NA	188643	P91468
WBGene00021491	70	95	149	632	318	560	67	126	155	633	264	545	298.19	116	481	4.16	2.057	1.53847e-07	1.43262e-05	0.0979	0.0687	comt-4	Y40B10A.6	Y40B10A.6	Catechol-O-MethylTransferase family [Source:RefSeq peptide;Acc:NP_503558]	V	2049223	2050172	GO:0032259	methylation	GO:0016740;GO:0008168;GO:0008171	transferase activity;methyltransferase activity;O-methyltransferase activity	NA	NA	189789	Q965W4	ENSG00000165644	COMTD1
WBGene00003571	15	14	18	73	92	61	14	19	19	73	76	59	43.4	17	69	4.063	2.023	1.55358e-07	1.4359e-05	0.0699	0.0983	ncx-6	C07A9.4	C07A9.4	Putative sodium/calcium exchanger 6 [Source:UniProtKB/Swiss-Prot;Acc:P34315]	III	9710249	9713928	GO:0055085;GO:0006810;GO:0006811;GO:0006816;GO:0006814	transmembrane transport;transport;ion transport;calcium ion transport;sodium ion transport	GO:0015297	antiporter activity	GO:0016020;GO:0016021	membrane;integral component of membrane	182354		ENSG00000089060	SLC8B1
WBGene00013637	96	103	157	30	31	43	91	136	163	30	26	42	81.35	130	33	0.251	-1.997	1.60029e-07	1.46812e-05	0.0826	0.0903	Y105C5A.13	Y105C5A.13a;Y105C5A.13b	Y105C5A.13a;Y105C5A.13b		IV	15641215	15645546	NA	NA	NA	NA	NA	NA	178441	Q9N678;G5EFM6
WBGene00017480	1917	1206	1640	3792	5875	3782	1824	1594	1702	3798	4884	3680	2913.82	1707	4121	2.414	1.272	1.65459e-07	1.50677e-05	0.0408	0.0518	nstp-2	F15B10.1a;F15B10.1b	F15B10.1a;F15B10.1b	Nucleotide Sugar TransPorter family [Source:RefSeq peptide;Acc:NP_001040936]	IV	6603972	6606188	GO:0055085;GO:0006810;GO:0008643;GO:0055085;GO:0006810;GO:0008643	transmembrane transport;transport;carbohydrate transport;transmembrane transport;transport;carbohydrate transport	NA	NA	GO:0016020;GO:0016021;GO:0016020;GO:0016021	membrane;integral component of membrane;membrane;integral component of membrane	177424	Q336L5;O44166;Q336L5	ENSG00000205060	SLC35B4
WBGene00008891	10	6	16	60	70	46	10	8	17	60	58	45	32.85	12	54	4.701	2.233	1.9304e-07	1.74511e-05	0.0814	0.1014	clec-42	F16H6.1	F16H6.1	C-type LECtin [Source:RefSeq peptide;Acc:NP_507557]	V	18191443	18194262	NA	NA	GO:0030246	carbohydrate binding	NA	NA	180189	Q9XV91
WBGene00017510	18	9	15	63	65	70	17	12	16	63	54	68	38.31	15	62	4.082	2.029	2.21603e-07	1.9888e-05	0.0696	0.0997	nhr-178	F16B4.9	F16B4.9	Nuclear Hormone Receptor family [Source:RefSeq peptide;Acc:NP_503454]	V	1603932	1607846	GO:0006355;GO:0006351;GO:0043401	regulation of transcription, DNA-templated;transcription, DNA-templated;steroid hormone mediated signaling pathway	GO:0003677;GO:0008270;GO:0046872;GO:0003700;GO:0043565	DNA binding;zinc ion binding;metal ion binding;transcription factor activity, sequence-specific DNA binding;sequence-specific DNA binding	GO:0005634	nucleus	184560	O44635
WBGene00007885	78	54	58	156	369	262	74	71	60	156	307	255	153.96	68	239	3.488	1.803	2.33593e-07	2.08133e-05	0.0743	0.0793	ugt-21	C33A12.6a;C33A12.6b	C33A12.6a;C33A12.6b	UDP-glucuronosyltransferase [Source:RefSeq peptide;Acc:NP_501680]	IV	9500311	9502568	GO:0008152;GO:0009813;GO:0052696;GO:0008152;GO:0009813;GO:0052696	metabolic process;flavonoid biosynthetic process;flavonoid glucuronidation;metabolic process;flavonoid biosynthetic process;flavonoid glucuronidation	GO:0016740;GO:0015020;GO:0016757;GO:0016758;GO:0016740;GO:0015020;GO:0016757;GO:0016758	transferase activity;glucuronosyltransferase activity;transferase activity, transferring glycosyl groups;transferase activity, transferring hexosyl groups;transferase activity;glucuronosyltransferase activity;transferase activity, transferring glycosyl groups;transferase activity, transferring hexosyl groups	GO:0016020;GO:0016021;GO:0043231;GO:0016020;GO:0016021;GO:0043231	membrane;integral component of membrane;intracellular membrane-bounded organelle;membrane;integral component of membrane;intracellular membrane-bounded organelle	183141	Q18361;A0A061AKV1
WBGene00016335	391	230	376	1050	890	1192	372	304	390	1052	740	1160	669.64	355	984	2.765	1.467	2.38597e-07	2.11073e-05	0.054	0.0604	gba-1	C33C12.3a;C33C12.3b	C33C12.3a;C33C12.3b	Putative glucosylceramidase 1 [Source:UniProtKB/Swiss-Prot;Acc:O16580]	II	2176892	2181975	GO:0005975;GO:0006629;GO:0006665;GO:0006665;GO:0005975	carbohydrate metabolic process;lipid metabolic process;sphingolipid metabolic process;sphingolipid metabolic process;carbohydrate metabolic process	GO:0016787;GO:0004348;GO:0004348	hydrolase activity;glucosylceramidase activity;glucosylceramidase activity	NA	NA	173574	;	ENSG00000177628	GBA
WBGene00019105	182	286	147	1061	1190	621	173	378	153	1063	989	604	560.03	235	885	3.784	1.92	2.84795e-07	2.50155e-05	0.0917	0.0619	asp-8	F59D6.3	F59D6.3	ASpartyl Protease [Source:RefSeq peptide;Acc:NP_503825]	V	3024219	3027933	GO:0006508	proteolysis	GO:0004190	aspartic-type endopeptidase activity	NA	NA	NA		ENSG00000229859;ENSG00000229183;ENSG00000256713;ENSG00000196188;ENSG00000096088	PGA3;PGA4;PGA5;CTSE;PGC
WBGene00020938	222	220	337	76	128	91	211	291	350	76	106	89	187.14	284	90	0.319	-1.647	3.05201e-07	2.66191e-05	0.0649	0.0761	clec-218	W02D7.2	W02D7.2	C-type LECtin [Source:RefSeq peptide;Acc:NP_505147]	V	8307970	8310878	GO:0050830	defense response to Gram-positive bacterium	GO:0030246	carbohydrate binding	NA	NA	189114	Q4W528
WBGene00022382	562	336	756	1357	1979	1968	535	444	785	1359	1645	1915	1113.83	588	1640	2.788	1.479	3.10914e-07	2.69278e-05	0.0567	0.0569	Y94H6A.10	Y94H6A.10	Y94H6A.10		IV	2709900	2710670	NA	NA	NA	NA	NA	NA	259559	Q75MI6
WBGene00015788	12	10	35	93	118	100	11	13	36	93	98	97	58.25	20	96	4.686	2.228	3.52841e-07	3.03468e-05	0.1032	0.0947	C15B12.8	C15B12.8	C15B12.8		X	6474274	6476780	GO:0055114	oxidation-reduction process	GO:0016491	oxidoreductase activity	NA	NA	259861	Q8WSW2	ENSG00000179761	PIPOX
WBGene00044488	524	578	474	1955	1415	1858	499	764	492	1958	1176	1808	1116.19	585	1647	2.819	1.495	4.92373e-07	4.20554e-05	0.0599	0.0569	Y54G2A.45	Y54G2A.45a;Y54G2A.45b;Y54G2A.45c	Y54G2A.45a;Y54G2A.45b;Y54G2A.45c		IV	2805857	2809030	GO:0006629;GO:0006629	lipid metabolic process;lipid metabolic process	GO:0016787;GO:0016787	hydrolase activity;hydrolase activity	NA	NA	3896802	Q4R165;U4PQT8;U4PDX5
WBGene00009226	56	28	49	265	192	123	53	37	51	265	160	120	114.32	47	182	3.833	1.938	5.01374e-07	4.25309e-05	0.0889	0.0845	cyp-37B1	F28G4.1	F28G4.1	CYtochrome P450 family [Source:RefSeq peptide;Acc:NP_507109]	V	16278191	16280614	GO:0055114;GO:0050830	oxidation-reduction process;defense response to Gram-positive bacterium	GO:0046872;GO:0016491;GO:0004497;GO:0005506;GO:0020037;GO:0016705	metal ion binding;oxidoreductase activity;monooxygenase activity;iron ion binding;heme binding;oxidoreductase activity, acting on paired donors, with incorporation or reduction of molecular oxygen	GO:0016020;GO:0016021	membrane;integral component of membrane	180093	O17851
WBGene00009433	358	125	227	799	1150	587	341	165	236	800	956	571	511.51	247	776	3.132	1.647	5.32742e-07	4.48844e-05	0.0716	0.0627	F35E12.9	F35E12.9a;F35E12.9b;F35E12.9c;F35E12.9d	F35E12.9a;F35E12.9b;F35E12.9c;		V	13741321	13745127	GO:0045087;GO:0050829;GO:0045087;GO:0050829;GO:0045087;GO:0050829	innate immune response;defense response to Gram-negative bacterium;innate immune response;defense response to Gram-negative bacterium;innate immune response;defense response to Gram-negative bacterium	NA	NA	GO:0045121;GO:0045121;GO:0045121	membrane raft;membrane raft;membrane raft	179867	O02361;Q52GX9;E0AHD7;E0AHD7
WBGene00019022	101	71	95	285	304	272	96	94	99	285	253	265	181.91	96	268	2.779	1.474	5.39455e-07	4.51429e-05	0.0534	0.0765	F58A6.1	F58A6.1	F58A6.1		II	5142343	5144021	GO:0008152	metabolic process	GO:0003824	catalytic activity	NA	NA	186486	Q20959	ENSG00000104823	ECH1
WBGene00011002	12	4	19	47	100	58	11	5	20	47	83	56	37.18	12	62	4.996	2.321	5.51717e-07	4.58592e-05	0.105	0.1	nhr-205	R04B5.3	R04B5.3	Nuclear Hormone Receptor family [Source:RefSeq peptide;Acc:NP_505588]	V	10080119	10081739	GO:0006355;GO:0006351;GO:0043401	regulation of transcription, DNA-templated;transcription, DNA-templated;steroid hormone mediated signaling pathway	GO:0003677;GO:0008270;GO:0046872;GO:0003700;GO:0043565	DNA binding;zinc ion binding;metal ion binding;transcription factor activity, sequence-specific DNA binding;sequence-specific DNA binding	GO:0005634	nucleus	187567	Q21700
WBGene00001777	145	200	168	63	59	58	138	264	174	63	49	56	124.21	192	56	0.293	-1.77	6.38887e-07	5.27508e-05	0.0766	0.0833	gst-29	Y53F4B.32	Y53F4B.32	Glutathione S-Transferase [Source:RefSeq peptide;Acc:NP_497118]	II	15168538	15169860	GO:0008152	metabolic process	GO:0016740;GO:0005515	transferase activity;protein binding	NA	NA	190225	Q9NAB1	ENSG00000243955;ENSG00000174156;ENSG00000182793;ENSG00000244067;ENSG00000170899	GSTA1;GSTA3;GSTA5;GSTA2;GSTA4
WBGene00000560	22	43	69	12	7	3	21	57	72	12	6	3	28.36	50	7	0.141	-2.83	7.48217e-07	6.13687e-05	0.1567	0.1035	cnc-6	Y46E12A.1	Y46E12A.1	CaeNaCin (Caenorhabditis bacteriocin) [Source:RefSeq peptide;Acc:NP_497455]	III	1763524	1764901	NA	NA	NA	NA	NA	NA	175324	Q9N3V6
WBGene00003786	3486	775	2454	7177	15536	6322	3317	1024	2547	7189	12917	6151	5524.18	2296	8752	3.811	1.93	1.09564e-06	8.92733e-05	0.1053	0.0525	npa-1	VC5.3a;VC5.3b;VC5.3c	VC5.3a;VC5.3b;VC5.3c	Nematode Polyprotein Allergen related [Source:RefSeq peptide;Acc:NP_504795]	V	7075935	7081539	NA	NA	NA	NA	NA	NA	179095	G5EF32;Q86S16;Q7KNM6
WBGene00017764	189	138	254	567	546	720	180	182	264	568	454	701	391.39	209	574	2.749	1.459	1.1895e-06	9.61659e-05	0.0594	0.0653	F25A2.1	F25A2.1	F25A2.1		V	1179604	1181548	GO:0006629	lipid metabolic process	GO:0016787	hydrolase activity	NA	NA	184913	O16189
WBGene00011487	333	308	501	150	209	124	317	407	520	150	174	121	281.42	415	148	0.358	-1.482	1.19616e-06	9.61659e-05	0.0605	0.0696	T05E12.6	T05E12.6a;T05E12.6b	T05E12.6a;T05E12.6b		V	17084999	17090023	NA	NA	NA	NA	NA	NA	180136	O45754;A5JYX7
WBGene00004001	19	3	20	43	144	90	18	4	21	43	120	88	48.86	14	84	5.691	2.509	1.20353e-06	9.61659e-05	0.1441	0.0968	pgp-7	T21E8.2	T21E8.2	P-GlycoProtein related [Source:RefSeq peptide;Acc:NP_509812]	X	10864969	10870237	GO:0055085;GO:0006810;GO:0008152;GO:1990170	transmembrane transport;transport;metabolic process;stress response to cadmium ion	GO:0042626;GO:0000166;GO:0005524;GO:0016887	ATPase activity, coupled to transmembrane movement of substances;nucleotide binding;ATP binding;ATPase activity	GO:0016020;GO:0016021	membrane;integral component of membrane	188697	Q22655
WBGene00003997	381	223	429	811	1446	907	362	295	445	812	1202	883	666.6	367	966	2.626	1.393	1.4012e-06	0.000111243	0.0561	0.0605	pgp-3	ZK455.7.1;ZK455.7.2	ZK455.7.1;ZK455.7.2	Multidrug resistance protein pgp-3 [Source:UniProtKB/Swiss-Prot;Acc:P34713]	X	11352136	11357090	GO:0055085;GO:0006810;GO:0008152;GO:0045087;GO:0010038;GO:0050829;GO:1990170;GO:0006855;GO:0042908;GO:0055085;GO:0006810;GO:0008152;GO:0045087;GO:0010038;GO:0050829;GO:1990170;GO:0006855;GO:0042908	transmembrane transport;transport;metabolic process;innate immune response;response to metal ion;defense response to Gram-negative bacterium;stress response to cadmium ion;drug transmembrane transport;xenobiotic transport;transmembrane transport;transport;metabolic process;innate immune response;response to metal ion;defense response to Gram-negative bacterium;stress response to cadmium ion;drug …	GO:0042626;GO:0016787;GO:0000166;GO:0005524;GO:0016887;GO:0015562;GO:0008559;GO:0042626;GO:0016787;GO:0000166;GO:0005524;GO:0016887;GO:0015562;GO:0008559	ATPase activity, coupled to transmembrane movement of substances;hydrolase activity;nucleotide binding;ATP binding;ATPase activity;efflux transmembrane transporter activity;xenobiotic-transporting ATPase activity;ATPase activity, coupled to transmembrane movement of substances;hydrolase activity;nucleotide binding;ATP binding;ATPase activity;efflux transmembrane transporter activity;xenobiotic-tr…	GO:0016020;GO:0016021;GO:0005886;GO:0016324;GO:0016020;GO:0016021;GO:0005886;GO:0016324	membrane;integral component of membrane;plasma membrane;apical plasma membrane;membrane;integral component of membrane;plasma membrane;apical plasma membrane	181326	;
WBGene00018646	225	407	175	1712	1428	799	214	538	182	1715	1187	777	768.89	311	1226	3.948	1.981	1.89592e-06	0.00014956	0.1141	0.0594	mul-1	F49F1.6a;F49F1.6b	F49F1.6a;F49F1.6b	Mucin Like Gene [Source:RefSeq peptide;Acc:NP_500487]	IV	4121342	4123069	NA	NA	NA	NA	NA	NA	186063	Q9GZE3;A0A0K3AV21
WBGene00002055	124	110	91	35	48	12	118	145	94	35	40	12	74.08	119	29	0.244	-2.033	2.20685e-06	0.000172987	0.1074	0.0917	ifc-1	F37B4.2	F37B4.2	Intermediate filament protein ifc-1 [Source:UniProtKB/Swiss-Prot;Acc:O45168]	V	2881393	2883754	NA	NA	GO:0005198	structural molecule activity	GO:0005737;GO:0005882	cytoplasm;intermediate filament	178747		ENSG00000113368;ENSG00000152936;ENSG00000160789;ENSG00000176619	LMNB1;LMNTD1;LMNA;LMNB2
WBGene00021518	1265	1630	1972	4494	4549	5140	1203	2155	2046	4502	3782	5001	3114.96	1801	4428	2.459	1.298	2.43668e-06	0.0001898	0.0525	0.0516	hpo-6	Y41D4B.16	Y41D4B.16		IV	1562184	1564076	NA	NA	NA	NA	GO:0045121	membrane raft	176965	Q95Y17
WBGene00017432	19	11	13	74	137	35	18	15	13	74	114	34	44.7	15	74	4.782	2.258	3.04394e-06	0.00023562	0.124	0.0979	F13H6.4	F13H6.4			V	6366433	6368533	NA	NA	NA	NA	NA	NA	NA	NA
WBGene00020343	106	77	128	35	44	40	101	102	133	35	37	39	74.34	112	37	0.33	-1.599	3.06974e-06	0.000236141	0.0658	0.0915	acs-3	T08B1.6	T08B1.6	fatty Acid CoA Synthetase family [Source:RefSeq peptide;Acc:NP_503540]	V	1969541	1974515	GO:0008152	metabolic process	GO:0003824	catalytic activity	NA	NA	178677	O44560
WBGene00219216	338	299	171	99	124	42	322	395	177	99	103	41	189.57	298	81	0.273	-1.874	3.61146e-06	0.000276098	0.1044	0.0759	K08D10.14	K08D10.14.1;K08D10.14.2	K08D10.14.1;K08D10.14.2		IV	4155273	4157132	GO:0045087;GO:0045087	innate immune response;innate immune response	NA	NA	NA	NA	13192832	G4SMX8;G4SMX8
WBGene00011684	66	54	75	191	233	190	63	71	78	191	194	185	130.32	71	190	2.688	1.426	4.47704e-06	0.000340173	0.0581	0.0822	T10B10.8	T10B10.8	T10B10.8		X	15161283	15166217	NA	NA	NA	NA	GO:0016020;GO:0016021	membrane;integral component of membrane	188365	G5ECZ5
WBGene00008596	63	47	45	190	225	126	60	62	47	190	187	123	111.46	56	167	2.964	1.567	4.94609e-06	0.00037352	0.0703	0.0849	clec-54	F08H9.8	F08H9.8	C-type LECtin [Source:RefSeq peptide;Acc:NP_506590]	V	14476911	14478997	NA	NA	GO:0030246	carbohydrate binding	NA	NA	184217	Q19226
WBGene00009215	949	947	932	452	482	490	903	1252	967	453	401	477	742.03	1041	444	0.426	-1.23	5.35695e-06	0.000402096	0.0497	0.0597	thn-2	F28D1.5	F28D1.5	THaumatiN family [Source:RefSeq peptide;Acc:NP_502362]	IV	12383168	12384007	GO:0050829;GO:0006952	defense response to Gram-negative bacterium;defense response	GO:0003674	molecular_function	GO:0005576	extracellular region	178187	Q19876
WBGene00016670	113	557	71	16	47	2	108	736	74	16	39	2	162.42	306	19	0.063	-3.989	5.51212e-06	0.00041125	0.4247	0.0788	ilys-3	C45G7.3	C45G7.3	Invertebrate LYSozyme [Source:RefSeq peptide;Acc:NP_500206]	IV	2464471	2465440	GO:0008152	metabolic process	GO:0003796	lysozyme activity	NA	NA	177033	O76357
WBGene00021464	2913	2011	2668	1350	1742	1011	2771	2658	2769	1352	1448	984	1997.13	2733	1261	0.462	-1.115	6.43788e-06	0.000477444	0.0425	0.0533	ugt-31	Y39G10AR.6	Y39G10AR.6	UDP-GlucuronosylTransferase [Source:RefSeq peptide;Acc:NP_001021756]	I	2333326	2338688	GO:0008152;GO:0009813;GO:0052696	metabolic process;flavonoid biosynthetic process;flavonoid glucuronidation	GO:0016740;GO:0015020;GO:0016758	transferase activity;glucuronosyltransferase activity;transferase activity, transferring hexosyl groups	GO:0016020;GO:0016021;GO:0043231	membrane;integral component of membrane;intracellular membrane-bounded organelle	189771	Q86S61
WBGene00006650	3844	1714	2694	10781	5974	7471	3657	2266	2796	10799	4967	7270	5292.39	2906	7679	2.642	1.401	6.53903e-06	0.000482059	0.0668	0.0523	tts-1	F09E10.11a;F09E10.11b	;		X	1504131	1504841	NA	NA	NA	NA	NA	NA	NA	NA
WBGene00044292	76	43	83	20	26	27	72	57	86	20	22	26	47.2	72	23	0.316	-1.664	9.38055e-06	0.000687445	0.0731	0.0975	F56D6.8	F56D6.8	F56D6.8		IV	3894129	3894386	NA	NA	NA	NA	NA	NA	3565007	Q4W4Z3
WBGene00001768	278	273	246	934	621	820	264	361	255	936	516	798	521.74	293	750	2.556	1.354	1.0269e-05	0.00074813	0.0633	0.0625	gst-20	Y48E1B.10	Y48E1B.10	Glutathione S-Transferase [Source:RefSeq peptide;Acc:NP_496858]	II	13608185	13609780	GO:0055114;GO:0008340	oxidation-reduction process;determination of adult lifespan	GO:0016740;GO:0004364;GO:0005515	transferase activity;glutathione transferase activity;protein binding	GO:0005737	cytoplasm	175008	G5EC71	ENSG00000243955;ENSG00000174156;ENSG00000182793;ENSG00000244067;ENSG00000170899	GSTA1;GSTA3;GSTA5;GSTA2;GSTA4
WBGene00008602	97	31	139	337	285	380	92	41	144	338	237	370	203.63	92	315	3.382	1.758	1.0673e-05	0.00077301	0.1025	0.0746	oac-14	F09B9.1a;F09B9.1b	F09B9.1a;F09B9.1b	O-ACyltransferase homolog [Source:RefSeq peptide;Acc:NP_001300338]	X	10139374	10142013	GO:0008152;GO:0008152	metabolic process;metabolic process	GO:0016740;GO:0016746;GO:0016747;GO:0016740;GO:0016746;GO:0016747	transferase activity;transferase activity, transferring acyl groups;transferase activity, transferring acyl groups other than amino-acyl groups;transferase activity;transferase activity, transferring acyl groups;transferase activity, transferring acyl groups other than amino-acyl groups	GO:0016020;GO:0016021;GO:0016020;GO:0016021	membrane;integral component of membrane;membrane;integral component of membrane	181226	Q19239;A0A0K3AWB0
WBGene00011321	66	106	63	324	262	279	63	140	65	325	218	271	180.36	89	271	3.051	1.609	1.23054e-05	0.000886058	0.086	0.0766	fil-1	T01C3.4	T01C3.4	Fasting Induced Lipase [Source:RefSeq peptide;Acc:NP_506688]	V	14993909	14995201	GO:0016042	lipid catabolic process	GO:0016787;GO:0016298	hydrolase activity;lipase activity	NA	NA	187940	Q22060
WBGene00008810	15	7	19	51	52	62	14	9	20	51	43	60	32.98	14	51	3.501	1.808	1.3545e-05	0.00096968	0.0807	0.1014	cyp-13A12	F14F7.3	F14F7.3	CYtochrome P450 family [Source:RefSeq peptide;Acc:NP_499705]	III	13024596	13028012	GO:0055114	oxidation-reduction process	GO:0046872;GO:0016491;GO:0004497;GO:0005506;GO:0020037;GO:0016705	metal ion binding;oxidoreductase activity;monooxygenase activity;iron ion binding;heme binding;oxidoreductase activity, acting on paired donors, with incorporation or reduction of molecular oxygen	NA	NA	184473	O17807	ENSG00000160868;ENSG00000160870;ENSG00000059377;ENSG00000282301;ENSG00000021461;ENSG00000106258	CYP3A4;CYP3A7;TBXAS1;CYP3A7-CYP3A51P;CYP3A43;CYP3A5
WBGene00011979	1875	2662	3754	1198	918	1491	1784	3519	3896	1200	763	1451	2102.09	3066	1138	0.371	-1.43	1.37358e-05	0.000977692	0.0744	0.053	T24B8.5	T24B8.5	T24B8.5		II	9082682	9083142	GO:0045087	innate immune response	NA	NA	NA	NA	188838	Q22714
WBGene00021979	3308	2273	3136	1589	2051	1360	3147	3005	3254	1592	1705	1323	2337.75	3135	1540	0.491	-1.026	1.43653e-05	0.00101665	0.039	0.0525	Y58A7A.5	Y58A7A.5	Y58A7A.5		V	5085886	5087121	NA	NA	NA	NA	GO:0016020;GO:0016021	membrane;integral component of membrane	190383	Q966A4
WBGene00008634	111	146	69	33	44	38	106	193	72	33	37	37	79.47	124	36	0.29	-1.786	1.49706e-05	0.00105347	0.1011	0.0907	F10A3.4	F10A3.4	F10A3.4		V	16149240	16151888	GO:0045087;GO:0050829	innate immune response;defense response to Gram-negative bacterium	NA	NA	GO:0045121	membrane raft	180084	Q8I4L6
WBGene00015403	395	265	178	88	170	70	376	350	185	88	141	68	201.4	304	99	0.328	-1.609	1.55877e-05	0.0010907	0.0898	0.0748	clec-10	C03H5.1.1;C03H5.1.2	C03H5.1.1;C03H5.1.2	C-type LECtin [Source:RefSeq peptide;Acc:NP_493725]	II	402660	404235	NA	NA	GO:0030246;GO:0030246	carbohydrate binding;carbohydrate binding	NA	NA	173430	O16660;O16660
WBGene00022891	9	3	22	44	69	54	9	4	23	44	57	53	31.56	12	51	4.24	2.084	1.65503e-05	0.00115155	0.1163	0.1018	ZK1290.10	ZK1290.10	ZK1290.10		II	7551943	7553906	NA	NA	NA	NA	NA	NA	191558
WBGene00010411	59	34	97	19	14	24	56	45	101	19	12	23	42.63	67	18	0.267	-1.907	1.76003e-05	0.00121776	0.106	0.0988	H25K10.1	H25K10.1	H25K10.1	Purple acid phosphatase [Source:RefSeq peptide;Acc:NP_502920]	IV	16202395	16205313	GO:0008152;GO:0016311	metabolic process;dephosphorylation	GO:0016787;GO:0003993;GO:0046872	hydrolase activity;acid phosphatase activity;metal ion binding	NA	NA	186777	G5EE15	ENSG00000183760	ACP7
WBGene00044811	203	215	205	99	112	50	193	284	213	99	93	49	155.17	230	80	0.35	-1.514	1.80152e-05	0.00123955	0.0789	0.0793	F12E12.11	F12E12.11	F12E12.11		II	3742468	3743819	GO:0008152;GO:0055114	metabolic process;oxidation-reduction process	GO:0016491	oxidoreductase activity	NA	NA	4363044	Q1EPL7
WBGene00015592	25	20	19	81	72	72	24	26	20	81	60	70	46.83	23	70	3.015	1.592	1.92748e-05	0.00131889	0.0701	0.0975	C08D8.1	C08D8.1	C08D8.1		V	8345759	8349909	NA	NA	NA	NA	GO:0016020;GO:0016021	membrane;integral component of membrane	182394	Q17824	ENSG00000092931	MFSD11
WBGene00010368	11	4	8	33	53	24	10	5	8	33	44	23	20.75	8	33	4.059	2.021	1.97413e-05	0.00134339	0.0914	0.1061	H06A10.1	H06A10.1	H06A10.1		X	13507566	13510298	GO:0002119	nematode larval development	NA	NA	NA	NA	186696	Q9XTR0
WBGene00001397	2895	2461	3080	1438	1353	1839	2754	3253	3196	1440	1125	1789	2259.75	3068	1451	0.473	-1.08	2.11347e-05	0.00142771	0.0449	0.0527	fat-5	W06D12.3	W06D12.3	Delta(9)-fatty-acid desaturase fat-5 [Source:UniProtKB/Swiss-Prot;Acc:G5ED44]	V	17725002	17726825	GO:0055114;GO:0006631;GO:0007275;GO:0006633;GO:0006629;GO:0042759	oxidation-reduction process;fatty acid metabolic process;multicellular organism development;fatty acid biosynthetic process;lipid metabolic process;long-chain fatty acid biosynthetic process	GO:0016491;GO:0004768;GO:0016717	oxidoreductase activity;stearoyl-CoA 9-desaturase activity;oxidoreductase activity, acting on paired donors, with oxidation of a pair of donors resulting in the reduction of molecular oxygen to two molecules of water	GO:0016020;GO:0016021	membrane;integral component of membrane	180162		ENSG00000145284;ENSG00000099194	SCD5;SCD
WBGene00008031	43	33	51	121	131	149	41	44	53	121	109	145	85.43	46	125	2.722	1.445	2.12111e-05	0.00142771	0.0664	0.0893	C39E9.7	C39E9.7	C39E9.7		IV	13072660	13076720	GO:0055085;GO:0006820	transmembrane transport;anion transport	GO:0022857	transmembrane transporter activity	GO:0016020;GO:0016021	membrane;integral component of membrane	183346	Q18544
WBGene00014138	2178	2412	3252	7374	5998	7048	2072	3188	3375	7387	4987	6858	4644.44	2878	6411	2.227	1.155	2.32178e-05	0.00155434	0.0521	0.0518	clec-186	ZK896.7	ZK896.7	C-type LECtin [Source:RefSeq peptide;Acc:NP_502450]	IV	12866116	12869083	GO:0045087	innate immune response	GO:0030246	carbohydrate binding	NA	NA	178238	O02343
WBGene00019233	98	40	117	229	296	259	93	53	121	229	246	252	165.84	89	242	2.703	1.435	2.70116e-05	0.00179859	0.0741	0.078	ugt-14	H23N18.2	H23N18.2	UDP-GlucuronosylTransferase [Source:RefSeq peptide;Acc:NP_504316]	V	4906283	4908302	GO:0008152;GO:0009813;GO:0052696	metabolic process;flavonoid biosynthetic process;flavonoid glucuronidation	GO:0016740;GO:0015020;GO:0016758	transferase activity;glucuronosyltransferase activity;transferase activity, transferring hexosyl groups	GO:0016020;GO:0016021;GO:0043231	membrane;integral component of membrane;intracellular membrane-bounded organelle	186767	Q9TXZ5
WBGene00020128	579	447	452	1127	1666	1010	551	591	469	1129	1385	983	851.27	537	1166	2.172	1.119	3.28807e-05	0.00217769	0.0497	0.0587	R193.2	R193.2	R193.2		X	1132999	1148477	NA	NA	NA	NA	GO:0016020;GO:0016021	membrane;integral component of membrane	182256	Q9N5F6
WBGene00005092	25	16	34	59	97	123	24	21	35	59	81	120	56.61	27	87	3.21	1.682	3.55408e-05	0.00234135	0.0921	0.0951	srd-14	B0547.3			IV	5637835	5640190	NA	NA	NA	NA	NA	NA	NA	NA
WBGene00000111	30	27	19	145	88	68	29	36	20	145	73	66	61.42	28	95	3.395	1.763	3.9866e-05	0.00260881	0.1051	0.0941	alh-5	T08B1.3	T08B1.3	Aldehyde dehydrogenase [Source:RefSeq peptide;Acc:NP_503545]	V	1996109	1999581	GO:0008152;GO:0055114;GO:0006081	metabolic process;oxidation-reduction process;cellular aldehyde metabolic process	GO:0016491;GO:0004029;GO:0016620;GO:0004028;GO:0004030	oxidoreductase activity;aldehyde dehydrogenase (NAD) activity;oxidoreductase activity, acting on the aldehyde or oxo group of donors, NAD or NADP as acceptor;3-chloroallyl aldehyde dehydrogenase activity;aldehyde dehydrogenase [NAD(P)+] activity	NA	NA	178680	O44555	ENSG00000006534;ENSG00000132746;ENSG00000072210;ENSG00000108602	ALDH3B1;ALDH3B2;ALDH3A2;ALDH3A1
WBGene00015623	132	42	52	10	39	12	126	56	54	10	32	12	48.2	79	18	0.233	-2.1	4.00221e-05	0.00260881	0.1503	0.0972	C09B8.4	C09B8.4	C09B8.4		X	6018481	6019936	NA	NA	NA	NA	NA	NA	180870	Q17846	ENSG00000126106	TMEM53
WBGene00013559	51	51	66	150	276	127	49	67	68	150	229	124	114.62	61	168	2.736	1.452	5.24716e-05	0.00340241	0.0791	0.0844	Y75B8A.28	Y75B8A.28	Y75B8A.28		III	12319108	12323868	NA	NA	NA	NA	NA	NA	190712	Q9XW81
WBGene00012631	85	29	23	11	16	1	81	38	24	11	13	1	28.06	48	8	0.18	-2.474	5.36663e-05	0.00344635	0.1993	0.1033	Y38H6C.19	Y38H6C.19	Y38H6C.19		V	20552300	20553053	NA	NA	NA	NA	NA	NA	180346	Q9XX41	ENSG00000182853	VMO1
WBGene00019029	89	189	156	63	44	55	85	250	162	63	37	54	108.27	166	51	0.309	-1.692	5.37057e-05	0.00344635	0.1093	0.0857	F58B6.1	F58B6.1	F58B6.1		III	1112276	1116374	GO:0006629	lipid metabolic process	GO:0016787	hydrolase activity	NA	NA	186497	Q336K8
WBGene00015052	7131	8149	5552	25389	18610	16688	6784	10772	5762	25432	15472	16238	13410.2	7773	19047	2.451	1.293	5.40714e-05	0.00345193	0.0715	0.0613	clec-52	B0218.8	B0218.8	C-type LECtin [Source:RefSeq peptide;Acc:NP_501371]	IV	8167163	8168774	GO:0050830	defense response to Gram-positive bacterium	GO:0030246	carbohydrate binding	NA	NA	181855	Q17452	ENSG00000011028;ENSG00000054219;ENSG00000260314;ENSG00000153246;ENSG00000248672	MRC2;LY75;MRC1;PLA2R1;LY75-CD302
WBGene00008368	104	33	70	177	284	179	99	44	73	177	236	174	133.8	72	196	2.71	1.439	5.70389e-05	0.0036227	0.0801	0.0818	D1053.3	D1053.3	D1053.3		X	11729569	11733695	NA	NA	NA	NA	NA	NA	183913	Q18940
WBGene00010296	2018	2175	1417	981	1250	855	1920	2875	1470	983	1039	832	1519.9	2088	951	0.456	-1.134	6.21904e-05	0.00391425	0.0557	0.0549	dgat-2	F59A1.10	F59A1.10	acyl-CoA:DiacylGlycerol AcylTransferase [Source:RefSeq peptide;Acc:NP_507469]	V	17660304	17661811	GO:0008152	metabolic process	GO:0016740;GO:0016746;GO:0016747	transferase activity;transferase activity, transferring acyl groups;transferase activity, transferring acyl groups other than amino-acyl groups	GO:0016020;GO:0016021;GO:0005811	membrane;integral component of membrane;lipid particle	180160	Q9XUW0	ENSG00000166391;ENSG00000062282;ENSG00000184210;ENSG00000204195;ENSG00000147160;ENSG00000124003;ENSG00000106384	MOGAT2;DGAT2;DGAT2L6;AWAT1;AWAT2;MOGAT1;MOGAT3
WBGene00015469	993	567	1151	1864	2303	2175	945	750	1194	1867	1915	2116	1464.49	963	1966	2.041	1.029	6.22614e-05	0.00391425	0.0459	0.0551	C05D2.8	C05D2.8	C05D2.8		III	5607508	5610346	NA	NA	NA	NA	NA	NA	175777	O45136
WBGene00000783	651	467	655	1315	1442	1328	619	617	680	1317	1199	1292	954.12	639	1269	1.987	0.99	6.69904e-05	0.00419028	0.0425	0.0579	cpr-3	T10H4.12	T10H4.12	Cathepsin B-like cysteine proteinase 3 [Source:UniProtKB/Swiss-Prot;Acc:P43507]	V	15296834	15298676	GO:0006508;GO:0045087;GO:0051603	proteolysis;innate immune response;proteolysis involved in cellular protein catabolic process	GO:0016787;GO:0008233;GO:0004197;GO:0008234	hydrolase activity;peptidase activity;cysteine-type endopeptidase activity;cysteine-type peptidase activity	GO:0005615;GO:0005764	extracellular space;lysosome	180033		ENSG00000164733	CTSB
WBGene00008542	183	102	185	329	521	363	174	135	192	330	433	353	269.48	167	372	2.224	1.153	7.10379e-05	0.00442112	0.0551	0.0702	scav-6	F07A5.3	F07A5.3	SCAVenger receptor (CD36 family) related [Source:RefSeq peptide;Acc:NP_492081]	I	7354491	7357173	GO:0007155	cell adhesion	NA	NA	GO:0016020;GO:0016021	membrane;integral component of membrane	184107	Q19140	ENSG00000073060	SCARB1
WBGene00019100	1282	1271	1235	2935	3178	2658	1220	1680	1282	2940	2642	2586	2058.33	1394	2723	1.954	0.967	7.27695e-05	0.00450625	0.0415	0.0531	F59B1.8	F59B1.8	F59B1.8		V	3641858	3644243	GO:0045087	innate immune response	NA	NA	NA	NA	178784	O61882
WBGene00012683	1968	1724	1599	821	943	1222	1872	2279	1659	822	784	1189	1434.35	1937	932	0.481	-1.055	7.42348e-05	0.00457412	0.0493	0.0553	asp-17	Y39B6A.24	Y39B6A.24	ASpartyl Protease [Source:RefSeq peptide;Acc:NP_741673]	V	19035715	19037320	GO:0006508;GO:0030163	proteolysis;protein catabolic process	GO:0016787;GO:0008233;GO:0004190	hydrolase activity;peptidase activity;aspartic-type endopeptidase activity	NA	NA	180250	Q8MYN5	ENSG00000229859;ENSG00000229183;ENSG00000256713;ENSG00000196188;ENSG00000096088	PGA3;PGA4;PGA5;CTSE;PGC
WBGene00019379	53	3	12	122	191	78	50	4	12	122	159	76	70.62	22	119	5.222	2.384	7.73717e-05	0.00474381	0.2189	0.092	K04A8.10	K04A8.10	K04A8.10		V	6568954	6570882	GO:0008152;GO:0009813;GO:0052696	metabolic process;flavonoid biosynthetic process;flavonoid glucuronidation	GO:0008194;GO:0016758	UDP-glycosyltransferase activity;transferase activity, transferring hexosyl groups	GO:0016020;GO:0016021;GO:0043231	membrane;integral component of membrane;intracellular membrane-bounded organelle	186975	Q94260
WBGene00015449	172	237	387	455	1066	1279	164	313	402	456	886	1245	577.52	293	862	2.945	1.558	7.89706e-05	0.00481799	0.1052	0.0616	ugt-63	C04F5.7	C04F5.7	UDP-GlucuronosylTransferase [Source:RefSeq peptide;Acc:NP_504369]	V	5108015	5110789	GO:0008152;GO:0009813;GO:0052696	metabolic process;flavonoid biosynthetic process;flavonoid glucuronidation	GO:0016740;GO:0008194;GO:0016758	transferase activity;UDP-glycosyltransferase activity;transferase activity, transferring hexosyl groups	GO:0016020;GO:0016021;GO:0043231	membrane;integral component of membrane;intracellular membrane-bounded organelle	182223	Q9GZD1
WBGene00017594	21	28	24	86	82	75	20	37	25	86	68	73	51.53	27	76	2.8	1.486	8.59378e-05	0.00521735	0.076	0.0963	F19C7.4	F19C7.4	F19C7.4		IV	4603107	4605670	GO:0006508	proteolysis	GO:0008236;GO:0004185;GO:0008239	serine-type peptidase activity;serine-type carboxypeptidase activity;dipeptidyl-peptidase activity	NA	NA	184680	Q19590	ENSG00000112812	PRSS16
WBGene00304201	80	71	28	19	24	3	76	94	29	19	20	3	40.15	66	14	0.214	-2.227	9.5889e-05	0.0057931	0.185	0.0996	NA	NA	NA	NA	NA	NA	NA	NA	NA	NA	NA	NA	NA	NA	NA	NA	NA
WBGene00003093	899	685	473	434	155	163	855	906	491	435	129	159	495.65	751	241	0.321	-1.641	0.000102984	0.00619151	0.12	0.063	lys-4	F58B3.1	F58B3.1	LYSozyme [Source:RefSeq peptide;Acc:NP_502192]	IV	11621443	11623124	GO:0005975;GO:0016998;GO:0009253	carbohydrate metabolic process;cell wall macromolecule catabolic process;peptidoglycan catabolic process	GO:0003796	lysozyme activity	NA	NA	178086	Q20964
WBGene00008594	25	7	57	80	167	150	24	9	59	80	139	146	76.19	31	122	3.911	1.967	0.000104039	0.00622474	0.1564	0.0909	clec-57	F08H9.6	F08H9.6	C-type LECtin [Source:RefSeq peptide;Acc:NP_506587]	V	14469217	14472455	NA	NA	GO:0030246	carbohydrate binding	NA	NA	179951	Q19229
WBGene00007875	650	481	989	382	383	357	618	636	1026	383	318	347	554.84	760	349	0.46	-1.122	0.000134942	0.0080349	0.0588	0.062	dod-24	C32H11.12	C32H11.12	Downstream Of DAF-16 (regulated by DAF-16) [Source:RefSeq peptide;Acc:NP_502474]	IV	12940142	12941368	GO:0045087;GO:0050829	innate immune response;defense response to Gram-negative bacterium	NA	NA	NA	NA	178245	Q9XUH3
WBGene00011517	57	37	30	113	138	113	54	49	31	113	115	110	78.69	45	113	2.514	1.33	0.000146864	0.00870293	0.071	0.0905	cgt-1	T06C12.10	T06C12.10	Ceramide glucosyltransferase 1 [Source:UniProtKB/Swiss-Prot;Acc:O18037]	V	15886724	15888851	GO:0006629;GO:0002119;GO:0006665;GO:0006679;GO:1904508	lipid metabolic process;nematode larval development;sphingolipid metabolic process;glucosylceramide biosynthetic process;regulation of protein localization to basolateral plasma membrane	GO:0016740;GO:0016757;GO:0008120	transferase activity;transferase activity, transferring glycosyl groups;ceramide glucosyltransferase activity	GO:0016020;GO:0016021	membrane;integral component of membrane	188169		ENSG00000148154	UGCG
WBGene00012013	66	33	60	119	194	136	63	44	62	119	161	132	96.92	56	137	2.435	1.284	0.000148596	0.00876365	0.0685	0.0873	ugt-54	T25B9.7.1;T25B9.7.2	T25B9.7.1;T25B9.7.2	UDP-GlucuronosylTransferase [Source:RefSeq peptide;Acc:NP_501996]	IV	10761640	10764424	GO:0008152;GO:0009813;GO:0052696;GO:0008152;GO:0009813;GO:0052696	metabolic process;flavonoid biosynthetic process;flavonoid glucuronidation;metabolic process;flavonoid biosynthetic process;flavonoid glucuronidation	GO:0016740;GO:0008194;GO:0016758;GO:0016740;GO:0008194;GO:0016758	transferase activity;UDP-glycosyltransferase activity;transferase activity, transferring hexosyl groups;transferase activity;UDP-glycosyltransferase activity;transferase activity, transferring hexosyl groups	GO:0016020;GO:0016021;GO:0043231;GO:0016020;GO:0016021;GO:0043231	membrane;integral component of membrane;intracellular membrane-bounded organelle;membrane;integral component of membrane;intracellular membrane-bounded organelle	188885	Q22770;Q22770
WBGene00045208	98	87	74	43	47	25	93	115	77	43	39	24	65.25	95	35	0.376	-1.413	0.000149332	0.00876528	0.0798	0.0934	F13E9.15	F13E9.15	F13E9.15		IV	10889477	10889870	NA	NA	NA	NA	NA	NA	4927023	A1Z6D1
WBGene00017691	3685	4781	9928	1213	876	3643	3506	6320	10303	1215	728	3545	4269.47	6710	1829	0.273	-1.875	0.000156634	0.00915056	0.1658	0.0516	ilys-5	F22A3.6a;F22A3.6b;F22A3.6c.1;F22A3.6c.2	F22A3.6a;;F22A3.6c.1;F22A3.6c.2	Invertebrate LYSozyme [Source:RefSeq peptide;Acc:NP_001024594]	X	6533484	6536840	GO:0008152;GO:0008152;GO:0008152	metabolic process;metabolic process;metabolic process	GO:0003796;GO:0003796;GO:0003796	lysozyme activity;lysozyme activity;lysozyme activity	NA	NA	180928	Q19698;A0A0K3AYJ1;A0A0K3AYJ1
WBGene00017082	313	175	172	99	147	75	298	231	178	99	122	73	167	236	98	0.417	-1.263	0.000163749	0.00952128	0.0722	0.078	DC2.5	DC2.5a;DC2.5b	DC2.5a;		V	210151	212713	GO:0008152;GO:0055114	metabolic process;oxidation-reduction process	GO:0016491	oxidoreductase activity	NA	NA	183970	Q9UAW2	ENSG00000186153	WWOX
WBGene00011340	82	40	40	17	32	12	78	53	42	17	27	12	37.95	58	19	0.324	-1.626	0.000167959	0.00972044	0.0998	0.1001	ugt-30	T01G5.2	T01G5.2	UDP-glucuronosyltransferase [Source:RefSeq peptide;Acc:NP_506729]	V	15121729	15125214	GO:0008152;GO:0009813;GO:0052696	metabolic process;flavonoid biosynthetic process;flavonoid glucuronidation	GO:0016740;GO:0015020;GO:0016757;GO:0016758	transferase activity;glucuronosyltransferase activity;transferase activity, transferring glycosyl groups;transferase activity, transferring hexosyl groups	GO:0016020;GO:0016021;GO:0043231	membrane;integral component of membrane;intracellular membrane-bounded organelle	187955	O18009
WBGene00016013	141	80	50	188	764	197	134	106	52	188	635	192	217.83	97	338	3.478	1.798	0.00020074	0.0115636	0.1531	0.0734	C23G10.6	C23G10.6	C23G10.6	UDP-glucuronosyltransferase [Source:RefSeq peptide;Acc:NP_498344]	III	6192121	6194560	GO:0008152;GO:0009813;GO:0052696	metabolic process;flavonoid biosynthetic process;flavonoid glucuronidation	GO:0016740;GO:0015020;GO:0016757;GO:0016758	transferase activity;glucuronosyltransferase activity;transferase activity, transferring glycosyl groups;transferase activity, transferring hexosyl groups	GO:0016020;GO:0016021;GO:0043231	membrane;integral component of membrane;intracellular membrane-bounded organelle	182814	Q9GYR7
WBGene00015894	1840	809	1092	572	944	403	1751	1069	1133	573	785	392	950.52	1318	583	0.443	-1.175	0.000204034	0.0116989	0.0692	0.058	acdh-2	C17C3.12a.1;C17C3.12a.2;C17C3.12b;C17C3.12c.1;C17C3.12c.2	C17C3.12a.1;C17C3.12a.2;C17C3.12b;C17C3.12c.1;C17C3.12c.2	Acyl CoA DeHydrogenase [Source:RefSeq peptide;Acc:NP_495066]	II	5544807	5547490	GO:0008152;GO:0055114;GO:0033539;GO:0055088;GO:0008152;GO:0055114;GO:0033539;GO:0055088;GO:0008152;GO:0055114;GO:0033539;GO:0055088;GO:0008152;GO:0055114;GO:0033539;GO:0055088;GO:0008152;GO:0055114;GO:0033539;GO:0055088	metabolic process;oxidation-reduction process;fatty acid beta-oxidation using acyl-CoA dehydrogenase;lipid homeostasis;metabolic process;oxidation-reduction process;fatty acid beta-oxidation using acyl-CoA dehydrogenase;lipid homeostasis;metabolic process;oxidation-reduction process;fatty acid beta-oxidation using acyl-CoA dehydrogenase;lipid homeostasis;metabolic process;oxidation-reduction proc…	GO:0016491;GO:0009055;GO:0000062;GO:0003995;GO:0016627;GO:0050660;GO:0052890;GO:0016491;GO:0009055;GO:0000062;GO:0003995;GO:0016627;GO:0050660;GO:0052890;GO:0009055;GO:0000062;GO:0003995;GO:0016627;GO:0050660;GO:0052890;GO:0016491;GO:0009055;GO:0000062;GO:0003995;GO:0016627;GO:0050660;GO:0052890;GO:0016491;GO:0009055;GO:0000062;GO:0003995;GO:0016627;GO:0050660;GO:0052890	oxidoreductase activity;electron carrier activity;fatty-acyl-CoA binding;acyl-CoA dehydrogenase activity;oxidoreductase activity, acting on the CH-CH group of donors;flavin adenine dinucleotide binding;oxidoreductase activity, acting on the CH-CH group of donors, with a flavin as acceptor;oxidoreductase activity;electron carrier activity;fatty-acyl-CoA binding;acyl-CoA dehydrogenase activity;oxid…	GO:0005777;GO:0005777;GO:0005777;GO:0005777;GO:0005777	peroxisome;peroxisome;peroxisome;peroxisome;peroxisome	173940	H2KYT9;H2KYT9;Q9BIB0;H2KYU0;H2KYU0	ENSG00000196177	ACADSB
WBGene00206354	12	12	11	40	46	33	11	16	11	40	38	32	24.85	13	37	2.871	1.521	0.000216554	0.0123595	0.0704	0.1044	F27E5.9	F27E5.9	F27E5.9		II	10134938	10135829	NA	NA	NA	NA	GO:0016020;GO:0016021	membrane;integral component of membrane	13186714	E5QCG2
WBGene00010204	8422	8857	8480	21664	17827	23610	8013	11708	8800	21701	14821	22973	14669.4	9507	19832	2.086	1.061	0.000252749	0.0143592	0.0592	0.0625	F57F5.1	F57F5.1	F57F5.1		V	12003028	12004600	GO:0006508;GO:0051603	proteolysis;proteolysis involved in cellular protein catabolic process	GO:0016787;GO:0008233;GO:0004197;GO:0008234	hydrolase activity;peptidase activity;cysteine-type endopeptidase activity;cysteine-type peptidase activity	GO:0005615;GO:0005764	extracellular space;lysosome	179645	Q20950	ENSG00000164733	CTSB
WBGene00010124	231	342	2311	5297	3004	8345	220	452	2398	5306	2498	8120	3165.61	1023	5308	5.185	2.374	0.000272734	0.0154238	0.2768	0.0516	F55G11.4	F55G11.4	F55G11.4		IV	12973636	12975597	GO:0050829	defense response to Gram-negative bacterium	GO:0003674	molecular_function	GO:0005575	cellular_component	178248	G5EC22
WBGene00019472	357	388	516	1053	1027	927	340	513	535	1055	854	902	699.78	463	937	2.026	1.019	0.000278224	0.0156561	0.0539	0.0601	cyp-35B1	K07C6.4	K07C6.4	CYtochrome P450 family [Source:RefSeq peptide;Acc:NP_504093]	V	3939127	3941235	GO:0055114	oxidation-reduction process	GO:0046872;GO:0016491;GO:0004497;GO:0005506;GO:0020037;GO:0016705;GO:0008395	metal ion binding;oxidoreductase activity;monooxygenase activity;iron ion binding;heme binding;oxidoreductase activity, acting on paired donors, with incorporation or reduction of molecular oxygen;steroid hydroxylase activity	NA	NA	178803	O44650
WBGene00012585	1913	1806	1618	1142	1059	1104	1820	2387	1679	1144	880	1074	1497.51	1962	1033	0.526	-0.926	0.000279371	0.0156561	0.0453	0.055	lips-15	Y38E10A.7	Y38E10A.7	LIPaSe related [Source:RefSeq peptide;Acc:NP_496690]	II	12605968	12607027	GO:0008152	metabolic process	GO:0016787	hydrolase activity	NA	NA	174895	Q9NAK4
WBGene00017427	248	183	290	556	640	470	236	242	301	557	532	457	387.53	260	515	1.985	0.989	0.000283591	0.015821	0.0497	0.0654	acp-5	F13D11.1	F13D11.1	ACid Phosphatase family [Source:RefSeq peptide;Acc:NP_508977]	X	5829410	5832027	GO:0016311	dephosphorylation	GO:0003993	acid phosphatase activity	GO:0016020;GO:0016021	membrane;integral component of membrane	180849	Q19390	ENSG00000142513;ENSG00000014257;ENSG00000134575	ACPT;ACPP;ACP2
WBGene00020895	245	247	338	564	691	713	233	327	351	565	575	694	457.27	304	611	2.015	1.011	0.000295895	0.0164335	0.0527	0.0637	T28D9.3	T28D9.3a;T28D9.3b.1;T28D9.3b.2;T28D9.3c;T28D9.3d;T28D9.3e	T28D9.3a;T28D9.3b.1;T28D9.3b.2;;T28D9.3d;		II	6485677	6488830	GO:0007165;GO:0006644;GO:0046839	signal transduction;phospholipid metabolic process;phospholipid dephosphorylation	GO:0042577	lipid phosphatase activity	GO:0016020;GO:0016021;GO:0005887;GO:0016020;GO:0016021;GO:0016020;GO:0016021;GO:0016020;GO:0016021	membrane;integral component of membrane;integral component of plasma membrane;membrane;integral component of membrane;membrane;integral component of membrane;membrane;integral component of membrane	174071	;H2L0E9;H2L0E9;A8WFI4
WBGene00014106	160	84	128	297	308	277	152	111	133	298	256	270	203.2	132	275	2.072	1.051	0.000309341	0.0171035	0.0545	0.0746	ZK856.5	ZK856.5	ZK856.5		V	10186007	10190131	GO:0008152	metabolic process	GO:0016787	hydrolase activity	NA	NA	191439	Q23640
WBGene00020891	274	240	314	470	823	669	261	317	326	471	684	651	451.63	301	602	1.999	1	0.000318744	0.0175451	0.0521	0.0638	T28C12.4	T28C12.4a.1;T28C12.4a.2;T28C12.4b	T28C12.4a.1;T28C12.4a.2;T28C12.4b	Carboxylic ester hydrolase [Source:RefSeq peptide;Acc:NP_504613]	V	6316932	6326390	GO:0008152;GO:0008152;GO:0008152;GO:0008150	metabolic process;metabolic process;metabolic process;biological_process	GO:0016787;GO:0052689;GO:0016787;GO:0052689;GO:0016787;GO:0052689	hydrolase activity;carboxylic ester hydrolase activity;hydrolase activity;carboxylic ester hydrolase activity;hydrolase activity;carboxylic ester hydrolase activity	GO:0005615;GO:0005615;GO:0005615;GO:0005575	extracellular space;extracellular space;extracellular space;cellular_component	179017	Q4LDP0;Q4LDP0;O16695	ENSG00000042832	TG
WBGene00019368	274	199	187	630	432	532	261	263	194	631	359	518	370.95	239	503	2.1	1.07	0.000375956	0.0206027	0.0608	0.066	K03H6.2	K03H6.2a;K03H6.2b;K03H6.2c	K03H6.2a;K03H6.2b;K03H6.2c		IV	1510564	1515302	GO:0006629;GO:0006629	lipid metabolic process;lipid metabolic process	GO:0016787;GO:0016787	hydrolase activity;hydrolase activity	NA	NA	176959	O61218;U4PBG9;U4PLY1
WBGene00016093	25	38	42	94	109	111	24	50	44	94	91	108	68.4	39	98	2.506	1.325	0.000399366	0.0217892	0.0808	0.0926	srsx-34	C25E10.3a;C25E10.3b;C25E10.3c	C25E10.3a;C25E10.3b;C25E10.3c	Serpentine Receptor, class SX [Source:RefSeq peptide;Acc:NP_505341]	V	9036390	9040289	GO:0007186	G-protein coupled receptor signaling pathway	GO:0004930	G-protein coupled receptor activity	GO:0016020;GO:0016021;GO:0016020;GO:0016021;GO:0016020;GO:0016021	membrane;integral component of membrane;membrane;integral component of membrane;membrane;integral component of membrane	179281	H2KZ09;Q95ZY6;H2KZ10	ENSG00000164073	MFSD8
WBGene00000213	438	751	557	1940	1568	1267	417	993	578	1943	1304	1233	1077.88	663	1493	2.256	1.174	0.000441396	0.0239767	0.0772	0.0571	asm-3	W03G1.7a;W03G1.7b	W03G1.7a;W03G1.7b	Putative sphingomyelin phosphodiesterase asm-3 [Source:UniProtKB/Swiss-Prot;Acc:Q9UAY4]	IV	520210	523757	GO:0008152;GO:0006629;GO:0006665;GO:0046513;GO:0006685;GO:0008152;GO:0006685	metabolic process;lipid metabolic process;sphingolipid metabolic process;ceramide biosynthetic process;sphingomyelin catabolic process;metabolic process;sphingomyelin catabolic process	GO:0016787;GO:0016798;GO:0004767;GO:0016787;GO:0016798;GO:0004767	hydrolase activity;hydrolase activity, acting on glycosyl bonds;sphingomyelin phosphodiesterase activity;hydrolase activity;hydrolase activity, acting on glycosyl bonds;sphingomyelin phosphodiesterase activity	GO:0005576	extracellular region	176879	G8JY85;G8JY85	ENSG00000166311	SMPD1
WBGene00008566	256	234	213	97	191	98	244	309	221	97	159	95	187.54	258	117	0.456	-1.134	0.000449205	0.0242943	0.0678	0.076	acox-3	F08A8.3	F08A8.3	Acyl-coenzyme A oxidase [Source:RefSeq peptide;Acc:NP_493263]	I	12946947	12951099	GO:0008152;GO:0055114;GO:0006631;GO:1904070;GO:0033539;GO:0055088;GO:0006635	metabolic process;oxidation-reduction process;fatty acid metabolic process;ascaroside biosynthetic process;fatty acid beta-oxidation using acyl-CoA dehydrogenase;lipid homeostasis;fatty acid beta-oxidation	GO:0009055;GO:0000062;GO:0003995;GO:0016627;GO:0050660;GO:0052890;GO:0003997	electron carrier activity;fatty-acyl-CoA binding;acyl-CoA dehydrogenase activity;oxidoreductase activity, acting on the CH-CH group of donors;flavin adenine dinucleotide binding;oxidoreductase activity, acting on the CH-CH group of donors, with a flavin as acceptor;acyl-CoA oxidase activity	GO:0005777	peroxisome	184167	O62138	ENSG00000161533	ACOX1
WBGene00009397	274	401	133	978	1149	597	261	530	138	980	955	581	574.11	310	839	2.714	1.44	0.000461968	0.024876	0.115	0.0617	clec-66	F35C5.9	F35C5.9	C-type LECtin [Source:RefSeq peptide;Acc:NP_496746]	II	12904400	12906607	GO:0045087	innate immune response	GO:0030246	carbohydrate binding	NA	NA	174929	O45445
WBGene00009796	1328	1378	1862	3478	2876	3903	1263	1822	1932	3484	2391	3798	2448.35	1672	3224	1.928	0.947	0.000480083	0.0257395	0.0516	0.0523	F46G10.1	F46G10.1a.1;F46G10.1a.2;F46G10.1b	F46G10.1a.1;F46G10.1a.2;		X	13310050	13311812	GO:0051260;GO:0051260	protein homooligomerization;protein homooligomerization	GO:0005515;GO:0005515;GO:0005515;GO:0005515	protein binding;protein binding;protein binding;protein binding	NA	NA	185875	Q20476;Q20476
WBGene00017625	288	151	257	509	633	424	274	200	267	510	526	413	364.84	247	483	1.954	0.966	0.000520682	0.0277959	0.0519	0.0661	cgt-2	F20B4.6	F20B4.6	Ceramide glucosyltransferase 2 [Source:UniProtKB/Swiss-Prot;Acc:G5EC84]	X	17695232	17701744	GO:0006629;GO:0006665;GO:0006679	lipid metabolic process;sphingolipid metabolic process;glucosylceramide biosynthetic process	GO:0016740;GO:0016757;GO:0008120	transferase activity;transferase activity, transferring glycosyl groups;ceramide glucosyltransferase activity	GO:0016020;GO:0016021	membrane;integral component of membrane	181790		ENSG00000148154	UGCG
WBGene00014173	111	166	393	52	93	119	106	219	408	52	77	116	163.01	244	82	0.335	-1.578	0.000542327	0.0288271	0.1363	0.0785	ZK970.7	ZK970.7	ZK970.7		II	10312323	10313293	NA	NA	NA	NA	NA	NA	191473	Q23683
WBGene00003768	47	53	62	18	36	22	45	70	64	18	30	21	41.41	60	23	0.392	-1.35	0.000546329	0.0289158	0.0805	0.0991	nlp-30	B0213.5	B0213.5	Neuropeptide-like protein 30 QWGYGGY-amide GYGGYGGY-amide GYGGY-amide GMW-amide PYGGYGW-amide [Source:UniProtKB/Swiss-Prot;Acc:O44663]	V	3981980	3982745	GO:0007218	neuropeptide signaling pathway	NA	NA	GO:0005576	extracellular region	3565444
WBGene00012947	93	69	88	40	45	45	88	91	91	40	37	44	65.38	90	40	0.448	-1.159	0.000572504	0.0301722	0.0635	0.0934	Y47H9C.1	Y47H9C.1	Y47H9C.1		I	11830985	11833166	NA	NA	NA	NA	NA	NA	173061	Q9XWE2
WBGene00007203	50	34	42	235	173	49	48	45	44	235	144	48	93.84	46	142	3.129	1.646	0.000593934	0.031169	0.1446	0.0878	best-1	B0564.3.1;B0564.3.2	B0564.3.1;B0564.3.2	Bestrophin homolog 1 [Source:UniProtKB/Swiss-Prot;Acc:Q17528]	IV	13108140	13109799	GO:0006810;GO:0006811;GO:0006821;GO:1902476;GO:0006810;GO:0006811;GO:0006821;GO:1902476	transport;ion transport;chloride transport;chloride transmembrane transport;transport;ion transport;chloride transport;chloride transmembrane transport	GO:0005254;GO:0005254	chloride channel activity;chloride channel activity	GO:0016020;GO:0016021;GO:0005886;GO:0005887;GO:0034707;GO:0016020;GO:0016021;GO:0005886;GO:0005887;GO:0034707	membrane;integral component of membrane;plasma membrane;integral component of plasma membrane;chloride channel complex;membrane;integral component of membrane;plasma membrane;integral component of plasma membrane;chloride channel complex	178264	;	ENSG00000142959;ENSG00000039987;ENSG00000167995;ENSG00000127325	BEST4;BEST2;BEST1;BEST3
WBGene00022642	2017	2771	3036	8133	4805	6505	1919	3663	3151	8147	3995	6330	4533.99	2911	6157	2.115	1.081	0.000599022	0.0313033	0.0696	0.0517	lipl-5	ZK6.7a;ZK6.7b;ZK6.7c;ZK6.7d	ZK6.7a;;ZK6.7c;ZK6.7d	Lipase [Source:RefSeq peptide;Acc:NP_503184]	V	385737	388090	GO:0006629;GO:0016042;GO:0050829;GO:0006629;GO:0016042	lipid metabolic process;lipid catabolic process;defense response to Gram-negative bacterium;lipid metabolic process;lipid catabolic process	GO:0016787;GO:0016788;GO:0016787;GO:0016788	hydrolase activity;hydrolase activity, acting on ester bonds;hydrolase activity;hydrolase activity, acting on ester bonds	NA	NA	178563	A0A0K3AW68;O61866;A0A0K3AW68;A0A0K3AYF1	ENSG00000107798;ENSG00000182333;ENSG00000204021;ENSG00000204022;ENSG00000204020;ENSG00000173239	LIPA;LIPF;LIPK;LIPJ;LIPN;LIPM
WBGene00019645	2215	2287	2329	6141	5155	3907	2107	3023	2417	6152	4286	3802	3631.08	2516	4747	1.887	0.916	0.00060383	0.031422	0.0503	0.0515	swt-7	K11D12.5	K11D12.5	SWEET sugar transporter family [Source:RefSeq peptide;Acc:NP_504349]	V	5029324	5030811	GO:0006810;GO:0045087;GO:0050829;GO:0008643;GO:0034219	transport;innate immune response;defense response to Gram-negative bacterium;carbohydrate transport;carbohydrate transmembrane transport	GO:0051119	sugar transmembrane transporter activity	GO:0016020;GO:0016021	membrane;integral component of membrane	178890	O44620
WBGene00013647	829	452	563	1834	1120	1276	789	598	584	1837	931	1242	996.72	657	1337	2.034	1.024	0.000610683	0.0316457	0.062	0.0577	Y105C5B.5	Y105C5B.5a;Y105C5B.5b	Y105C5B.5a;		IV	15899924	15901225	NA	NA	NA	NA	NA	NA	190888	Q9U315
WBGene00020917	275	200	256	546	606	450	262	264	266	547	504	438	380.05	264	496	1.88	0.911	0.000624243	0.0322135	0.0474	0.0657	W01B11.6	W01B11.6a;W01B11.6b	W01B11.6a;		I	3293168	3294356	GO:0055114;GO:0000103;GO:0006457;GO:0045454;GO:0006662;GO:0034599	oxidation-reduction process;sulfate assimilation;protein folding;cell redox homeostasis;glycerol ether metabolic process;cellular response to oxidative stress	GO:0016671;GO:0015035	oxidoreductase activity, acting on a sulfur group of donors, disulfide as acceptor;protein disulfide oxidoreductase activity	GO:0005737	cytoplasm	171903	O45017
WBGene00000558	179	304	410	130	163	167	170	402	425	130	136	162	237.65	332	143	0.43	-1.218	0.000645718	0.0331835	0.0848	0.0722	cnc-4	R09B5.9	R09B5.9	CaeNaCin (Caenorhabditis bacteriocin) [Source:RefSeq peptide;Acc:NP_503416]	V	1447222	1447707	GO:0045087;GO:0050832	innate immune response;defense response to fungus	NA	NA	GO:0016020;GO:0016021	membrane;integral component of membrane	178635	O44613
WBGene00009778	40	55	11	810	278	13	38	73	11	811	231	13	196.22	41	352	8.642	3.111	0.000659788	0.0336801	0.5029	0.0752	F46C5.1	F46C5.1	F46C5.1		II	8820199	8821200	NA	NA	NA	NA	GO:0016020;GO:0016021	membrane;integral component of membrane	174411
WBGene00019890	3566	2213	3039	5660	6954	5100	3393	2925	3154	5670	5782	4962	4314.24	3157	5471	1.733	0.793	0.00066082	0.0336801	0.0384	0.0516	R05F9.6	R05F9.6	R05F9.6		II	4889437	4891469	GO:0005975;GO:0005978;GO:0071704;GO:0006006;GO:0019388	carbohydrate metabolic process;glycogen biosynthetic process;organic substance metabolic process;glucose metabolic process;galactose catabolic process	GO:0000287;GO:0046872;GO:0016868;GO:0004614	magnesium ion binding;metal ion binding;intramolecular transferase activity, phosphotransferases;phosphoglucomutase activity	GO:0005829	cytosol	173843	Q21742	ENSG00000154330;ENSG00000079739	PGM5;PGM1
WBGene00001500	1569	1708	1331	901	1262	673	1493	2258	1381	903	1049	655	1289.74	1711	869	0.508	-0.976	0.000676368	0.0343312	0.0576	0.056	ftn-1	C54F6.14	C54F6.14	Ferritin [Source:RefSeq peptide;Acc:NP_504944]	V	7545974	7548012	GO:0055114;GO:0006826;GO:0006879	oxidation-reduction process;iron ion transport;cellular iron ion homeostasis	GO:0046872;GO:0016491;GO:0005515;GO:0042802;GO:0004322;GO:0008199	metal ion binding;oxidoreductase activity;protein binding;identical protein binding;ferroxidase activity;ferric iron binding	GO:0005623	cell	179138	O16453	ENSG00000087086;ENSG00000181867;ENSG00000167996;ENSG00000132446	FTL;FTMT;FTH1;FTHL17
WBGene00008741	11787	9781	12169	27221	22628	24913	11214	12930	12628	27268	18813	24241	17848.9	12257	23441	1.912	0.935	0.00071333	0.0360596	0.054	0.0655	F13D12.6	F13D12.6.1;F13D12.6.2	F13D12.6.1;F13D12.6.2	Uncharacterized serine carboxypeptidase F13S12.6 [Source:UniProtKB/Swiss-Prot;Acc:P52715]	II	11739456	11743398	GO:0006508;GO:0051603;GO:0006508;GO:0051603	proteolysis;proteolysis involved in cellular protein catabolic process;proteolysis;proteolysis involved in cellular protein catabolic process	GO:0016787;GO:0008233;GO:0004185;GO:0004180;GO:0016787;GO:0008233;GO:0004185;GO:0004180	hydrolase activity;peptidase activity;serine-type carboxypeptidase activity;carboxypeptidase activity;hydrolase activity;peptidase activity;serine-type carboxypeptidase activity;carboxypeptidase activity	NA	NA	174802	;	ENSG00000064601	CTSA
WBGene00008068	198	176	361	86	105	167	188	233	375	86	87	162	188.6	265	112	0.422	-1.244	0.000717117	0.0361036	0.089	0.0759	sdz-6	C43D7.5	C43D7.5	SKN-1 Dependent Zygotic transcript [Source:RefSeq peptide;Acc:NP_507764]	V	19320624	19321203	GO:0007369	gastrulation	NA	NA	NA	NA	183410	Q9XVB9
WBGene00008583	71	42	67	29	39	18	68	56	70	29	32	18	45.26	65	26	0.412	-1.28	0.000725259	0.0363657	0.0772	0.098	ugt-65	F08G5.5a;F08G5.5b;F08G5.5c	F08G5.5a;;F08G5.5c	UDP-glucuronosyltransferase [Source:RefSeq peptide;Acc:NP_502373]	IV	12425217	12432539	GO:0008152;GO:0009813;GO:0052696;GO:0009813;GO:0052696	metabolic process;flavonoid biosynthetic process;flavonoid glucuronidation;flavonoid biosynthetic process;flavonoid glucuronidation	GO:0016740;GO:0008194;GO:0015020;GO:0016757;GO:0016758;GO:0016740;GO:0008194	transferase activity;UDP-glycosyltransferase activity;glucuronosyltransferase activity;transferase activity, transferring glycosyl groups;transferase activity, transferring hexosyl groups;transferase activity;UDP-glycosyltransferase activity	GO:0016020;GO:0016021;GO:0043231;GO:0016020;GO:0016021;GO:0043231	membrane;integral component of membrane;intracellular membrane-bounded organelle;membrane;integral component of membrane;intracellular membrane-bounded organelle	184205	Q19222;A0A061ACT8
WBGene00009213	78	122	68	27	66	19	74	161	71	27	55	18	67.74	102	33	0.332	-1.59	0.000735591	0.0367351	0.1364	0.093	thn-1	F28D1.3	F28D1.3	THaumatiN family [Source:RefSeq peptide;Acc:NP_502360]	IV	12380104	12380857	GO:0045087;GO:0050829	innate immune response;defense response to Gram-negative bacterium	GO:0003674	molecular_function	GO:0005576	extracellular region	185060	Q19874
WBGene00009877	231	114	200	94	130	65	220	151	208	94	108	63	140.58	193	88	0.46	-1.122	0.000750771	0.0373425	0.0706	0.081	F49C12.7	F49C12.7a;F49C12.7b;F49C12.7c.1;F49C12.7c.2	F49C12.7a;F49C12.7b;F49C12.7c.1;F49C12.7c.2		IV	9309108	9312927	NA	NA	NA	NA	NA	NA	177751	Q20584;Q27GQ5;Q27GQ6;Q27GQ5;Q27GQ5
WBGene00009431	319	372	568	598	1560	1258	303	492	589	599	1297	1224	750.8	461	1040	2.254	1.173	0.000758062	0.0375544	0.0836	0.0596	dct-17	F35E12.7a;F35E12.7b;F35E12.7c;F35E12.7d	F35E12.7a;F35E12.7b;F35E12.7c;F35E12.7d	DAF-16/FOXO Controlled, germline Tumor affecting [Source:RefSeq peptide;Acc:NP_001023877]	V	13727761	13730776	GO:0045087;GO:0050829	innate immune response;defense response to Gram-negative bacterium	NA	NA	GO:0045121	membrane raft	179865	O02360;Q52GX8;Q52GY1;Q52GY0
WBGene00019550	458	497	794	1140	1622	1273	436	657	824	1142	1349	1239	940.98	639	1243	1.946	0.961	0.000819664	0.0404444	0.0572	0.058	K09C4.5	K09C4.5	K09C4.5		X	3282611	3285723	GO:0055085	transmembrane transport	GO:0022857	transmembrane transporter activity	GO:0016020;GO:0016021	membrane;integral component of membrane	187195	Q21381
WBGene00012592	1382	1861	1098	994	855	617	1315	2460	1139	996	711	600	1203.54	1638	769	0.47	-1.09	0.000857726	0.0421545	0.0745	0.0564	Y38E10A.14	Y38E10A.14	Y38E10A.14		II	12623189	12624506	NA	NA	NA	NA	NA	NA	174896	Q9NAJ7
WBGene00014136	82	55	63	26	36	40	78	73	65	26	30	39	51.83	72	32	0.44	-1.185	0.000894252	0.0437759	0.0691	0.0964	ZK896.5	ZK896.5.1;ZK896.5.2	ZK896.5.1;ZK896.5.2		IV	12876984	12879667	NA	NA	NA	NA	NA	NA	178239	Q9XUA8;Q9XUA8
WBGene00012961	116	65	92	179	264	195	110	86	95	179	219	190	146.72	97	196	2.013	1.009	0.000922354	0.0449739	0.0582	0.0802	Y47H10A.5	Y47H10A.5	Y47H10A.5		I	12095735	12097939	NA	NA	NA	NA	NA	NA	173091	Q9U2B4
WBGene00015471	204	83	136	316	377	279	194	110	141	317	313	271	224.4	148	300	2.019	1.013	0.000932414	0.0452861	0.0614	0.073	lmp-2	C05D9.2.1;C05D9.2.2;C05D9.2.3	C05D9.2.1;C05D9.2.2;C05D9.2.3	LAMP (lysosome-associated membrane protein) homolog [Source:RefSeq peptide;Acc:NP_508215]	X	1125170	1128288	NA	NA	NA	NA	GO:0016020;GO:0016021;GO:0016020;GO:0016021;GO:0016020;GO:0016021	membrane;integral component of membrane;membrane;integral component of membrane;membrane;integral component of membrane	180467	Q9GYK0;Q9GYK0;Q9GYK0
WBGene00005003	746	677	939	2164	1269	1946	710	895	974	2168	1055	1894	1282.56	860	1706	1.984	0.988	0.000938553	0.0454062	0.0622	0.056	spp-18	F27C8.4a;F27C8.4b	F27C8.4a;F27C8.4b	SaPosin-like Protein family [Source:RefSeq peptide;Acc:NP_001293972]	IV	9593693	9594425	GO:0045087	innate immune response	NA	NA	NA	NA	185015	Q19837;A0A061AKY5
WBGene00004986	2839	4479	2325	2228	1832	1183	2701	5921	2413	2232	1523	1151	2656.77	3678	1635	0.445	-1.169	0.000954589	0.0460023	0.0875	0.052	spp-1	T07C4.4	T07C4.4	SaPosin-like Protein family [Source:RefSeq peptide;Acc:NP_499290]	III	10355118	10355668	GO:0055085;GO:0045087;GO:0050829;GO:0009405;GO:0050830;GO:0035915	transmembrane transport;innate immune response;defense response to Gram-negative bacterium;pathogenesis;defense response to Gram-positive bacterium;pore formation in membrane of other organism	GO:0015267	channel activity	GO:0046930	pore complex	176452	Q22291
WBGene00194908	90	109	84	43	65	41	86	144	87	43	54	40	75.65	106	46	0.436	-1.198	0.000961766	0.0461685	0.0784	0.0913	F22F7.8	F22F7.8	F22F7.8		V	2120947	2121703	NA	NA	NA	NA	NA	NA	13211828	D1YSH7
WBGene00008985	32	21	28	109	80	48	30	28	29	109	67	47	51.61	29	74	2.535	1.342	0.000985768	0.047138	0.0937	0.0963	F20G2.1	F20G2.1	F20G2.1		V	13752267	13753564	GO:0008152;GO:0055114	metabolic process;oxidation-reduction process	GO:0016491	oxidoreductase activity	NA	NA	184742	Q93544
WBGene00004993	3688	2601	2952	7753	5371	6057	3509	3438	3063	7766	4465	5894	4689.3	3337	6042	1.811	0.856	0.00104047	0.0495622	0.0482	0.0518	spp-8	C28C12.5	C28C12.5	SaPosin-like Protein family [Source:RefSeq peptide;Acc:NP_501447]	IV	8481664	8483710	GO:0043085	positive regulation of catalytic activity	GO:0001664;GO:0008047	G-protein coupled receptor binding;enzyme activator activity	GO:0005737	cytoplasm	177652	Q18279
WBGene00013965	147	104	119	42	102	52	140	137	123	42	85	51	96.38	133	59	0.445	-1.168	0.00107174	0.0506687	0.0787	0.0875	ZK287.4	ZK287.4a;ZK287.4b;ZK287.4c	ZK287.4a;ZK287.4b;ZK287.4c		V	9680375	9685659	GO:0010951;GO:0010951;GO:0010951	negative regulation of endopeptidase activity;negative regulation of endopeptidase activity;negative regulation of endopeptidase activity	GO:0004867;GO:0004867;GO:0004867	serine-type endopeptidase inhibitor activity;serine-type endopeptidase inhibitor activity;serine-type endopeptidase inhibitor activity	NA	NA	191282	Q23456;G3MU07;G3MU06
WBGene00013515	448	156	266	646	826	527	426	206	276	647	687	513	459.19	303	616	2.028	1.02	0.00107188	0.0506687	0.0664	0.0637	Y73F4A.2	Y73F4A.2	Y73F4A.2	DOMON domain-containing protein Y73F4A.2 [Source:UniProtKB/Swiss-Prot;Acc:Q9XWC3]	IV	9042387	9043347	NA	NA	NA	NA	GO:0005576	extracellular region	177722
WBGene00012582	203	204	165	125	103	93	193	270	171	125	86	90	155.89	211	100	0.476	-1.071	0.00108339	0.051018	0.069	0.0793	clec-8	Y38E10A.4	Y38E10A.4	C-type LECtin [Source:RefSeq peptide;Acc:NP_496687]	II	12575691	12577722	NA	NA	GO:0030246	carbohydrate binding	NA	NA	174893	Q9NAK6
WBGene00010125	35	55	46	11	26	24	33	73	48	11	22	23	34.95	51	19	0.37	-1.435	0.00118088	0.0553986	0.1048	0.1011	dod-22	F55G11.5a;F55G11.5b	F55G11.5a;F55G11.5b	Downstream Of DAF-16 (regulated by DAF-16) [Source:RefSeq peptide;Acc:NP_001255689]	IV	12965387	12967376	GO:0045087;GO:0050829	innate immune response;defense response to Gram-negative bacterium	NA	NA	NA	NA	178247	Q9XUE0;D5MCV0
WBGene00009432	196	62	249	319	599	416	186	82	258	320	498	405	291.53	175	408	2.313	1.21	0.00121893	0.0569676	0.0943	0.069	cld-9	F35E12.8a;F35E12.8b	F35E12.8a;F35E12.8b	Cub (CUB) Like Domain containing protein [Source:RefSeq peptide;Acc:NP_001256543]	V	13749185	13751921	GO:0045087;GO:0050829;GO:0050829	innate immune response;defense response to Gram-negative bacterium;defense response to Gram-negative bacterium	NA	NA	GO:0045121;GO:0045121	membrane raft;membrane raft	179869	G5EFQ6;E0AHD6
WBGene00017874	2384	1838	1544	1439	1286	959	2268	2430	1602	1441	1069	933	1623.97	2100	1148	0.547	-0.871	0.00122594	0.05708	0.0509	0.0545	acdh-9	F28A10.6	F28A10.6	Acyl CoA DeHydrogenase [Source:RefSeq peptide;Acc:NP_493832]	II	846867	848602	GO:0008152;GO:0055114;GO:0033539;GO:0055088	metabolic process;oxidation-reduction process;fatty acid beta-oxidation using acyl-CoA dehydrogenase;lipid homeostasis	GO:0016491;GO:0009055;GO:0000062;GO:0003995;GO:0016627;GO:0050660;GO:0052890	oxidoreductase activity;electron carrier activity;fatty-acyl-CoA binding;acyl-CoA dehydrogenase activity;oxidoreductase activity, acting on the CH-CH group of donors;flavin adenine dinucleotide binding;oxidoreductase activity, acting on the CH-CH group of donors, with a flavin as acceptor	GO:0005739	mitochondrion	173466	Q95YB2	ENSG00000151498	ACAD8
WBGene00004157	570	702	490	284	452	348	542	928	508	284	376	339	496.28	659	333	0.506	-0.984	0.00125454	0.0581927	0.0637	0.063	pqn-75	W03D2.1a;W03D2.1b;W03D2.1c;W03D2.1d;W03D2.1e	W03D2.1a;W03D2.1b;W03D2.1c;;W03D2.1e	Prion-like-(Q/N-rich)-domain-bearing protein [Source:RefSeq peptide;Acc:NP_741365]	IV	4072327	4077636	NA	NA	NA	NA	NA	NA	177165	Q8MQG8;H2KZ77;Q8MQG8;Q8MQG9;U4PBP8
WBGene00022597	94	76	103	424	228	131	89	100	107	425	190	127	173.09	99	247	2.497	1.32	0.00126147	0.0582959	0.1102	0.0773	ZC395.5	ZC395.5	ZC395.5		III	5267809	5268781	NA	NA	NA	NA	NA	NA	191152	Q9GYG2
WBGene00044471	142	65	160	55	69	66	135	86	166	55	57	64	93.96	129	59	0.456	-1.134	0.00135361	0.0623214	0.0771	0.0879	F56D6.9	F56D6.9	F56D6.9		IV	3892998	3893325	NA	NA	NA	NA	NA	NA	3896765	Q4R117
WBGene00015046	210	305	345	135	186	182	200	403	358	135	155	177	237.99	320	156	0.487	-1.038	0.00142052	0.0651596	0.0703	0.0721	nlp-34	B0213.17	B0213.17	Neuropeptide-Like Protein [Source:RefSeq peptide;Acc:NP_741520]	V	3978829	3979134	GO:0007218	neuropeptide signaling pathway	NA	NA	NA	NA	259618	Q8MNX6
WBGene00004003	2625	2316	1529	3865	6717	4073	2497	3062	1587	3872	5585	3963	3427.49	2382	4473	1.878	0.909	0.00144781	0.0661664	0.0575	0.0515	pgp-9	C47A10.1	C47A10.1	P-GlycoProtein related [Source:RefSeq peptide;Acc:NP_507487]	V	17755897	17764751	GO:0055085;GO:0006810;GO:0008152	transmembrane transport;transport;metabolic process	GO:0042626;GO:0000166;GO:0005524;GO:0016887;GO:0015562	ATPase activity, coupled to transmembrane movement of substances;nucleotide binding;ATP binding;ATPase activity;efflux transmembrane transporter activity	GO:0016020;GO:0016021;GO:0005887	membrane;integral component of membrane;integral component of plasma membrane	180165	G5EG58
WBGene00021611	35	13	22	49	89	56	33	17	23	49	74	54	41.81	24	59	2.392	1.258	0.00146351	0.0666383	0.0834	0.0987	nhr-238	Y46H3D.7a.1;Y46H3D.7a.2;Y46H3D.7b	Y46H3D.7a.1;Y46H3D.7a.2;	Nuclear Hormone Receptor family [Source:RefSeq peptide;Acc:NP_503461]	V	1628106	1629442	GO:0006355;GO:0006351;GO:0043401;GO:0006355;GO:0006351;GO:0043401	regulation of transcription, DNA-templated;transcription, DNA-templated;steroid hormone mediated signaling pathway;regulation of transcription, DNA-templated;transcription, DNA-templated;steroid hormone mediated signaling pathway	GO:0003677;GO:0008270;GO:0046872;GO:0003700;GO:0043565;GO:0003677;GO:0008270;GO:0046872;GO:0003700;GO:0043565	DNA binding;zinc ion binding;metal ion binding;transcription factor activity, sequence-specific DNA binding;sequence-specific DNA binding;DNA binding;zinc ion binding;metal ion binding;transcription factor activity, sequence-specific DNA binding;sequence-specific DNA binding	GO:0005634;GO:0005634	nucleus;nucleus	189971	Q966B7;Q966B7
WBGene00017613	1097	1254	1043	2682	2319	2266	1044	1658	1082	2687	1928	2205	1767.2	1261	2273	1.803	0.85	0.00147776	0.0669241	0.0502	0.054	F20A1.1	F20A1.1	F20A1.1		V	7051702	7052183	NA	NA	NA	NA	NA	NA	179090	Q19615
WBGene00013119	79	67	93	213	161	193	75	89	97	213	134	188	132.54	87	178	2.054	1.038	0.0014806	0.0669241	0.067	0.082	Y51H4A.25	Y51H4A.25a;Y51H4A.25b;Y51H4A.25c;Y51H4A.25d;Y51H4A.25e	Y51H4A.25a;Y51H4A.25b;;Y51H4A.25d;Y51H4A.25e		IV	16736264	16743088	GO:0008152;GO:0008152	metabolic process;metabolic process	GO:0008375;GO:0005515;GO:0005515;GO:0008375	acetylglucosaminyltransferase activity;protein binding;protein binding;acetylglucosaminyltransferase activity	GO:0016020;GO:0016021;GO:0016020;GO:0016021	membrane;integral component of membrane;membrane;integral component of membrane	190159	G5EF41;Q7K6V2;A0A078BS31;A0A078BPF3;G5EF41	ENSG00000140297;ENSG00000124091;ENSG00000176928;ENSG00000187210;ENSG00000111846	GCNT3;GCNT7;GCNT4;GCNT1;GCNT2
WBGene00017443	161	125	194	320	433	298	153	165	201	321	360	290	248.37	173	324	1.867	0.901	0.00152403	0.0686367	0.0529	0.0714	F13H8.11	F13H8.11	F13H8.11		II	6257633	6259998	GO:0008152	metabolic process	GO:0016788	hydrolase activity, acting on ester bonds	GO:0016020;GO:0016021	membrane;integral component of membrane	174036	Q95QL1
WBGene00015887	1453	1075	1084	712	1039	676	1382	1421	1125	713	864	658	1027.19	1309	745	0.569	-0.813	0.00155873	0.0699452	0.046	0.0575	C17C3.1	C17C3.1a;C17C3.1b;C17C3.1c.1;C17C3.1c.2;C17C3.1d;C17C3.1e	C17C3.1a;C17C3.1b;C17C3.1c.1;C17C3.1c.2;C17C3.1d;C17C3.1e		II	5570637	5574943	GO:0006637;GO:0006637;GO:0006637	acyl-CoA metabolic process;acyl-CoA metabolic process;acyl-CoA metabolic process	GO:0047617;GO:0047617;GO:0047617	acyl-CoA hydrolase activity;acyl-CoA hydrolase activity;acyl-CoA hydrolase activity	GO:0016020;GO:0016021;GO:0016020;GO:0016021	membrane;integral component of membrane;membrane;integral component of membrane	173942	B0M0L9;Q9BIA9;B0M0L9;H2KYT6;H2KYT7;H2KYT7;H2KYT8;B0M0L9	ENSG00000101473	ACOT8
WBGene00008575	120	64	125	52	59	57	114	85	130	52	49	55	80.85	110	52	0.476	-1.072	0.00159089	0.0711308	0.0684	0.0902	scl-24	F08E10.7	F08E10.7	SCP-Like extracellular protein [Source:RefSeq peptide;Acc:NP_507429]	V	17486431	17487327	NA	NA	NA	NA	NA	NA	184188	Q9XXP4
WBGene00018731	736	1597	585	6713	2332	1925	700	2111	607	6724	1939	1873	2325.8	1139	3512	3.083	1.624	0.00164263	0.0731797	0.182	0.0526	F53A9.8	F53A9.8	F53A9.8		X	8718558	8718974	GO:0050830	defense response to Gram-positive bacterium	NA	NA	NA	NA	181118	Q20693
WBGene00009096	293	236	292	191	173	149	279	312	303	191	144	145	228.98	298	160	0.537	-0.896	0.00173381	0.0769648	0.0536	0.0727	fipr-1	F23H12.8	F23H12.8	FIP (Fungus-Induced Protein) Related [Source:RefSeq peptide;Acc:NP_872151]	V	12361301	12361744	NA	NA	NA	NA	NA	NA	259653	Q8I4K6
WBGene00022314	176	159	135	105	98	63	167	210	140	105	81	61	127.61	172	82	0.48	-1.059	0.00175542	0.0776459	0.0726	0.0828	Y77E11A.14	Y77E11A.14a.1;Y77E11A.14a.2;Y77E11A.14b;Y77E11A.14c	Y77E11A.14a.1;Y77E11A.14a.2;Y77E11A.14b;Y77E11A.14c		IV	1406552	1408059	NA	NA	NA	NA	NA	NA	176949	Q95Y38;Q95Y38;U4PEX8;U4PBQ3
WBGene00007957	63	34	50	235	166	55	60	45	52	235	138	54	97.28	52	142	2.712	1.44	0.0018122	0.0798722	0.1358	0.0872	C35C5.8	C35C5.8a;C35C5.8b	C35C5.8a;C35C5.8b		X	11534054	11536564	NA	NA	NA	NA	NA	NA	181342	Q95QS2;Q93334
WBGene00001730	47	59	34	16	36	10	45	78	35	16	30	10	35.61	53	19	0.36	-1.476	0.00191539	0.0841208	0.1265	0.1009	grl-21	ZC168.5	ZC168.5	GRound-Like (grd related) [Source:RefSeq peptide;Acc:NP_501988]	IV	10737477	10738191	NA	NA	NA	NA	NA	NA	177967	Q23248
WBGene00019579	128	71	143	56	82	52	122	94	148	56	68	51	89.82	121	58	0.481	-1.057	0.00199112	0.0871377	0.0711	0.0886	oac-57	K09E10.1a;K09E10.1b;K09E10.1c	K09E10.1a;K09E10.1b;	O-ACyltransferase homolog [Source:RefSeq peptide;Acc:NP_001255639]	IV	12304462	12307820	GO:0008152;GO:0008152	metabolic process;metabolic process	GO:0016740;GO:0016746;GO:0016747;GO:0016740;GO:0016746;GO:0016747	transferase activity;transferase activity, transferring acyl groups;transferase activity, transferring acyl groups other than amino-acyl groups;transferase activity;transferase activity, transferring acyl groups;transferase activity, transferring acyl groups other than amino-acyl groups	GO:0016020;GO:0016021;GO:0016020;GO:0016021	membrane;integral component of membrane;membrane;integral component of membrane	187224	A3QMD2;C6ELT9
WBGene00014137	500	393	369	975	940	732	476	520	383	977	782	712	641.43	460	824	1.793	0.842	0.00211359	0.0921721	0.0517	0.0608	clec-187	ZK896.6	ZK896.6	C-type LECtin [Source:RefSeq peptide;Acc:NP_502451]	IV	12869269	12871512	GO:0045087	innate immune response	GO:0030246	carbohydrate binding	NA	NA	191451	Q9XUA7
WBGene00007605	1179	3160	1119	5786	7840	3954	1122	4177	1161	5796	6518	3847	3770.27	2153	5387	2.503	1.323	0.00218542	0.09497	0.1297	0.0515	asp-10	C15C8.3a;C15C8.3b.1;C15C8.3b.2	C15C8.3a;C15C8.3b.1;C15C8.3b.2	ASpartyl Protease [Source:RefSeq peptide;Acc:NP_001256449]	V	12742041	12744170	GO:0006508;GO:0030163;GO:0006508;GO:0030163;GO:0006508;GO:0030163	proteolysis;protein catabolic process;proteolysis;protein catabolic process;proteolysis;protein catabolic process	GO:0008233;GO:0004190;GO:0008233;GO:0004190;GO:0008233;GO:0004190	peptidase activity;aspartic-type endopeptidase activity;peptidase activity;aspartic-type endopeptidase activity;peptidase activity;aspartic-type endopeptidase activity	NA	NA	182635	Q18020;E0AHB8;E0AHB8	ENSG00000229859;ENSG00000229183;ENSG00000256713;ENSG00000196188;ENSG00000096088	PGA3;PGA4;PGA5;CTSE;PGC
WBGene00011578	24	15	12	50	61	33	23	20	12	50	51	32	31.34	18	44	2.404	1.266	0.00221862	0.0960754	0.0845	0.102	npr-20	T07D4.1	T07D4.1	NeuroPeptide Receptor family [Source:RefSeq peptide;Acc:NP_495888]	II	8860913	8865173	GO:0007186	G-protein coupled receptor signaling pathway	GO:0004930	G-protein coupled receptor activity	GO:0016020;GO:0016021	membrane;integral component of membrane	188226	G5EFT1
WBGene00003652	148	103	185	280	364	292	141	136	192	280	303	284	222.7	156	289	1.847	0.885	0.00225399	0.0972669	0.0548	0.0731	nhr-62	Y67A6A.2a;Y67A6A.2b.1;Y67A6A.2b.2	Y67A6A.2a;Y67A6A.2b.1;Y67A6A.2b.2	Nuclear hormone receptor family member nhr-62 [Source:UniProtKB/Swiss-Prot;Acc:O02279]	I	9839598	9844810	GO:0006355;GO:0006351;GO:0043401;GO:0006355;GO:0043401;GO:0006355;GO:0043401	regulation of transcription, DNA-templated;transcription, DNA-templated;steroid hormone mediated signaling pathway;regulation of transcription, DNA-templated;steroid hormone mediated signaling pathway;regulation of transcription, DNA-templated;steroid hormone mediated signaling pathway	GO:0003677;GO:0008270;GO:0046872;GO:0003700;GO:0043565;GO:0003707;GO:0003677;GO:0003707;GO:0003677;GO:0003707	DNA binding;zinc ion binding;metal ion binding;transcription factor activity, sequence-specific DNA binding;sequence-specific DNA binding;steroid hormone receptor activity;DNA binding;steroid hormone receptor activity;DNA binding;steroid hormone receptor activity	GO:0005634;GO:0005634;GO:0005634	nucleus;nucleus;nucleus	172836	Q9GTE5;;
WBGene00008629	478	98	294	115	184	119	455	130	305	115	153	116	212.23	297	128	0.431	-1.213	0.00231962	0.0997519	0.1063	0.0739	cpt-5	F09F3.9.1;F09F3.9.2	F09F3.9.1;F09F3.9.2	Carnitine Palmitoyl Transferase [Source:RefSeq peptide;Acc:NP_741637]	V	13873172	13875878	GO:0008152;GO:0008152	metabolic process;metabolic process	GO:0016740;GO:0016746;GO:0016740;GO:0016746	transferase activity;transferase activity, transferring acyl groups;transferase activity;transferase activity, transferring acyl groups	NA	NA	179881	G5EG54;G5EG54
WBGene00011262	58	12	110	14	13	29	55	16	114	14	11	28	39.71	62	18	0.286	-1.808	0.00235082	0.100744	0.2121	0.0995	pho-8	R13H4.3	R13H4.3	intestinal acid PHOsphatase [Source:RefSeq peptide;Acc:NP_505983]	V	11833629	11835651	GO:0016311	dephosphorylation	GO:0003993	acid phosphatase activity	NA	NA	179621	P90949	ENSG00000162836	ACP6
WBGene00013101	27	55	57	116	137	129	26	73	59	116	114	126	85.53	53	119	2.273	1.185	0.00237698	0.101514	0.0933	0.0893	Y51H4A.5	Y51H4A.5	Y51H4A.5		IV	16522526	16526132	GO:0006629	lipid metabolic process	GO:0016787	hydrolase activity	NA	NA	190146	Q9NAE3
WBGene00077757	178	131	170	120	77	74	169	173	176	120	64	72	129.19	173	85	0.493	-1.02	0.00248655	0.105828	0.0723	0.0825	E02H4.7	E02H4.7	E02H4.7		X	14256271	14257422	NA	NA	NA	NA	NA	NA	7040175	B3GWB3
WBGene00006627	25	8	21	45	62	39	24	11	22	45	52	38	31.79	19	45	2.35	1.233	0.00253326	0.107447	0.0829	0.1018	tsp-1	C02F5.8	C02F5.8	Tetraspanin-1 [Source:UniProtKB/Swiss-Prot;Acc:P34285]	III	8237995	8239423	GO:0045087;GO:0007166	innate immune response;cell surface receptor signaling pathway	NA	NA	GO:0016020;GO:0016021;GO:0005887	membrane;integral component of membrane;integral component of plasma membrane	192096
WBGene00009396	3591	4203	3134	8312	7481	7365	3416	5556	3252	8326	6220	7166	5656.17	4075	7237	1.776	0.829	0.00257672	0.108917	0.0536	0.0527	clec-65	F35C5.8.1;F35C5.8.2	F35C5.8.1;F35C5.8.2	C-type LECtin [Source:RefSeq peptide;Acc:NP_496745]	II	12901294	12903335	NA	NA	GO:0030246;GO:0030246	carbohydrate binding;carbohydrate binding	NA	NA	174928	O45443;O45443
WBGene00021500	41	71	60	155	148	144	39	94	62	155	123	140	102.26	65	139	2.158	1.11	0.00261425	0.110128	0.0846	0.0865	Y40C7B.4	Y40C7B.4	Y40C7B.4		X	17256235	17256780	NA	NA	NA	NA	NA	NA	189796	Q9N509
WBGene00003696	70	47	67	140	154	121	67	62	70	140	128	118	97.38	66	129	1.943	0.958	0.00266185	0.111382	0.061	0.0872	nhr-106	T01G6.4	T01G6.4	Nuclear hormone receptor family member nhr-106 [Source:UniProtKB/Swiss-Prot;Acc:O16966]	V	489647	491430	GO:0006355;GO:0006351;GO:0043401	regulation of transcription, DNA-templated;transcription, DNA-templated;steroid hormone mediated signaling pathway	GO:0003677;GO:0008270;GO:0046872;GO:0003700;GO:0043565	DNA binding;zinc ion binding;metal ion binding;transcription factor activity, sequence-specific DNA binding;sequence-specific DNA binding	GO:0005634	nucleus	178571
WBGene00017969	476	349	275	685	1155	619	453	461	285	686	960	602	574.72	400	749	1.876	0.907	0.00266783	0.111382	0.0628	0.0616	F32A5.3	F32A5.3	F32A5.3	Uncharacterized serine carboxypeptidase F32A5.3 [Source:UniProtKB/Swiss-Prot;Acc:P52716]	II	7232853	7235921	GO:0006508;GO:0051603	proteolysis;proteolysis involved in cellular protein catabolic process	GO:0016787;GO:0008233;GO:0004185;GO:0004180	hydrolase activity;peptidase activity;serine-type carboxypeptidase activity;carboxypeptidase activity	GO:0045121	membrane raft	174189		ENSG00000064601	CTSA
WBGene00044472	60	21	40	13	26	18	57	28	42	13	22	18	29.75	42	18	0.413	-1.275	0.002671	0.111382	0.0916	0.1027	dct-8	F56D6.10	F56D6.10	DAF-16/FOXO Controlled, germline Tumor affecting [Source:RefSeq peptide;Acc:NP_001033412]	IV	3895169	3895502	NA	NA	NA	NA	NA	NA	3896783	Q4R116
WBGene00018931	74	53	51	157	146	113	70	70	53	157	121	110	97	64	129	2.008	1.006	0.00274368	0.114028	0.0685	0.0873	ugt-52	F56B3.7	F56B3.7	UDP-GlucuronosylTransferase [Source:RefSeq peptide;Acc:NP_499988]	IV	778784	784135	GO:0008152;GO:0009813;GO:0052696	metabolic process;flavonoid biosynthetic process;flavonoid glucuronidation	GO:0016740;GO:0015020;GO:0016758	transferase activity;glucuronosyltransferase activity;transferase activity, transferring hexosyl groups	GO:0016020;GO:0016021;GO:0043231	membrane;integral component of membrane;intracellular membrane-bounded organelle	176904	O45109
WBGene00018379	39	50	45	13	30	25	37	66	47	13	25	24	35.36	50	21	0.422	-1.246	0.00277323	0.114799	0.0916	0.101	F43C11.2	F43C11.2	F43C11.2		II	2354776	2355972	NA	NA	NA	NA	NA	NA	185696	Q9U5B4
WBGene00022040	37	80	18	337	102	125	35	106	19	338	85	122	117.27	53	182	3.426	1.777	0.00278076	0.114799	0.2286	0.0842	Y65B4BR.1	Y65B4BR.1	Y65B4BR.1		I	562736	565181	GO:0008152	metabolic process	GO:0016788	hydrolase activity, acting on ester bonds	NA	NA	190488	Q9N2Z4	ENSG00000163803	PLB1
WBGene00007812	640	908	696	1553	1816	1573	609	1200	722	1556	1510	1531	1187.92	844	1532	1.817	0.862	0.00282699	0.116279	0.0582	0.0565	C29F7.3	C29F7.3	C29F7.3	UMP-CMP kinase 1 [Source:UniProtKB/Swiss-Prot;Acc:O17622]	X	13418849	13419909	GO:0016310;GO:0006139;GO:0006207;GO:0006221;GO:0046939;GO:0006225	phosphorylation;nucleobase-containing compound metabolic process;'de novo' pyrimidine nucleobase biosynthetic process;pyrimidine nucleotide biosynthetic process;nucleotide phosphorylation;UDP biosynthetic process	GO:0000166;GO:0005524;GO:0016301;GO:0016740;GO:0004127;GO:0009041;GO:0019205;GO:0033862	nucleotide binding;ATP binding;kinase activity;transferase activity;cytidylate kinase activity;uridylate kinase activity;nucleobase-containing compound kinase activity;UMP kinase activity	GO:0005634;GO:0005737	nucleus;cytoplasm	181464		ENSG00000162368	CMPK1
WBGene00013284	1365	1422	1276	2982	2631	2543	1299	1880	1324	2987	2187	2474	2025.25	1501	2549	1.699	0.765	0.00283538	0.116279	0.0462	0.0532	daf-22	Y57A10C.6	Y57A10C.6	Non-specific lipid-transfer protein-like 2 [Source:UniProtKB/Swiss-Prot;Acc:G5EDP2]	II	12423512	12425694	GO:0006810;GO:0008152;GO:0006637;GO:0006694;GO:0006869;GO:0008355;GO:0015914;GO:0061063;GO:0043054;GO:0050920;GO:0000038;GO:0010888;GO:0019236;GO:0030301;GO:0032385;GO:0042811;GO:0043053;GO:0048639;GO:1904070	transport;metabolic process;acyl-CoA metabolic process;steroid biosynthetic process;lipid transport;olfactory learning;phospholipid transport;positive regulation of nematode larval development;dauer exit;regulation of chemotaxis;very long-chain fatty acid metabolic process;negative regulation of lipid storage;response to pheromone;cholesterol transport;positive regulation of intracellular cholest…	GO:0016740;GO:0016747;GO:0003824;GO:0008289;GO:0015248;GO:0032934;GO:0033814	transferase activity;transferase activity, transferring acyl groups other than amino-acyl groups;catalytic activity;lipid binding;sterol transporter activity;sterol binding;propanoyl-CoA C-acyltransferase activity	GO:0005777	peroxisome	174881		ENSG00000116171	SCP2
WBGene00009393	4180	3802	4230	10466	6390	8299	3977	5026	4390	10484	5313	8075	6210.69	4464	7957	1.782	0.834	0.00294837	0.120513	0.0557	0.0532	clec-62	F35C5.5a;F35C5.5b	F35C5.5a;F35C5.5b	C-type LECtin [Source:RefSeq peptide;Acc:NP_496742]	II	12893064	12895098	GO:0045087	innate immune response	GO:0030246;GO:0030246	carbohydrate binding;carbohydrate binding	NA	NA	174926	O45441;O45440
WBGene00019563	23	23	18	53	55	56	22	30	19	53	46	54	37.38	24	51	2.173	1.12	0.00298033	0.121419	0.0706	0.1001	K09C6.9	K09C6.9	K09C6.9		V	853464	855076	NA	NA	NA	NA	NA	NA	187204	O16945
WBGene00007867	89	174	105	404	503	179	85	230	109	405	418	174	236.78	141	332	2.362	1.24	0.00302482	0.122827	0.1175	0.0721	C32H11.4	C32H11.4	C32H11.4		IV	12921288	12923292	GO:0045087	innate immune response	NA	NA	NA	NA	178244	Q9XUH7
WBGene00008246	46	63	32	129	140	106	44	83	33	129	116	103	84.84	53	116	2.194	1.134	0.00321956	0.130308	0.0908	0.0895	C50H2.13	C50H2.13	C50H2.13		V	9926544	9927860	NA	NA	NA	NA	GO:0016020;GO:0016021	membrane;integral component of membrane	259642	G5ED91
WBGene00011286	201	95	165	86	75	101	191	126	171	86	62	98	122.47	163	82	0.504	-0.988	0.00324305	0.130831	0.0713	0.0834	ttr-29	R90.4	R90.4	TransThyretin-Related family domain [Source:RefSeq peptide;Acc:NP_506227]	V	12906130	12906746	NA	NA	NA	NA	GO:0005615	extracellular space	187890	Q22034
WBGene00194714	22	24	22	3	19	7	21	32	23	3	16	7	16.85	25	9	0.353	-1.502	0.0032579	0.131004	0.1179	0.1087	ZC204.17	ZC204.17	ZC204.17		II	1645410	1646299	NA	NA	NA	NA	NA	NA	13183688	C8JQQ2
WBGene00016957	1681	1589	1244	924	1389	767	1599	2101	1291	926	1155	746	1302.91	1664	942	0.567	-0.819	0.00329147	0.131925	0.0545	0.0559	atic-1	C55F2.1a;C55F2.1b;C55F2.1c	C55F2.1a;C55F2.1b;C55F2.1c	5-Aminoimidazole-4-carboxamide ribonucleotide formylTransferase/IMP Cyclohydrolase homolog [Source:RefSeq peptide;Acc:NP_001023101]	IV	7882028	7900246	GO:0006164;GO:0006164;GO:0006164	purine nucleotide biosynthetic process;purine nucleotide biosynthetic process;purine nucleotide biosynthetic process	GO:0016787;GO:0016740;GO:0003824;GO:0003937;GO:0004643;GO:0016787;GO:0016740;GO:0003824;GO:0003937;GO:0004643;GO:0016787;GO:0016740;GO:0003824;GO:0003937;GO:0004643	hydrolase activity;transferase activity;catalytic activity;IMP cyclohydrolase activity;phosphoribosylaminoimidazolecarboxamide formyltransferase activity;hydrolase activity;transferase activity;catalytic activity;IMP cyclohydrolase activity;phosphoribosylaminoimidazolecarboxamide formyltransferase activity;hydrolase activity;transferase activity;catalytic activity;IMP cyclohydrolase activity;phos…	NA	NA	177576	Q95QQ5;Q95QQ4;Q7JNV5
WBGene00007508	382	243	293	180	253	176	363	321	304	180	210	171	258.44	329	187	0.569	-0.814	0.00344922	0.137802	0.0512	0.0708	C10C5.4	C10C5.4	C10C5.4	Aminoacylase-1 [Source:RefSeq peptide;Acc:NP_501651]	IV	9378603	9380450	GO:0008152;GO:0006508;GO:0006520	metabolic process;proteolysis;cellular amino acid metabolic process	GO:0016787;GO:0046872;GO:0008237;GO:0004046	hydrolase activity;metal ion binding;metallopeptidase activity;aminoacylase activity	GO:0005737	cytoplasm	177768	Q17899	ENSG00000114786;ENSG00000243989	ABHD14A-ACY1;ACY1
WBGene00003590	752	309	491	179	477	253	715	408	510	179	397	246	409.25	544	274	0.504	-0.99	0.00376409	0.149898	0.0801	0.0649	nex-3	C28A5.3	C28A5.3	Annexin [Source:RefSeq peptide;Acc:NP_497903]	III	4442081	4444239	NA	NA	GO:0005509;GO:0005544;GO:0005545;GO:0001786;GO:0008201;GO:0043395;GO:0008429	calcium ion binding;calcium-dependent phospholipid binding;1-phosphatidylinositol binding;phosphatidylserine binding;heparin binding;heparan sulfate proteoglycan binding;phosphatidylethanolamine binding	NA	NA	191716	Q27473	ENSG00000109511	ANXA10
WBGene00010516	63	54	56	32	44	21	60	71	58	32	37	20	46.42	63	30	0.474	-1.077	0.00383507	0.152235	0.0757	0.0978	K02E11.7	K02E11.7	K02E11.7		V	14253488	14254320	NA	NA	NA	NA	NA	NA	186898	O62297
WBGene00235310	23	14	14	41	51	38	22	19	15	41	42	37	29.23	19	40	2.182	1.126	0.00385943	0.152712	0.0699	0.1027	R02D1.2	R02D1.2	R02D1.2		V	4320460	4322076	GO:0009058	biosynthetic process	GO:0003824	catalytic activity	NA	NA	24104785	U4PSC5	ENSG00000108187	PBLD
WBGene00001388	27	13	34	51	84	53	26	17	35	51	70	52	41.78	26	58	2.185	1.128	0.00390286	0.153939	0.0819	0.0988	far-4	F15B9.2	F15B9.2	Fatty Acid/Retinol binding protein [Source:RefSeq peptide;Acc:NP_506252]	V	12998425	12999659	NA	NA	GO:0008289	lipid binding	NA	NA	191633	Q19477
WBGene00021519	121	122	146	365	251	244	115	161	152	366	209	237	206.6	143	271	1.898	0.924	0.00399246	0.156447	0.0678	0.0744	Y41D4B.17	Y41D4B.17	Y41D4B.17		IV	1560230	1561811	NA	NA	NA	NA	NA	NA	176964	Q95Y18
WBGene00009523	196	116	86	58	112	30	186	153	89	58	93	29	101.58	143	60	0.422	-1.244	0.00400181	0.156447	0.1205	0.0866	clec-165	F38A1.10	F38A1.10	C-type LECtin [Source:RefSeq peptide;Acc:NP_741305]	IV	1245399	1246872	GO:0045087	innate immune response	GO:0030246	carbohydrate binding	NA	NA	185440	A4F315
WBGene00005655	349	244	427	587	730	706	332	323	443	588	607	687	496.6	366	627	1.713	0.777	0.00400572	0.156447	0.0498	0.0629	srr-4	K11D12.3a;K11D12.3b	K11D12.3a;K11D12.3b	Serpentine Receptor, class R [Source:RefSeq peptide;Acc:NP_504347]	V	5019224	5022369	GO:0008340	determination of adult lifespan	NA	NA	GO:0016020;GO:0016021;GO:0016020;GO:0016021	membrane;integral component of membrane;membrane;integral component of membrane	187292	O44618;H2KYR4
WBGene00015716	234	162	252	382	494	413	223	214	262	383	411	402	315.59	233	399	1.711	0.774	0.00401698	0.156447	0.0483	0.068	sox-4	C12D12.5	C12D12.5	SOX (mammalian SRY box) family [Source:RefSeq peptide;Acc:NP_508604]	X	3505440	3506391	GO:0045087	innate immune response	NA	NA	NA	NA	182547	Q17922
WBGene00017515	124	88	92	194	274	186	118	116	95	194	228	181	155.48	110	201	1.83	0.872	0.00406865	0.157963	0.0585	0.0792	F16F9.4	F16F9.4	F16F9.4		X	8459822	8463330	GO:0008152	metabolic process	GO:0016787;GO:0052689	hydrolase activity;carboxylic ester hydrolase activity	GO:0016020;GO:0016021	membrane;integral component of membrane	184575	Q94187	ENSG00000197953;ENSG00000144959;ENSG00000204518;ENSG00000114771;ENSG00000188984	AADACL2;NCEH1;AADACL4;AADAC;AADACL3
WBGene00006539	2126	1401	1098	865	1448	697	2023	1852	1139	866	1204	678	1293.77	1671	916	0.548	-0.867	0.00410334	0.158812	0.064	0.056	tbb-6	T04H1.9	T04H1.9	TuBulin, Beta [Source:RefSeq peptide;Acc:NP_506075]	V	12261804	12263368	GO:0008152;GO:0007017	metabolic process;microtubule-based process	GO:0003924;GO:0005525;GO:0000166;GO:0005200	GTPase activity;GTP binding;nucleotide binding;structural constituent of cytoskeleton	GO:0005874	microtubule	179680	G5EF01	ENSG00000074935	TUBE1
WBGene00003485	1537	1518	1794	944	1206	1300	1462	2007	1862	946	1003	1265	1423.98	1777	1071	0.603	-0.73	0.0041199	0.158956	0.0454	0.0553	mua-6	W10G6.3	W10G6.3	Intermediate filament protein ifa-2 [Source:UniProtKB/Swiss-Prot;Acc:O02365]	X	16262295	16265686	GO:0016337	single organismal cell-cell adhesion	GO:0005198	structural molecule activity	GO:0030054;GO:0030056;GO:0005882	cell junction;hemidesmosome;intermediate filament	181698		ENSG00000113368;ENSG00000152936;ENSG00000160789;ENSG00000176619	LMNB1;LMNTD1;LMNA;LMNB2
WBGene00020952	502	551	477	1050	1089	1004	478	728	495	1052	905	977	772.52	567	978	1.726	0.788	0.00419926	0.161515	0.0525	0.0594	kel-8	W02G9.2a;W02G9.2b;W02G9.2c	W02G9.2a;W02G9.2b;W02G9.2c	Kelch-like protein 8 [Source:UniProtKB/Swiss-Prot;Acc:G5ED84]	V	2671464	2688500	GO:0042787;GO:0016567;GO:0042787;GO:0016567;GO:0016567	protein ubiquitination involved in ubiquitin-dependent protein catabolic process;protein ubiquitination;protein ubiquitination involved in ubiquitin-dependent protein catabolic process;protein ubiquitination;protein ubiquitination	GO:0004842;GO:0005515;GO:0004842;GO:0005515;GO:0005515	ubiquitin-protein transferase activity;protein binding;ubiquitin-protein transferase activity;protein binding;protein binding	GO:0030054;GO:0045202;GO:0014069;GO:0031463;GO:0043025;GO:0043005;GO:0030054;GO:0045202;GO:0014069;GO:0031463;GO:0043025;GO:0043005;GO:0031463	cell junction;synapse;postsynaptic density;Cul3-RING ubiquitin ligase complex;neuronal cell body;neuron projection;cell junction;synapse;postsynaptic density;Cul3-RING ubiquitin ligase complex;neuronal cell body;neuron projection;Cul3-RING ubiquitin ligase complex	3565011	;A0A0K3AY66;A0A0K3ASX2	ENSG00000145332	KLHL8
WBGene00002024	2613	2109	3500	1572	2261	2038	2486	2788	3632	1575	1880	1983	2390.59	2969	1813	0.611	-0.712	0.00421655	0.161678	0.0437	0.0524	hsp-43	C14F11.5a;C14F11.5b	C14F11.5a;C14F11.5b	Heat Shock Protein [Source:RefSeq peptide;Acc:NP_001123107]	X	6233149	6235541	NA	NA	NA	NA	NA	NA	180895	H2KYS1;B0M0L8	ENSG00000254445;ENSG00000170276;ENSG00000169271	HSPB2-C11orf52;HSPB2;HSPB3
WBGene00011362	87	22	174	45	33	31	83	29	181	45	27	30	65.85	98	34	0.35	-1.514	0.00428082	0.163636	0.1778	0.0932	T02B5.1	T02B5.1	T02B5.1	Carboxylic ester hydrolase [Source:RefSeq peptide;Acc:NP_506506]	V	14163250	14166730	GO:0008152	metabolic process	GO:0016787;GO:0052689	hydrolase activity;carboxylic ester hydrolase activity	GO:0016020;GO:0016021;GO:0005615	membrane;integral component of membrane;extracellular space	179915	O01302	ENSG00000042832	TG
WBGene00009706	6167	6094	5124	4154	5148	3089	5867	8056	5317	4161	4280	3006	5114.54	6413	3816	0.595	-0.749	0.00444533	0.169401	0.0492	0.0522	F44G3.2	F44G3.2	F44G3.2		V	16103894	16106140	GO:0016310	phosphorylation	GO:0000166;GO:0005524;GO:0016301;GO:0016740;GO:0003824;GO:0016772	nucleotide binding;ATP binding;kinase activity;transferase activity;catalytic activity;transferase activity, transferring phosphorus-containing groups	NA	NA	180080	O45518	ENSG00000223572;ENSG00000166165;ENSG00000104879;ENSG00000131730;ENSG00000237289	CKMT1A;CKB;CKM;CKMT2;CKMT1B
WBGene00012591	685	914	895	592	538	539	652	1208	929	593	447	524	725.58	930	521	0.561	-0.833	0.00473126	0.179744	0.0604	0.0599	nspe-1	Y38E10A.13	Y38E10A.13	Nematode Specific Peptide family, group E [Source:RefSeq peptide;Acc:NP_496696]	II	12620548	12620885	NA	NA	NA	NA	NA	NA	189660	Q9NAJ8
WBGene00008830	91	52	77	150	254	109	87	69	80	150	211	106	117.12	79	156	1.985	0.989	0.00475316	0.180024	0.0776	0.0841	nhr-176	F14H3.11	F14H3.11	Nuclear Hormone Receptor family [Source:RefSeq peptide;Acc:NP_507045]	V	16071436	16072700	GO:0006355;GO:0006351;GO:0043401	regulation of transcription, DNA-templated;transcription, DNA-templated;steroid hormone mediated signaling pathway	GO:0003677;GO:0008270;GO:0046872;GO:0003700;GO:0043565	DNA binding;zinc ion binding;metal ion binding;transcription factor activity, sequence-specific DNA binding;sequence-specific DNA binding	GO:0005634	nucleus	184496	O45365
WBGene00016424	4955	3861	3405	2834	3510	2595	4714	5104	3534	2839	2918	2525	3605.61	4451	2761	0.62	-0.689	0.00480654	0.181491	0.0423	0.0515	C34H4.1	C34H4.1a;C34H4.1b	C34H4.1a;C34H4.1b		IV	1555580	1557562	GO:0045087	innate immune response	NA	NA	GO:0016020;GO:0016021	membrane;integral component of membrane	176963	O45144;U4PEZ3
WBGene00008494	114	156	246	385	344	451	108	206	255	386	286	439	280.08	190	370	1.95	0.963	0.00488632	0.183943	0.0789	0.0696	F01D5.3	F01D5.3	F01D5.3		II	13999158	14000065	GO:0045087	innate immune response	NA	NA	NA	NA	184057	Q9XVB4
WBGene00008296	260	199	396	540	584	616	247	263	411	541	486	599	424.54	307	542	1.763	0.818	0.00490798	0.183948	0.0577	0.0645	cdr-2	C54D10.1	C54D10.1	CaDmium Responsive [Source:RefSeq peptide;Acc:NP_506114]	V	12414622	12415711	GO:0060626;GO:1990170	regulation of cullin deneddylation;stress response to cadmium ion	NA	NA	GO:0016020;GO:0016021	membrane;integral component of membrane	183779	G5ECX9	ENSG00000146267	FAXC
WBGene00000039	68	72	70	35	42	47	65	95	73	35	35	46	58.04	78	39	0.5	-1	0.00491618	0.183948	0.0715	0.095	acn-1	C42D8.5a;C42D8.5b	C42D8.5a;C42D8.5b	Inactive angiotensin-converting enzyme-related protein [Source:UniProtKB/Swiss-Prot;Acc:Q18581]	X	5092281	5097067	GO:0006508	proteolysis	GO:0008237;GO:0008241	metallopeptidase activity;peptidyl-dipeptidase activity	GO:0016020	membrane	180780	;	ENSG00000159640;ENSG00000147003;ENSG00000264813;ENSG00000130234	ACE;TMEM27;CTD-2501B8.1;ACE2
WBGene00006927	26288	37481	29568	19950	23139	17973	25010	49547	30684	19984	19238	17488	26991.8	35080	18903	0.539	-0.892	0.00513207	0.191448	0.072	0.0722	vit-3	F59D8.1	F59D8.1	Vitellogenin-3 [Source:UniProtKB/Swiss-Prot;Acc:Q9N4J2]	X	3567397	3572549	GO:0006869	lipid transport	GO:0005319;GO:0045735	lipid transporter activity;nutrient reservoir activity	GO:0005576	extracellular region	24104675
WBGene00044728	426	461	207	1420	860	570	405	609	215	1422	715	555	653.59	410	897	2.191	1.132	0.00522345	0.19376	0.1136	0.0606	Y53F4B.45	Y53F4B.45			II	15042805	15044011	NA	NA	NA	NA	NA	NA	NA	NA
WBGene00016027	1730	1865	1823	1319	1010	1402	1646	2465	1892	1321	840	1364	1588.04	2001	1175	0.587	-0.768	0.00522534	0.19376	0.0532	0.0546	C23H5.8	C23H5.8a;C23H5.8b.1;C23H5.8b.2;C23H5.8c;C23H5.8d	C23H5.8a;C23H5.8b.1;C23H5.8b.2;C23H5.8c;C23H5.8d		IV	2111890	2113422	NA	NA	NA	NA	NA	NA	177007	H2KYX9;H2KYY0;H2KYY0;A8WIS5;U4PRA9
WBGene00016022	44	25	25	73	82	64	42	33	26	73	68	62	50.74	34	68	2.009	1.007	0.00529577	0.195785	0.071	0.0965	C23H3.9	C23H3.9a;C23H3.9b;C23H3.9c;C23H3.9d;C23H3.9e	C23H3.9a;C23H3.9b;;C23H3.9d;C23H3.9e		II	71675	77460	NA	NA	NA	NA	NA	NA	173391	H2KYX5;H2KYX6;Q6A5A0;A0A0K3ATW3	ENSG00000214309	MBLAC1
WBGene00007232	37	11	33	60	91	52	35	15	34	60	76	51	45.06	28	62	2.187	1.129	0.00533798	0.196759	0.092	0.0979	C01G10.5	C01G10.5	C01G10.5		V	15089102	15089499	NA	NA	NA	NA	NA	NA	182082	Q93165
WBGene00016204	71	46	44	162	148	77	68	61	46	162	123	75	89.04	58	120	2.067	1.048	0.0054038	0.198594	0.0879	0.0887	gsto-1	C29E4.7	C29E4.7	Glutathione transferase omega-1 [Source:UniProtKB/Swiss-Prot;Acc:P34345]	III	7945157	7947018	GO:0008152;GO:0055114;GO:0098869;GO:0006979;GO:0006749;GO:0000303;GO:0010731;GO:0031668	metabolic process;oxidation-reduction process;cellular oxidant detoxification;response to oxidative stress;glutathione metabolic process;response to superoxide;protein glutathionylation;cellular response to extracellular stimulus	GO:0016740;GO:0016491;GO:0004364;GO:0045174;GO:0050610;GO:0005515	transferase activity;oxidoreductase activity;glutathione transferase activity;glutathione dehydrogenase (ascorbate) activity;methylarsonate reductase activity;protein binding	GO:0005737;GO:0005575	cytoplasm;cellular_component	183000		ENSG00000065621;ENSG00000148834	GSTO2;GSTO1
WBGene00000968	75	48	69	41	45	25	71	63	72	41	37	24	51.54	69	34	0.499	-1.004	0.00548397	0.200944	0.0725	0.0964	dhs-4	T05F1.10	T05F1.10	DeHydrogenases, Short chain [Source:RefSeq peptide;Acc:NP_492563]	I	9647603	9649218	GO:0008152;GO:0055114	metabolic process;oxidation-reduction process	GO:0016491	oxidoreductase activity	NA	NA	172810	O18030	ENSG00000170509;ENSG00000198189;ENSG00000170786	HSD17B13;HSD17B11;SDR16C5
WBGene00021066	91	61	82	36	40	59	87	81	85	36	33	57	63.17	84	42	0.502	-0.995	0.00571315	0.208023	0.0754	0.0938	W06H8.2	W06H8.2	W06H8.2		V	6206815	6208676	GO:0055114	oxidation-reduction process	GO:0003824;GO:0016491;GO:0010181;GO:0003959	catalytic activity;oxidoreductase activity;FMN binding;NADPH dehydrogenase activity	GO:0005622	intracellular	179009	Q9N5C0
WBGene00008220	662	639	496	1506	1563	809	630	845	515	1509	1299	787	930.75	663	1198	1.808	0.855	0.00573221	0.208023	0.0668	0.0581	C50B6.7	C50B6.7	C50B6.7	Alpha-amylase [Source:RefSeq peptide;Acc:NP_506303]	V	13322367	13324970	GO:0008152;GO:0005975	metabolic process;carbohydrate metabolic process	GO:0016787;GO:0016798;GO:0003824;GO:0043169;GO:0004556	hydrolase activity;hydrolase activity, acting on glycosyl bonds;catalytic activity;cation binding;alpha-amylase activity	NA	NA	179813	P91982	ENSG00000240038;ENSG00000237763;ENSG00000174876;ENSG00000243480;ENSG00000187733	AMY2B;AMY1A;AMY1B;AMY2A;AMY1C
WBGene00012604	426	372	473	349	255	242	405	492	491	350	212	235	364.16	463	266	0.574	-0.8	0.00573446	0.208023	0.0569	0.0662	nspe-2	Y38E10A.26	Y38E10A.26	Nematode Specific Peptide family, group E [Source:RefSeq peptide;Acc:NP_001022426]	II	12619173	12619388	NA	NA	NA	NA	NA	NA	3565123	Q7YWR0
WBGene00019682	9162	6497	7681	17492	13404	13838	8717	8588	7971	17522	11144	13465	11234.5	8425	14044	1.667	0.737	0.005747	0.208023	0.0507	0.059	K12H4.7	K12H4.7a;K12H4.7b	K12H4.7a;K12H4.7b	Putative serine protease K12H4.7 [Source:UniProtKB/Swiss-Prot;Acc:P34528]	III	8048424	8051155	GO:0006508;GO:0045087;GO:0006508	proteolysis;innate immune response;proteolysis	GO:0016787;GO:0008233;GO:0008236;GO:0004185;GO:0008239;GO:0008236	hydrolase activity;peptidase activity;serine-type peptidase activity;serine-type carboxypeptidase activity;dipeptidyl-peptidase activity;serine-type peptidase activity	GO:0005575	cellular_component	176136	;	ENSG00000112812	PRSS16
WBGene00010513	148	87	89	64	85	44	141	115	92	64	71	43	87.63	116	59	0.511	-0.969	0.00576114	0.208023	0.0755	0.089	K02E11.4	K02E11.4	K02E11.4		V	14247524	14248075	NA	NA	NA	NA	NA	NA	186895	Q21140
WBGene00007275	15	7	12	25	34	29	14	9	12	25	28	28	19.58	12	27	2.226	1.154	0.00585884	0.209825	0.069	0.1068	C03D6.1	C03D6.1	C03D6.1		I	9668630	9670715	NA	NA	GO:0003676	nucleic acid binding	NA	NA	182158	Q17600
WBGene00077593	950	314	534	302	443	362	904	415	554	303	368	352	482.69	624	341	0.546	-0.873	0.00586172	0.209825	0.0693	0.0632	C49G7.12	C49G7.12	C49G7.12		V	4038821	4039934	NA	NA	NA	NA	NA	NA	6418710	B1GRK3
WBGene00004989	386	270	598	326	159	227	367	357	621	327	132	221	337.39	448	227	0.505	-0.986	0.00586189	0.209825	0.0875	0.0671	spp-4	T08A9.8	T08A9.8	SaPosin-like Protein family [Source:RefSeq peptide;Acc:NP_509237]	X	7318275	7318776	NA	NA	NA	NA	NA	NA	188266	Q22338
WBGene00012664	2381	3168	2613	7022	3944	6874	2265	4188	2712	7034	3279	6689	4361.06	3055	5667	1.855	0.892	0.00593127	0.211697	0.0743	0.0517	Y39B6A.1	Y39B6A.1	Y39B6A.1		V	19201013	19203607	NA	NA	NA	NA	NA	NA	180264	Q9NES7
WBGene00009493	43	48	32	124	154	54	41	63	33	124	128	53	73.73	46	102	2.228	1.156	0.0059617	0.212171	0.1089	0.0915	hrg-4	F36H1.5b;F36H1.5c	F36H1.5b;F36H1.5c	Heme Responsive Gene [Source:RefSeq peptide;Acc:NP_001294019]	IV	11030160	11031082	GO:0015886;GO:0015886	heme transport;heme transport	GO:0015232;GO:0015232	heme transporter activity;heme transporter activity	GO:0016020;GO:0016021	membrane;integral component of membrane	185380	;A0A061AD77
WBGene00009104	152	73	86	48	88	17	145	96	89	48	73	17	78.02	110	46	0.419	-1.256	0.00608001	0.215762	0.1334	0.0908	F25C8.1	F25C8.1			V	20907470	20909746	NA	NA	NA	NA	NA	NA	NA	NA
WBGene00000298	572	400	712	293	502	360	544	529	739	294	417	350	478.83	604	354	0.586	-0.771	0.00613756	0.217182	0.0543	0.0633	cat-4	F32G8.6	F32G8.6	GTP cyclohydrolase 1 [Source:UniProtKB/Swiss-Prot;Acc:Q19980]	V	10564878	10566464	GO:0008152;GO:0046654;GO:0042416;GO:0042438;GO:0006729;GO:0035998	metabolic process;tetrahydrofolate biosynthetic process;dopamine biosynthetic process;melanin biosynthetic process;tetrahydrobiopterin biosynthetic process;7,8-dihydroneopterin 3'-triphosphate biosynthetic process	GO:0005525;GO:0016787;GO:0000166;GO:0008270;GO:0046872;GO:0003824;GO:0003934;GO:0005515	GTP binding;hydrolase activity;nucleotide binding;zinc ion binding;metal ion binding;catalytic activity;GTP cyclohydrolase I activity;protein binding	GO:0005737	cytoplasm	179472	A0A0H3W5N0	ENSG00000131979	GCH1
WBGene00021773	15	14	16	32	48	33	14	19	17	32	40	32	25.58	17	35	2.118	1.083	0.00626386	0.22102	0.0686	0.1041	fbxb-42	Y51H7BR.1	Y51H7BR.1	F-box B protein [Source:RefSeq peptide;Acc:NP_493990]	II	1537621	1538661	NA	NA	GO:0005515	protein binding	NA	NA	190167	Q9N3J6
WBGene00002021	1104	751	941	1596	1761	1719	1050	993	977	1599	1464	1673	1292.51	1007	1579	1.568	0.649	0.00684722	0.240917	0.0403	0.056	hsp-17	F52E1.7a;F52E1.7b	F52E1.7a;F52E1.7b	Heat Shock Protein [Source:RefSeq peptide;Acc:NP_001023957]	V	8384774	8385927	NA	NA	NA	NA	NA	NA	186113	Q20660;Q7JP52	ENSG00000160202;ENSG00000004776;ENSG00000152137;ENSG00000109846;ENSG00000106211;ENSG00000276076	CRYAA;HSPB6;HSPB8;CRYAB;HSPB1;CH507-152C13.3
WBGene00008490	78	34	98	36	40	39	74	45	102	36	33	38	54.69	74	36	0.484	-1.047	0.00686845	0.240979	0.0874	0.0957	F01D4.8	F01D4.8	F01D4.8		IV	10450808	10453098	NA	NA	GO:0030170	pyridoxal phosphate binding	NA	NA	184055	G5EF21
WBGene00003879	73	142	378	62	75	129	69	188	392	62	62	126	149.9	216	83	0.385	-1.377	0.00690165	0.24146	0.1734	0.0799	ora-1	F57H12.3	F57H12.3	Onchocerca Related Antigen family [Source:RefSeq peptide;Acc:NP_501334]	IV	7977836	7979014	NA	NA	NA	NA	NA	NA	191739	O45098
WBGene00001754	233	233	210	360	530	475	222	308	218	361	441	462	335.18	249	421	1.693	0.759	0.00720076	0.251215	0.0537	0.0672	gst-6	F11G11.3	F11G11.3	Probable glutathione S-transferase 6 [Source:UniProtKB/Swiss-Prot;Acc:P91252]	II	4879885	4881110	GO:0008152;GO:0045087	metabolic process;innate immune response	GO:0016740;GO:0004364;GO:0005515	transferase activity;glutathione transferase activity;protein binding	GO:0005575	cellular_component	173841		ENSG00000243955;ENSG00000174156;ENSG00000182793;ENSG00000244067;ENSG00000170899	GSTA1;GSTA3;GSTA5;GSTA2;GSTA4
WBGene00018758	548	692	561	1241	1277	1154	521	915	582	1243	1062	1123	907.67	673	1143	1.7	0.765	0.00724178	0.251937	0.0567	0.0583	F53E10.1	F53E10.1	F53E10.1		V	2615790	2618554	GO:0008152	metabolic process	GO:0003824;GO:0030170;GO:0030151	catalytic activity;pyridoxal phosphate binding;molybdenum ion binding	NA	NA	178729	P91321	ENSG00000186205;ENSG00000117791	MARC1;MARC2
WBGene00011929	33	53	45	18	32	23	31	70	47	18	27	22	35.86	49	22	0.459	-1.122	0.00730506	0.253426	0.0941	0.1008	T22G5.1	T22G5.1	T22G5.1		V	13876837	13877949	GO:0006629	lipid metabolic process	GO:0008081;GO:0008889	phosphoric diester hydrolase activity;glycerophosphodiester phosphodiesterase activity	GO:0016020;GO:0016021	membrane;integral component of membrane	179882	O02322	ENSG00000006007	GDE1
WBGene00021582	18	8	70	138	73	97	17	11	73	138	61	94	65.61	34	98	2.896	1.534	0.00733235	0.253662	0.2085	0.0931	clec-71	Y46C8AL.4	Y46C8AL.4	C-type LECtin [Source:RefSeq peptide;Acc:NP_500440]	IV	3937464	3939924	GO:0045087	innate immune response	GO:0030246	carbohydrate binding	NA	NA	189945	Q9N3W9
WBGene00009824	1669	1975	1207	1261	1113	964	1588	2611	1253	1263	925	938	1429.62	1817	1042	0.574	-0.802	0.00758286	0.261598	0.0634	0.0553	gpdh-1	F47G4.3	F47G4.3	Glycerol-3-phosphate dehydrogenase [Source:RefSeq peptide;Acc:NP_493454]	I	14075836	14078214	GO:0055114;GO:0005975;GO:0006072;GO:0046168	oxidation-reduction process;carbohydrate metabolic process;glycerol-3-phosphate metabolic process;glycerol-3-phosphate catabolic process	GO:0016491;GO:0016616;GO:0004367;GO:0042803;GO:0051287;GO:0004368	oxidoreductase activity;oxidoreductase activity, acting on the CH-OH group of donors, NAD or NADP as acceptor;glycerol-3-phosphate dehydrogenase [NAD+] activity;protein homodimerization activity;NAD binding;glycerol-3-phosphate dehydrogenase activity	GO:0009331	glycerol-3-phosphate dehydrogenase complex	173272	Q9XTS4	ENSG00000152642;ENSG00000167588	GPD1L;GPD1
WBGene00000671	912	734	478	530	533	326	868	970	496	531	443	317	604.21	778	430	0.553	-0.853	0.0076684	0.263814	0.0711	0.0613	col-96	Y41C4A.19	Y41C4A.19	COLlagen [Source:RefSeq peptide;Acc:NP_871711]	III	11705713	11706644	NA	NA	GO:0042302	structural constituent of cuticle	GO:0016020;GO:0016021;GO:0005581	membrane;integral component of membrane;collagen trimer	353461	Q86MP2
WBGene00021585	71	54	33	120	122	119	68	71	34	120	101	116	85.1	58	112	1.951	0.964	0.00790137	0.271076	0.0805	0.0894	clec-74	Y46C8AL.8	Y46C8AL.8	C-type LECtin [Source:RefSeq peptide;Acc:NP_500446]	IV	3957005	3960139	GO:0045087	innate immune response	GO:0030246	carbohydrate binding	NA	NA	189948	Q9N3W1
WBGene00012910	428	371	430	312	312	256	407	490	446	313	259	249	360.81	448	274	0.611	-0.71	0.00813428	0.278296	0.0486	0.0663	Y46G5A.20	Y46G5A.20	Y46G5A.20		II	12811037	12811931	NA	NA	GO:0005515	protein binding	NA	NA	174915	Q9U2E9
WBGene00012018	5499	3412	6294	7759	10596	9361	5232	4510	6532	7772	8810	9109	6994	5425	8564	1.579	0.659	0.00822418	0.280596	0.0442	0.0541	T25C12.3	T25C12.3	T25C12.3		X	11491095	11499999	NA	NA	GO:0005515	protein binding	NA	NA	259727	G5ECR0
WBGene00014046	440	431	233	292	240	99	419	570	242	292	200	96	303.09	410	196	0.479	-1.063	0.00832374	0.283213	0.1109	0.0686	clec-60	ZK666.6	ZK666.6	C-type LECtin [Source:RefSeq peptide;Acc:NP_496259]	II	10480102	10481846	NA	NA	GO:0030246	carbohydrate binding	NA	NA	191384	Q23564
WBGene00002259	162	161	174	280	356	353	154	213	181	280	296	343	244.58	183	306	1.683	0.751	0.00837212	0.284079	0.0534	0.0716	lbp-7	T22G5.2	T22G5.2	Fatty acid-binding protein homolog 7 [Source:UniProtKB/Swiss-Prot;Acc:O02323]	V	13879550	13880214	GO:0006810	transport	GO:0005215;GO:0008289	transporter activity;lipid binding	NA	NA	191701		ENSG00000121769;ENSG00000170323;ENSG00000162444;ENSG00000143320;ENSG00000139194;ENSG00000147588;ENSG00000166426;ENSG00000114115;ENSG00000114113;ENSG00000197416;ENSG00000164687;ENSG00000164434;ENSG00000205186	FABP3;FABP4;RBP7;CRABP2;RBP5;PMP2;CRABP1;RBP1;RBP2;FABP12;FABP5;FABP7;FABP9
WBGene00010274	174	126	104	68	128	51	166	167	108	68	106	50	110.7	147	75	0.512	-0.967	0.00848419	0.287095	0.0863	0.0852	F58G6.3	F58G6.3	F58G6.3		IV	9653535	9654227	GO:0035434	copper ion transmembrane transport	GO:0005375	copper ion transmembrane transporter activity	GO:0016020;GO:0016021	membrane;integral component of membrane	259943	Q21009
WBGene00014003	51	58	55	27	42	31	49	77	57	27	35	30	45.73	61	31	0.51	-0.97	0.00855215	0.288606	0.0738	0.098	ZK593.3	ZK593.3	ZK593.3		IV	10916615	10917692	NA	NA	NA	NA	GO:0016020;GO:0016021	membrane;integral component of membrane	191355	Q23537
WBGene00011756	236	96	116	235	614	216	225	127	120	235	510	210	237.98	157	318	2.024	1.017	0.00864434	0.290924	0.1015	0.072	ctg-2	T13H5.2a;T13H5.2b	T13H5.2a;T13H5.2b	CRAL/TRIO and GOLD domain containing [Source:RefSeq peptide;Acc:NP_001254156]	II	8514826	8517106	GO:0006810;GO:0006810	transport;transport	NA	NA	GO:0016021;GO:0016021	integral component of membrane;integral component of membrane	174360	Q22467;B7WN92;B7WN92	ENSG00000214491;ENSG00000249590;ENSG00000100003;ENSG00000133488;ENSG00000100012	SEC14L6;RP4-539M6.19;SEC14L2;SEC14L4;SEC14L3
WBGene00000988	766	1124	593	573	655	407	729	1486	615	574	545	396	724.09	943	505	0.536	-0.901	0.00885433	0.297184	0.0825	0.0599	dhs-25	F09E10.3	F09E10.3	DeHydrogenases, Short chain [Source:RefSeq peptide;Acc:NP_508282]	X	1486502	1489329	GO:0008152;GO:0055114	metabolic process;oxidation-reduction process	GO:0016491	oxidoreductase activity	NA	NA	180486	Q19246	ENSG00000204228	HSD17B8
WBGene00007963	97	26	116	28	50	42	92	34	120	28	42	41	59.59	82	37	0.446	-1.163	0.00896482	0.300079	0.1223	0.0945	cyp-25A1	C36A4.1	C36A4.1	CYtochrome P450 family [Source:RefSeq peptide;Acc:NP_497775]	III	3832600	3834589	GO:0055114	oxidation-reduction process	GO:0046872;GO:0016491;GO:0004497;GO:0005506;GO:0020037;GO:0016705	metal ion binding;oxidoreductase activity;monooxygenase activity;iron ion binding;heme binding;oxidoreductase activity, acting on paired donors, with incorporation or reduction of molecular oxygen	GO:0016020;GO:0016021	membrane;integral component of membrane	183247	Q27477	ENSG00000160868;ENSG00000160870;ENSG00000059377;ENSG00000282301;ENSG00000021461;ENSG00000106258	CYP3A4;CYP3A7;TBXAS1;CYP3A7-CYP3A51P;CYP3A43;CYP3A5
WBGene00018984	1689	1287	2034	3092	2824	3073	1607	1701	2111	3097	2348	2990	2309.04	1806	2812	1.556	0.638	0.0090975	0.30251	0.0423	0.0526	F56F10.1	F56F10.1.1;F56F10.1.2	F56F10.1.1;F56F10.1.2	Putative serine protease F56F10.1 [Source:UniProtKB/Swiss-Prot;Acc:P90893]	X	872517	875951	GO:0006508;GO:0045087;GO:0006508;GO:0045087	proteolysis;innate immune response;proteolysis;innate immune response	GO:0016787;GO:0008233;GO:0008236;GO:0004185;GO:0008239;GO:0016787;GO:0008233;GO:0008236;GO:0004185;GO:0008239	hydrolase activity;peptidase activity;serine-type peptidase activity;serine-type carboxypeptidase activity;dipeptidyl-peptidase activity;hydrolase activity;peptidase activity;serine-type peptidase activity;serine-type carboxypeptidase activity;dipeptidyl-peptidase activity	GO:0045121;GO:0045121	membrane raft;membrane raft	24104657	;	ENSG00000112812	PRSS16
WBGene00022386	487	427	573	986	991	821	463	564	595	988	824	799	705.48	541	870	1.609	0.686	0.00910691	0.30251	0.0479	0.06	Y95B8A.6	Y95B8A.6a.1;Y95B8A.6a.2;Y95B8A.6b.1;Y95B8A.6b.2;Y95B8A.6c;Y95B8A.6d	Y95B8A.6a.1;Y95B8A.6a.2;Y95B8A.6b.1;Y95B8A.6b.2;Y95B8A.6c;Y95B8A.6d		I	882918	890194	NA	NA	NA	NA	NA	NA	171674	H2L0P3;H2L0P3;Q86S62;Q86S62;V6CLD9;V6CLA6
WBGene00001993	1467	1483	1355	2609	2612	2754	1396	1960	1406	2613	2172	2680	2037.84	1587	2488	1.568	0.649	0.00911073	0.30251	0.0437	0.0532	hpd-1	T21C12.2	T21C12.2	4-hydroxyphenylpyruvate dioxygenase [Source:UniProtKB/Swiss-Prot;Acc:Q22633]	III	10535526	10537683	GO:0055114;GO:0009072;GO:0006559;GO:0006572	oxidation-reduction process;aromatic amino acid family metabolic process;L-phenylalanine catabolic process;tyrosine catabolic process	GO:0046872;GO:0016491;GO:0051213;GO:0003868;GO:0016701	metal ion binding;oxidoreductase activity;dioxygenase activity;4-hydroxyphenylpyruvate dioxygenase activity;oxidoreductase activity, acting on single donors with incorporation of molecular oxygen	NA	NA	176473		ENSG00000158104	HPD
WBGene00008797	52	27	40	30	20	14	49	36	42	30	17	14	31.16	42	20	0.473	-1.079	0.00929962	0.307957	0.0884	0.1022	F14D7.10	F14D7.10	F14D7.10		V	14308485	14308841	NA	NA	NA	NA	NA	NA	3565550	Q7YX37
WBGene00018803	37	15	24	70	83	34	35	20	25	70	69	33	42.02	27	57	2.133	1.093	0.00943344	0.311211	0.0996	0.0987	fbxa-24	F54D10.2	F54D10.2	F-box A protein [Source:RefSeq peptide;Acc:NP_494660]	II	3816961	3818238	NA	NA	NA	NA	NA	NA	173727	Q9TZ85
WBGene00011856	7199	5711	10176	16412	12359	15600	6849	7549	10560	16440	10275	15179	11142.2	8319	13965	1.679	0.747	0.00944855	0.311211	0.059	0.0589	T20D3.2	T20D3.2.1;T20D3.2.2	T20D3.2.1;T20D3.2.2		IV	9328739	9330855	NA	NA	NA	NA	NA	NA	177760	O01254;O01254
WBGene00010062	718	863	979	1890	1609	1483	683	1141	1016	1893	1338	1443	1252.3	947	1558	1.646	0.719	0.00947327	0.311211	0.054	0.0562	lipl-1	F54F3.3	F54F3.3	Lipase [Source:RefSeq peptide;Acc:NP_506229]	V	12920007	12922116	GO:0006629;GO:0016042	lipid metabolic process;lipid catabolic process	GO:0016787;GO:0016788	hydrolase activity;hydrolase activity, acting on ester bonds	GO:0005764	lysosome	179771	Q93789	ENSG00000107798;ENSG00000182333;ENSG00000204021;ENSG00000204022;ENSG00000204020;ENSG00000173239	LIPA;LIPF;LIPK;LIPJ;LIPN;LIPM
WBGene00017892	7036	6436	10413	14444	14308	16909	6694	8508	10806	14469	11896	16453	11470.9	8669	14273	1.646	0.719	0.00953313	0.312349	0.0548	0.0592	F28B4.3	F28B4.3.1;F28B4.3.2	F28B4.3.1;F28B4.3.2		X	3227489	3235408	NA	NA	GO:0005515;GO:0005515	protein binding;protein binding	NA	NA	180612	Q19853;Q19853
WBGene00011850	231	179	174	467	341	343	220	237	181	468	284	334	287	213	362	1.703	0.768	0.0096256	0.314546	0.059	0.0693	T20B3.1	T20B3.1	T20B3.1		V	16815567	16820715	GO:0008152	metabolic process	GO:0016740;GO:0016746	transferase activity;transferase activity, transferring acyl groups	NA	NA	180126	Q9XUN8	ENSG00000005469	CROT
WBGene00016788	1404	736	785	616	902	499	1336	973	815	617	750	486	829.3	1041	618	0.593	-0.753	0.00976882	0.318386	0.0594	0.0589	C49G7.10	C49G7.10	C49G7.10		V	4040409	4042004	GO:0045087	innate immune response	NA	NA	NA	NA	183624	O16222
WBGene00011830	201	63	188	212	429	336	191	83	195	212	357	327	227.6	156	299	1.902	0.927	0.0100445	0.326514	0.0874	0.0727	cyp-29A2	T19B10.1	T19B10.1	CYtochrome P450 family [Source:RefSeq peptide;Acc:NP_505847]	V	11217583	11219904	GO:0055114	oxidation-reduction process	GO:0046872;GO:0016491;GO:0004497;GO:0005506;GO:0020037;GO:0016705	metal ion binding;oxidoreductase activity;monooxygenase activity;iron ion binding;heme binding;oxidoreductase activity, acting on paired donors, with incorporation or reduction of molecular oxygen	GO:0016020;GO:0016021	membrane;integral component of membrane	179550	G5EC97
WBGene00002058	164	134	141	240	446	227	156	177	146	240	371	221	218.6	160	277	1.738	0.798	0.0101075	0.327701	0.0636	0.0734	ifd-2	F25E2.4	F25E2.4	Intermediate filament protein ifd-2 [Source:UniProtKB/Swiss-Prot;Acc:Q19782]	X	813852	815929	NA	NA	GO:0005198	structural molecule activity	GO:0005737;GO:0005882	cytoplasm;intermediate filament	180430		ENSG00000113368;ENSG00000152936;ENSG00000160789;ENSG00000176619	LMNB1;LMNTD1;LMNA;LMNB2
WBGene00011707	276	195	174	148	185	89	263	258	181	148	154	87	181.6	234	130	0.555	-0.849	0.0101927	0.3296	0.0719	0.0766	T11B7.2	T11B7.2a;T11B7.2b;T11B7.2c	T11B7.2a;T11B7.2b;T11B7.2c		IV	8843427	8844504	NA	NA	NA	NA	NA	NA	188408	Q22388;D3YT11;D3YT11;D3YT12
WBGene00019986	559	299	409	758	967	642	532	395	424	759	804	625	589.91	450	729	1.618	0.694	0.0103156	0.332706	0.0505	0.0614	R09F10.1	R09F10.1	R09F10.1		X	8323592	8325043	GO:0006508;GO:0051603;GO:0006955;GO:0006919;GO:0010952;GO:2001235	proteolysis;proteolysis involved in cellular protein catabolic process;immune response;activation of cysteine-type endopeptidase activity involved in apoptotic process;positive regulation of peptidase activity;positive regulation of apoptotic signaling pathway	GO:0016787;GO:0008233;GO:0004197;GO:0008234;GO:0004177;GO:0008656	hydrolase activity;peptidase activity;cysteine-type endopeptidase activity;cysteine-type peptidase activity;aminopeptidase activity;cysteine-type endopeptidase activator activity involved in apoptotic process	GO:0016020;GO:0016021;GO:0005615;GO:0005764	membrane;integral component of membrane;extracellular space;lysosome	181087	Q23030	ENSG00000256043	CTSO
WBGene00022569	133	77	95	183	243	179	127	102	99	183	202	174	147.74	109	186	1.709	0.773	0.0103724	0.333669	0.0577	0.0801	ZC239.6	ZC239.6.1;ZC239.6.2;ZC239.6.3	ZC239.6.1;ZC239.6.2;ZC239.6.3		II	3209478	3211376	GO:0051260;GO:0051260;GO:0051260	protein homooligomerization;protein homooligomerization;protein homooligomerization	GO:0005515;GO:0005515;GO:0005515	protein binding;protein binding;protein binding	NA	NA	173663	P91556;P91556;P91556
WBGene00010782	73	63	65	39	57	31	69	83	67	39	47	30	56.13	73	39	0.533	-0.907	0.0104635	0.335727	0.071	0.0954	K11H3.5	K11H3.5a;K11H3.5b	K11H3.5a;		III	9843782	9845669	NA	NA	NA	NA	NA	NA	187308
WBGene00017247	411	529	559	268	314	438	391	699	580	268	261	426	437.69	557	318	0.573	-0.805	0.0105153	0.336516	0.068	0.0642	F08D12.3	F08D12.3	F08D12.3		II	2779544	2780840	NA	NA	NA	NA	NA	NA	3565148	P91237
WBGene00010904	813	564	1059	1116	2119	1442	773	746	1099	1118	1762	1403	1150.13	873	1428	1.636	0.71	0.0107693	0.342878	0.0544	0.0567	ugt-62	M88.1.1;M88.1.2	M88.1.1;M88.1.2	UDP-glucuronosyltransferase [Source:RefSeq peptide;Acc:NP_497918]	III	4537277	4540637	GO:0008152;GO:0009813;GO:0052696;GO:0008152;GO:0009813;GO:0052696	metabolic process;flavonoid biosynthetic process;flavonoid glucuronidation;metabolic process;flavonoid biosynthetic process;flavonoid glucuronidation	GO:0016740;GO:0015020;GO:0016757;GO:0016758;GO:0016740;GO:0015020;GO:0016757;GO:0016758	transferase activity;glucuronosyltransferase activity;transferase activity, transferring glycosyl groups;transferase activity, transferring hexosyl groups;transferase activity;glucuronosyltransferase activity;transferase activity, transferring glycosyl groups;transferase activity, transferring hexosyl groups	GO:0016020;GO:0016021;GO:0043231;GO:0016020;GO:0016021;GO:0043231	membrane;integral component of membrane;intracellular membrane-bounded organelle;membrane;integral component of membrane;intracellular membrane-bounded organelle	175591	Q21603;Q21603
WBGene00044898	99	40	104	35	46	57	94	53	108	35	38	55	63.96	85	43	0.503	-0.991	0.0107695	0.342878	0.091	0.0936	let-383	T21G5.6.1;T21G5.6.2	T21G5.6.1;T21G5.6.2		I	6862397	6870392	NA	NA	NA	NA	NA	NA	4926916	A4V4W1;A4V4W1
WBGene00021048	3525	1466	4981	7439	6267	6039	3354	1938	5169	7452	5210	5876	4833.14	3487	6179	1.772	0.825	0.0107977	0.342895	0.0743	0.052	W05H9.1	W05H9.1a.1;W05H9.1a.2;W05H9.1b.1;W05H9.1b.2	W05H9.1a.1;W05H9.1a.2;W05H9.1b.1;W05H9.1b.2		X	6272075	6273769	NA	NA	NA	NA	GO:0016020;GO:0016021;GO:0016020;GO:0016021;GO:0016020;GO:0016021;GO:0016020;GO:0016021	membrane;integral component of membrane;membrane;integral component of membrane;membrane;integral component of membrane;membrane;integral component of membrane	180901	Q23179;Q23179;L8E833;L8E833
WBGene00009237	2698	2932	2287	2129	1688	1957	2567	3876	2373	2133	1403	1904	2376.05	2939	1813	0.617	-0.696	0.010837	0.343263	0.0529	0.0525	F28H7.3	F28H7.3	F28H7.3		V	10749370	10750786	GO:0006629	lipid metabolic process	GO:0016787	hydrolase activity	NA	NA	179490	Q19891
WBGene00044661	108	37	106	137	260	155	103	49	110	137	216	151	127.65	87	168	1.918	0.939	0.0108656	0.343293	0.0882	0.0826	fbxa-143	F44G3.14	F44G3.14	F-box A protein [Source:RefSeq peptide;Acc:NP_001041118]	V	16125811	16127497	NA	NA	GO:0005515	protein binding	NA	NA	4363088	Q2XMY7
WBGene00021894	172	91	102	67	108	55	164	120	106	67	90	54	100.03	130	70	0.541	-0.887	0.0112788	0.355441	0.0769	0.0869	Y54G2A.32	Y54G2A.32.1;Y54G2A.32.2;Y54G2A.32.3	Y54G2A.32.1;Y54G2A.32.2;Y54G2A.32.3		IV	2803589	2804799	GO:0035023;GO:0035023;GO:0035023	regulation of Rho protein signal transduction;regulation of Rho protein signal transduction;regulation of Rho protein signal transduction	GO:0005089;GO:0005089;GO:0005089	Rho guanyl-nucleotide exchange factor activity;Rho guanyl-nucleotide exchange factor activity;Rho guanyl-nucleotide exchange factor activity	NA	NA	177061	Q95XX6;Q95XX6;Q95XX6
WBGene00018343	1635	2132	284	716	877	209	1556	2818	295	717	729	203	1053.05	1556	550	0.354	-1.5	0.0115256	0.362297	0.2424	0.0573	F42A10.7	F42A10.7.1;F42A10.7.2	F42A10.7.1;F42A10.7.2		III	6177915	6178702	NA	NA	NA	NA	NA	NA	175875	Q20312;Q20312
WBGene00017948	576	234	402	589	1299	608	548	309	417	590	1080	592	589.35	425	754	1.773	0.826	0.011561	0.362489	0.0744	0.0614	mth-1	F31D5.5	F31D5.5	MeTHuselah (Drosophila aging-associated GPCR) homolog [Source:RefSeq peptide;Acc:NP_494739]	II	4194833	4204147	NA	NA	NA	NA	GO:0016020;GO:0016021	membrane;integral component of membrane	185152	Q6W3C5;Q19931
WBGene00021160	286	68	277	475	359	537	272	90	287	476	298	523	324.37	216	432	1.99	0.993	0.0116247	0.363567	0.1063	0.0676	gba-4	Y4C6B.6	Y4C6B.6	Putative glucosylceramidase 4 [Source:UniProtKB/Swiss-Prot;Acc:Q9UB00]	IV	5344591	5350929	GO:0005975;GO:0006629;GO:0006665	carbohydrate metabolic process;lipid metabolic process;sphingolipid metabolic process	GO:0016787;GO:0004348	hydrolase activity;glucosylceramidase activity	NA	NA	177314		ENSG00000177628	GBA
WBGene00020813	482	357	437	285	406	250	459	472	453	285	338	243	375.05	461	289	0.626	-0.675	0.0120286	0.37525	0.0489	0.0658	T25G12.6	T25G12.6	T25G12.6		X	17225235	17230049	NA	NA	NA	NA	GO:0016020;GO:0016021	membrane;integral component of membrane	181760	Q22783
WBGene00000620	323	477	817	999	997	1565	307	631	848	1001	829	1523	856.35	595	1118	1.878	0.909	0.0121965	0.379532	0.092	0.0587	col-43	ZC513.8	ZC513.8	COLlagen [Source:RefSeq peptide;Acc:NP_505074]	V	8049744	8050893	NA	NA	GO:0042302	structural constituent of cuticle	GO:0016020;GO:0016021;GO:0005581	membrane;integral component of membrane;collagen trimer	179187	G5ED38
WBGene00001786	203	203	113	401	353	341	193	268	117	402	293	332	267.62	193	342	1.778	0.83	0.0123026	0.381875	0.0741	0.0703	gst-38	F35E8.8	F35E8.8	Glutathione S-Transferase [Source:RefSeq peptide;Acc:NP_506983]	V	15915168	15916079	GO:0008152;GO:0045087	metabolic process;innate immune response	GO:0016740;GO:0005515	transferase activity;protein binding	NA	NA	185299	O45451	ENSG00000243955;ENSG00000174156;ENSG00000182793;ENSG00000244067;ENSG00000170899	GSTA1;GSTA3;GSTA5;GSTA2;GSTA4
WBGene00020947	164	54	107	229	231	197	156	71	111	229	192	192	158.6	113	204	1.802	0.849	0.0124004	0.383946	0.0754	0.0788	W02F12.2	W02F12.2	W02F12.2	Alkaline ceramidase [Source:UniProtKB/Swiss-Prot;Acc:O45145]	V	6695216	6697652	GO:0006629;GO:0006672;GO:0046512	lipid metabolic process;ceramide metabolic process;sphingosine biosynthetic process	GO:0016787;GO:0016811;GO:0017040	hydrolase activity;hydrolase activity, acting on carbon-nitrogen (but not peptide) bonds, in linear amides;ceramidase activity	GO:0016020;GO:0016021;GO:0030173	membrane;integral component of membrane;integral component of Golgi membrane	189124		ENSG00000167769;ENSG00000177076	ACER1;ACER2
WBGene00014043	18	44	60	20	26	18	17	58	62	20	22	18	32.79	46	20	0.435	-1.201	0.0125209	0.386712	0.1304	0.1018	clec-58	ZK666.3	ZK666.3	C-type LECtin [Source:RefSeq peptide;Acc:NP_496256]	II	10474158	10476139	NA	NA	GO:0030246	carbohydrate binding	NA	NA	191381	Q23561
WBGene00044389	142	125	123	94	104	65	135	165	128	94	86	63	111.98	143	81	0.571	-0.808	0.0127363	0.392387	0.0657	0.085	C27D6.12	C27D6.12a;C27D6.12b	C27D6.12a;C27D6.12b		II	5177303	5177996	NA	NA	NA	NA	NA	NA	3565138	G4S3E4;Q4U219
WBGene00011708	196	198	169	144	135	108	186	262	175	144	112	105	164.19	208	120	0.581	-0.784	0.0129505	0.397994	0.0646	0.0783	T11B7.5	T11B7.5	T11B7.5		IV	8855299	8856063	NA	NA	NA	NA	NA	NA	177700	Q22390
WBGene00271643	393	359	163	196	256	121	374	475	169	196	213	118	257.42	339	176	0.519	-0.947	0.0130002	0.398534	0.0989	0.0709	NA	NA	NA	NA	NA	NA	NA	NA	NA	NA	NA	NA	NA	NA	NA	NA	NA
WBGene00019495	90	62	54	46	55	17	86	82	56	46	46	17	55.33	75	36	0.487	-1.039	0.0132982	0.406661	0.1059	0.0956	sdz-24	K07E8.3.1;K07E8.3.2;K07E8.3.3	K07E8.3.1;K07E8.3.2;K07E8.3.3	SKN-1 Dependent Zygotic transcript [Source:RefSeq peptide;Acc:NP_493781]	II	658669	659867	NA	NA	GO:0003676;GO:0003676;GO:0003676	nucleic acid binding;nucleic acid binding;nucleic acid binding	NA	NA	173457	O16689;O16689;O16689
WBGene00009973	862	875	987	1760	1516	1710	820	1157	1024	1763	1260	1664	1281.39	1000	1562	1.562	0.644	0.0133932	0.40856	0.0476	0.056	F53C11.3	F53C11.3	F53C11.3	Uncharacterized oxidoreductase F53C11.3 [Source:UniProtKB/Swiss-Prot;Acc:Q93761]	V	13782402	13784515	GO:0008152;GO:0055114;GO:0045087;GO:0050829	metabolic process;oxidation-reduction process;innate immune response;defense response to Gram-negative bacterium	GO:0016491	oxidoreductase activity	NA	NA	179872		ENSG00000104325	DECR1
WBGene00019659	150	99	69	49	104	28	143	131	72	49	86	27	84.66	115	54	0.474	-1.076	0.013514	0.41123	0.122	0.0896	K11H12.3	K11H12.3	K11H12.3		IV	671634	673480	NA	NA	NA	NA	NA	NA	187311	P91370
WBGene00022260	312	234	201	468	543	404	297	309	209	469	451	393	354.68	272	438	1.613	0.69	0.0136043	0.412411	0.0528	0.0665	Y73C8B.3	Y73C8B.3	Y73C8B.3		V	3191302	3193233	NA	NA	GO:0016787	hydrolase activity	NA	NA	178756	Q9N4E2
WBGene00010654	35	28	28	24	9	15	33	37	29	24	7	15	24.25	33	15	0.462	-1.115	0.0136194	0.412411	0.1008	0.105	K08C9.7	K08C9.7	K08C9.7		I	11495521	11496245	NA	NA	NA	NA	NA	NA	187141	Q9XUT3
WBGene00013037	199	137	145	428	262	266	189	181	150	429	218	259	237.71	173	302	1.736	0.796	0.0137862	0.415812	0.0699	0.0721	Y49E10.18	Y49E10.18	Y49E10.18		III	12442636	12446119	GO:0006629	lipid metabolic process	GO:0016787	hydrolase activity	NA	NA	176671	Q9XTU3
WBGene00003242	11808	12848	9283	7541	10260	7641	11234	16984	9633	7554	8530	7435	10228.4	12617	7840	0.621	-0.686	0.0137988	0.415812	0.0554	0.0578	mig-6	C37C3.6a.1;C37C3.6a.2;C37C3.6b.1;C37C3.6b.2;C37C3.6c.1;C37C3.6c.2	C37C3.6a.1;C37C3.6a.2;C37C3.6b.1;C37C3.6b.2;C37C3.6c.1;C37C3.6c.2	Papilin [Source:UniProtKB/Swiss-Prot;Acc:O76840]	V	7827232	7842384	GO:0000902;GO:0006508;GO:0007275;GO:0010951;GO:0002119;GO:0009792;GO:0048598;GO:0010466;GO:0032504;GO:0000902;GO:0006508;GO:0007275;GO:0010951;GO:0002119;GO:0009792;GO:0048598;GO:0010466;GO:0032504	cell morphogenesis;proteolysis;multicellular organism development;negative regulation of endopeptidase activity;nematode larval development;embryo development ending in birth or egg hatching;embryonic morphogenesis;negative regulation of peptidase activity;multicellular organism reproduction;cell morphogenesis;proteolysis;multicellular organism development;negative regulation of endopeptidase act…	GO:0004867;GO:0004222;GO:0008237;GO:0008270;GO:0004867;GO:0004222;GO:0008237;GO:0008270;GO:0008270;GO:0004222;GO:0008233;GO:0008237;GO:0004867;GO:0030414;GO:0005515;GO:0008270;GO:0004222;GO:0008233;GO:0008237;GO:0004867;GO:0030414;GO:0005515;GO:0004867;GO:0004222;GO:0008237;GO:0008270;GO:0004867;GO:0004222;GO:0008237;GO:0008270	serine-type endopeptidase inhibitor activity;metalloendopeptidase activity;metallopeptidase activity;zinc ion binding;serine-type endopeptidase inhibitor activity;metalloendopeptidase activity;metallopeptidase activity;zinc ion binding;zinc ion binding;metalloendopeptidase activity;peptidase activity;metallopeptidase activity;serine-type endopeptidase inhibitor activity;peptidase inhibitor activi…	GO:0031012;GO:0005578;GO:0031012;GO:0005578;GO:0005576;GO:0031012;GO:0005604;GO:0005578;GO:0005576;GO:0031012;GO:0005604;GO:0005578;GO:0031012;GO:0005578;GO:0031012;GO:0005578	extracellular matrix;proteinaceous extracellular matrix;extracellular matrix;proteinaceous extracellular matrix;extracellular region;extracellular matrix;basement membrane;proteinaceous extracellular matrix;extracellular region;extracellular matrix;basement membrane;proteinaceous extracellular matrix;extracellular matrix;proteinaceous extracellular matrix;extracellular matrix;proteinaceous extrac…	179162	;;;;;	ENSG00000197859	ADAMTSL2
WBGene00007231	44	8	32	68	85	48	42	11	33	68	71	47	45.19	29	62	2.128	1.09	0.0139407	0.419068	0.1154	0.0978	C01G10.4	C01G10.4	C01G10.4		V	15089755	15090021	NA	NA	NA	NA	NA	NA	182081	Q93164
WBGene00013905	28	15	33	58	92	33	27	20	34	58	76	32	41.24	27	55	2.053	1.038	0.014226	0.426607	0.101	0.0989	ugt-4	ZC455.5a;ZC455.5b	ZC455.5a;	UDP-glucuronosyltransferase [Source:RefSeq peptide;Acc:NP_001041203]	V	12793020	12795306	GO:0008152;GO:0009813;GO:0052696	metabolic process;flavonoid biosynthetic process;flavonoid glucuronidation	GO:0016740;GO:0008194;GO:0015020;GO:0016757;GO:0016758	transferase activity;UDP-glycosyltransferase activity;glucuronosyltransferase activity;transferase activity, transferring glycosyl groups;transferase activity, transferring hexosyl groups	GO:0016020;GO:0016021;GO:0043231	membrane;integral component of membrane;intracellular membrane-bounded organelle	179754	Q23335
WBGene00018200	96	85	76	211	186	133	91	112	79	211	155	129	129.66	94	165	1.756	0.812	0.0143309	0.428716	0.07	0.0824	btb-17	F39E9.11	F39E9.11	BTB (Broad/complex/Tramtrack/Bric a brac) domain protein [Source:RefSeq peptide;Acc:NP_872000]	II	3295414	3296582	NA	NA	GO:0005515	protein binding	NA	NA	173673	Q8ITZ2
WBGene00017126	144	86	155	163	412	231	137	114	161	163	343	225	190.35	137	244	1.774	0.827	0.01437	0.428849	0.0757	0.0757	E04F6.6	E04F6.6	E04F6.6		II	7197395	7199565	NA	NA	NA	NA	NA	NA	174182	Q19059
WBGene00023069	101	138	79	480	151	190	96	182	82	481	126	185	191.96	120	264	2.198	1.136	0.0144922	0.431458	0.1459	0.0756	rncs-1	F55A4.9			X	1011501	1012347	NA	NA	NA	NA	NA	NA	NA	NA
WBGene00007368	158	109	101	71	108	70	150	144	105	71	90	68	104.71	133	76	0.575	-0.798	0.0146668	0.435215	0.0664	0.0861	C06B8.2	C06B8.2a.1;C06B8.2a.2;C06B8.2b.1;C06B8.2b.2;C06B8.2c.1;C06B8.2c.2;C06B8.2d.1;C06B8.2d.2	C06B8.2a.1;C06B8.2a.2;C06B8.2b.1;C06B8.2b.2;C06B8.2c.1;C06B8.2c.2;C06B8.2d.1;C06B8.2d.2		V	15476064	15478566	NA	NA	NA	NA	NA	NA	180043	G5EFN3;G5EFN3;G5EDY9;G5EDY9;G5ECJ3;G5ECJ3;G5ED61;G5ED61
WBGene00013197	147	132	206	289	303	338	140	174	214	289	252	329	233.07	176	290	1.648	0.72	0.0146887	0.435215	0.0576	0.0724	ttm-5	Y54E5A.1	Y54E5A.1	Putative sphingolipid delta(4)-desaturase/C4-monooxygenase [Source:UniProtKB/Swiss-Prot;Acc:G5EC63]	I	14688672	14691723	GO:0055114;GO:0006629;GO:0006665;GO:0030148	oxidation-reduction process;lipid metabolic process;sphingolipid metabolic process;sphingolipid biosynthetic process	GO:0016491;GO:0042284	oxidoreductase activity;sphingolipid delta-4 desaturase activity	GO:0016020;GO:0016021	membrane;integral component of membrane	173327		ENSG00000168350;ENSG00000143753	DEGS2;DEGS1
WBGene00000781	2444	2070	1314	7264	4249	1939	2325	2736	1364	7276	3533	1887	3186.82	2142	4232	1.976	0.983	0.0147741	0.436699	0.1145	0.0516	cpr-1	C52E4.1	C52E4.1	Gut-specific cysteine proteinase [Source:UniProtKB/Swiss-Prot;Acc:P25807]	V	11975515	11976759	GO:0006508;GO:0051603	proteolysis;proteolysis involved in cellular protein catabolic process	GO:0016787;GO:0008233;GO:0004197;GO:0008234	hydrolase activity;peptidase activity;cysteine-type endopeptidase activity;cysteine-type peptidase activity	GO:0005615;GO:0005764	extracellular space;lysosome	179637		ENSG00000164733	CTSB
WBGene00017060	88	73	64	186	129	150	84	96	66	186	107	146	114.36	82	146	1.782	0.834	0.0151354	0.446315	0.0744	0.0846	D2063.1	D2063.1	D2063.1		V	4327130	4328826	GO:0055114	oxidation-reduction process	GO:0008270;GO:0046872;GO:0016491;GO:0005515	zinc ion binding;metal ion binding;oxidoreductase activity;protein binding	GO:0005737;GO:0055120	cytoplasm;striated muscle dense body	183957	Q9UAT1
WBGene00004183	320	192	135	158	162	89	304	254	140	158	135	87	179.65	233	127	0.544	-0.879	0.0152191	0.447089	0.0874	0.0768	prk-2	F45H7.4.1;F45H7.4.2	F45H7.4.1;F45H7.4.2	Serine/threonine-protein kinase prk-2 [Source:UniProtKB/Swiss-Prot;Acc:Q20443]	III	3363228	3370209	GO:0006468;GO:0016310;GO:0007399;GO:0046777;GO:0051963;GO:0006468;GO:0016310;GO:0007399;GO:0046777;GO:0051963	protein phosphorylation;phosphorylation;nervous system development;protein autophosphorylation;regulation of synapse assembly;protein phosphorylation;phosphorylation;nervous system development;protein autophosphorylation;regulation of synapse assembly	GO:0000166;GO:0004672;GO:0004674;GO:0005524;GO:0016301;GO:0016740;GO:0000166;GO:0004672;GO:0004674;GO:0005524;GO:0016301;GO:0016740	nucleotide binding;protein kinase activity;protein serine/threonine kinase activity;ATP binding;kinase activity;transferase activity;nucleotide binding;protein kinase activity;protein serine/threonine kinase activity;ATP binding;kinase activity;transferase activity	GO:0005737;GO:0005737	cytoplasm;cytoplasm	175437	;	ENSG00000102096;ENSG00000198355;ENSG00000137193	PIM2;PIM3;PIM1
WBGene00021533	199	147	164	331	371	256	189	194	170	332	308	249	240.49	184	296	1.606	0.683	0.0152339	0.447089	0.0522	0.0719	Y42G9A.3	Y42G9A.3a;Y42G9A.3b	Y42G9A.3a;Y42G9A.3b		III	6146266	6148066	NA	NA	GO:0005515;GO:0005515	protein binding;protein binding	NA	NA	175865	Q9N4Z5;Q86DD0	ENSG00000163428	LRRC58
WBGene00018543	64	25	120	35	40	35	61	33	125	35	33	34	53.47	73	34	0.467	-1.098	0.015317	0.448466	0.1255	0.0959	ugt-32	F47C10.6	F47C10.6	UDP-GlucuronosylTransferase [Source:RefSeq peptide;Acc:NP_504060]	V	3841859	3844007	GO:0008152;GO:0009813;GO:0052696	metabolic process;flavonoid biosynthetic process;flavonoid glucuronidation	GO:0016740;GO:0015020;GO:0016758	transferase activity;glucuronosyltransferase activity;transferase activity, transferring hexosyl groups	GO:0016020;GO:0016021;GO:0043231	membrane;integral component of membrane;intracellular membrane-bounded organelle	185911	O01558
WBGene00019744	210	343	415	706	530	814	200	453	431	707	441	792	503.96	361	647	1.791	0.841	0.0153769	0.449157	0.0834	0.0628	M02H5.8	M02H5.8a;M02H5.8b.1;M02H5.8b.2	M02H5.8a;M02H5.8b.1;M02H5.8b.2		V	449963	450441	NA	NA	NA	NA	NA	NA	187412	A0A0K3AVS5;A0A0K3AY18;A0A0K3AY18
WBGene00016017	10	20	31	149	72	10	10	26	32	149	60	10	47.83	23	73	3.211	1.683	0.0155296	0.45255	0.3058	0.0972	C23G10.11	C23G10.11	C23G10.11		III	6215165	6215542	NA	NA	NA	NA	NA	NA	182816	Q9GYR3
WBGene00003474	477	962	1476	2212	1904	2258	454	1272	1532	2216	1583	2197	1542.18	1086	1999	1.841	0.881	0.0156594	0.454396	0.0935	0.0548	mtl-2	T08G5.10	T08G5.10	Metallothionein-2 [Source:UniProtKB/Swiss-Prot;Acc:P17512]	V	14018272	14018643	NA	NA	GO:0046872	metal ion binding	NA	NA	179899
WBGene00015050	727	510	484	479	443	324	692	674	502	480	368	315	505.25	623	388	0.623	-0.683	0.0156663	0.454396	0.0551	0.0628	clec-51	B0218.6a;B0218.6b	B0218.6a;B0218.6b	C-type LECtin [Source:RefSeq peptide;Acc:NP_501369]	IV	8161752	8163795	NA	NA	GO:0030246;GO:0030246	carbohydrate binding;carbohydrate binding	NA	NA	181854	Q17450;W6RTE8	ENSG00000011028;ENSG00000054219;ENSG00000260314;ENSG00000153246;ENSG00000248672	MRC2;LY75;MRC1;PLA2R1;LY75-CD302
WBGene00009434	2111	897	1798	2228	4794	2238	2008	1186	1866	2232	3986	2178	2242.53	1687	2799	1.659	0.73	0.0157948	0.456116	0.0648	0.0527	F35E12.10	F35E12.10	F35E12.10		V	13745703	13748787	GO:0045087;GO:0050829	innate immune response;defense response to Gram-negative bacterium	NA	NA	GO:0045121	membrane raft	179868	O02362
WBGene00020593	89	55	73	122	189	122	85	73	76	122	157	119	105.2	78	133	1.706	0.77	0.0157992	0.456116	0.0626	0.0859	ugt-11	T19H12.10	T19H12.10	UDP-GlucuronosylTransferase [Source:RefSeq peptide;Acc:NP_504311]	V	4892590	4895071	GO:0008152;GO:0009813;GO:0052696	metabolic process;flavonoid biosynthetic process;flavonoid glucuronidation	GO:0016740;GO:0015020;GO:0016758	transferase activity;glucuronosyltransferase activity;transferase activity, transferring hexosyl groups	GO:0016020;GO:0016021;GO:0043231	membrane;integral component of membrane;intracellular membrane-bounded organelle	178882	O01616
WBGene00044469	504	437	656	918	941	1062	479	578	681	920	782	1033	745.54	579	912	1.574	0.654	0.0161082	0.463673	0.0514	0.0596	clec-173	T26C12.6	T26C12.6	C-type LECtin [Source:RefSeq peptide;Acc:NP_001033434]	IV	3266203	3267675	NA	NA	GO:0030246	carbohydrate binding	NA	NA	3896782	Q4R111
WBGene00007853	84	105	52	33	82	22	80	139	54	33	68	21	65.89	91	41	0.454	-1.138	0.0161488	0.463673	0.1417	0.0933	C31G12.4	C31G12.4a;C31G12.4b	C31G12.4a;C31G12.4b		V	18172484	18178710	NA	NA	NA	NA	NA	NA	183093	O17632;J7RNJ8
WBGene00009522	161	69	51	54	73	19	153	91	53	54	61	18	71.76	99	44	0.449	-1.155	0.0161733	0.463673	0.1478	0.092	F38A1.9	F38A1.9	F38A1.9		IV	1244247	1245344	GO:0045087	innate immune response	NA	NA	NA	NA	185439	A4F314
WBGene00000133	89	182	215	71	110	121	85	241	223	71	91	118	138.12	183	93	0.513	-0.964	0.0163877	0.468732	0.1066	0.0814	amt-1	C05E11.4	C05E11.4	Putative ammonium transporter 1 [Source:UniProtKB/Swiss-Prot;Acc:P54145]	X	4571448	4573914	GO:0006810;GO:0006995;GO:0015695;GO:0072488;GO:0015696;GO:0019740	transport;cellular response to nitrogen starvation;organic cation transport;ammonium transmembrane transport;ammonium transport;nitrogen utilization	GO:0008519	ammonium transmembrane transporter activity	GO:0016020;GO:0016021;GO:0005887	membrane;integral component of membrane;integral component of plasma membrane	180729
WBGene00001392	2226	2238	2836	1915	1988	1835	2118	2958	2943	1918	1653	1786	2229.32	2673	1786	0.668	-0.582	0.0165469	0.472197	0.0418	0.0527	far-8	K02F3.3	K02F3.3	Fatty Acid/Retinol binding protein [Source:RefSeq peptide;Acc:NP_497273]	III	842935	843803	NA	NA	GO:0008289	lipid binding	NA	NA	186902	Q21152
WBGene00016728	210	111	185	252	481	254	200	147	192	252	400	247	239.67	180	300	1.669	0.739	0.0166841	0.475017	0.0636	0.0719	C46H11.2	C46H11.2	C46H11.2	Flavin-containing monooxygenase [Source:RefSeq peptide;Acc:NP_491510]	I	5050049	5052523	GO:0055114	oxidation-reduction process	GO:0016491;GO:0004497;GO:0050660;GO:0004499;GO:0050661	oxidoreductase activity;monooxygenase activity;flavin adenine dinucleotide binding;N,N-dimethylaniline monooxygenase activity;NADP binding	NA	NA	172131	Q9GYJ1
WBGene00011616	40	26	31	20	25	14	38	34	32	20	21	14	26.51	35	18	0.523	-0.935	0.0168098	0.477499	0.0703	0.1039	T08D10.3	T08D10.3	T08D10.3		X	11955425	11956350	NA	NA	NA	NA	NA	NA	188286	Q22344
WBGene00016307	27	5	26	30	70	45	26	7	27	30	58	44	31.89	20	44	2.184	1.127	0.0168683	0.478065	0.1241	0.1017	fbxc-18	C32B5.14	C32B5.14	F-box C protein [Source:RefSeq peptide;Acc:NP_493868]	II	965580	966959	NA	NA	NA	NA	NA	NA	183117	P91112
WBGene00016892	763	742	874	496	542	717	726	981	907	497	451	698	709.82	871	549	0.63	-0.668	0.0172632	0.48814	0.0547	0.06	C53A3.2	C53A3.2	C53A3.2		V	5762334	5763846	GO:0008152;GO:0016311	metabolic process;dephosphorylation	GO:0016791	phosphatase activity	NA	NA	178964	O44538	ENSG00000184207;ENSG00000241360	PGP;PDXP
WBGene00009741	271	232	275	535	429	465	258	307	285	536	357	452	365.82	283	448	1.583	0.662	0.0173931	0.490693	0.0525	0.0661	drr-1	F45H10.4	F45H10.4	Dietary Restriction Response (WT but not eat-2 lifespan increased) [Source:RefSeq peptide;Acc:NP_496840]	II	13495049	13495896	NA	NA	NA	NA	GO:0016020;GO:0016021	membrane;integral component of membrane	174994	O02268
WBGene00009391	34	36	38	19	27	22	32	48	39	19	22	21	30.38	40	21	0.532	-0.909	0.0176591	0.496622	0.0705	0.1026	F35C5.3	F35C5.3	F35C5.3		II	12888762	12890563	NA	NA	NA	NA	NA	NA	174925	O45438
WBGene00015949	104	60	67	169	158	128	99	79	70	169	131	125	112.16	83	142	1.712	0.775	0.0176835	0.496622	0.0667	0.0849	C18A11.3	C18A11.3	C18A11.3		X	8061123	8065688	NA	NA	NA	NA	GO:0016020;GO:0016021	membrane;integral component of membrane	181063	Q18068
WBGene00007841	411	522	362	327	385	212	391	690	376	328	320	206	385.11	486	285	0.587	-0.768	0.0177624	0.49771	0.0721	0.0656	C31C9.7	C31C9.7	C31C9.7		II	13669104	13669713	NA	NA	NA	NA	NA	NA	259476	Q7YX76
WBGene00010972	108	100	149	219	224	243	103	132	155	219	186	236	171.94	130	214	1.648	0.721	0.0184076	0.514444	0.0605	0.0775	R01H10.4	R01H10.4	R01H10.4		III	10254852	10257227	NA	NA	NA	NA	NA	NA	187514	Q21622
WBGene00004052	390	94	312	125	244	88	371	124	324	125	203	86	205.46	273	138	0.505	-0.985	0.0184427	0.514444	0.1189	0.0744	parg-2	H23L24.5	H23L24.5	Poly(ADP-ribose) glycohydrolase 2 [Source:UniProtKB/Swiss-Prot;Acc:Q9N5L4]	IV	8712413	8715027	GO:0005975;GO:0006974;GO:0009225;GO:0010332	carbohydrate metabolic process;cellular response to DNA damage stimulus;nucleotide-sugar metabolic process;response to gamma radiation	GO:0016787;GO:0004649	hydrolase activity;poly(ADP-ribose) glycohydrolase activity	GO:0005737	cytoplasm	186765		ENSG00000227345	PARG
WBGene00044212	504	556	655	547	282	322	479	735	680	548	234	313	498.32	631	365	0.578	-0.79	0.0187275	0.521214	0.0783	0.0629	Y68A4A.13	Y68A4A.13	Y68A4A.13		V	17207210	17208142	NA	NA	NA	NA	NA	NA	3564815	Q56VZ3
WBGene00021325	2747	2980	3484	6288	4459	6093	2613	3939	3616	6299	3707	5929	4350.49	3389	5312	1.567	0.648	0.0187928	0.521858	0.0541	0.0516	Y34B4A.9	Y34B4A.9	Y34B4A.9		X	5255194	5256858	NA	NA	NA	NA	NA	NA	180796	Q95Y28
WBGene00010790	1457	1087	311	6202	4496	268	1386	1437	323	6213	3738	261	2226.2	1049	3404	3.246	1.699	0.0188809	0.523132	0.3567	0.0528	sodh-1	K12G11.3	K12G11.3	Alcohol dehydrogenase 1 [Source:UniProtKB/Swiss-Prot;Acc:Q17334]	V	11888236	11889650	GO:0055114	oxidation-reduction process	GO:0008270;GO:0046872;GO:0016491;GO:0004022	zinc ion binding;metal ion binding;oxidoreductase activity;alcohol dehydrogenase (NAD) activity	NA	NA	179627
WBGene00206494	70	23	24	16	33	12	67	30	25	16	27	12	29.51	41	18	0.454	-1.138	0.019031	0.526114	0.1321	0.1027	C15H11.16	C15H11.16			V	14409094	14409889	NA	NA	NA	NA	NA	NA	NA	NA
WBGene00012911	491	312	354	836	661	601	467	412	367	837	550	585	536.45	415	657	1.58	0.66	0.019107	0.527039	0.0548	0.0622	acl-7	Y46G5A.21	Y46G5A.21	ACyLtransferase-like [Source:RefSeq peptide;Acc:NP_496725]	II	12811659	12816462	GO:0008152;GO:0044255	metabolic process;cellular lipid metabolic process	GO:0016740;GO:0016746;GO:0008374	transferase activity;transferase activity, transferring acyl groups;O-acyltransferase activity	NA	NA	174916	G5EFP8	ENSG00000116906	GNPAT
WBGene00044553	295	235	231	178	209	179	281	311	240	178	174	174	226.21	277	175	0.634	-0.658	0.0191687	0.527564	0.0519	0.0729	T23B12.11	T23B12.11.1;T23B12.11.2	T23B12.11.1;T23B12.11.2		V	8455396	8457606	NA	NA	NA	NA	NA	NA	3896851	Q4R139;Q4R139
WBGene00001935	47	39	31	29	20	22	45	52	32	29	17	21	32.59	43	22	0.523	-0.936	0.0193082	0.530226	0.0817	0.1018	his-61	F55G1.10	F55G1.10	Histone H2A [Source:UniProtKB/Swiss-Prot;Acc:P09588]	IV	7485748	7486217	GO:0006355;GO:0006281;GO:0006342	regulation of transcription, DNA-templated;DNA repair;chromatin silencing	GO:0003677;GO:0046982	DNA binding;protein heterodimerization activity	GO:0005634;GO:0005694;GO:0000790;GO:0000786	nucleus;chromosome;nuclear chromatin;nucleosome	177521		ENSG00000180573	HIST1H2AC
WBGene00007691	34	6	32	48	70	49	32	8	33	48	58	48	37.91	24	51	2.054	1.039	0.0195103	0.533798	0.1125	0.0998	C23H4.2	C23H4.2	C23H4.2	Carboxylic ester hydrolase [Source:RefSeq peptide;Acc:NP_510037]	X	12219710	12222731	GO:0008152	metabolic process	GO:0016787;GO:0052689	hydrolase activity;carboxylic ester hydrolase activity	GO:0016020;GO:0016021;GO:0005615	membrane;integral component of membrane;extracellular space	182818	Q93251	ENSG00000042832	TG
WBGene00003657	54	49	57	25	49	31	51	65	59	25	41	30	45.21	58	32	0.552	-0.857	0.0195245	0.533798	0.0733	0.0981	nhr-67	C08F8.8	C08F8.8	Nuclear hormone receptor family member nhr-67 [Source:UniProtKB/Swiss-Prot;Acc:Q9XVV3]	IV	11169834	11174785	GO:0006355;GO:0030154;GO:0006351;GO:0043401;GO:0045944;GO:0030334;GO:0071158;GO:0035262	regulation of transcription, DNA-templated;cell differentiation;transcription, DNA-templated;steroid hormone mediated signaling pathway;positive regulation of transcription from RNA polymerase II promoter;regulation of cell migration;positive regulation of cell cycle arrest;gonad morphogenesis	GO:0003677;GO:0008270;GO:0046872;GO:0003700;GO:0043565;GO:0000977;GO:0005515	DNA binding;zinc ion binding;metal ion binding;transcription factor activity, sequence-specific DNA binding;sequence-specific DNA binding;RNA polymerase II regulatory region sequence-specific DNA binding;protein binding	GO:0005634	nucleus	178024	Q86PK2
WBGene00001158	70	8	32	88	117	64	67	11	33	88	97	62	59.68	37	82	2.212	1.145	0.0201915	0.55082	0.1537	0.0943	ech-9	F01G10.3a;F01G10.3b	F01G10.3a;F01G10.3b	Enoyl-CoA Hydratase [Source:RefSeq peptide;Acc:NP_501875]	IV	10233320	10235329	GO:0055114;GO:0006631;GO:0055114;GO:0006631	oxidation-reduction process;fatty acid metabolic process;oxidation-reduction process;fatty acid metabolic process	GO:0046872;GO:0016491;GO:0003857;GO:0016491;GO:0003857	metal ion binding;oxidoreductase activity;3-hydroxyacyl-CoA dehydrogenase activity;oxidoreductase activity;3-hydroxyacyl-CoA dehydrogenase activity	NA	NA	184065	O17762;A0A061AKU6;A0A061AKU6	ENSG00000113790	EHHADH
WBGene00018822	53	71	77	32	65	33	50	94	80	32	54	32	57.07	75	39	0.533	-0.909	0.0202453	0.551072	0.0909	0.0952	F54D12.9	F54D12.9	F54D12.9		II	1380944	1381713	NA	NA	NA	NA	NA	NA	3565970	Q71V01
WBGene00016425	1687	1650	1529	2815	3285	2446	1605	2181	1587	2820	2731	2380	2217.31	1791	2644	1.477	0.562	0.0206967	0.562125	0.0418	0.0528	C34H4.2	C34H4.2	C34H4.2		IV	1553790	1555567	NA	NA	NA	NA	NA	NA	183220	O45143
WBGene00001581	1260	1969	1728	2385	3438	3973	1199	2603	1793	2389	2858	3866	2451.35	1865	3038	1.629	0.704	0.0207662	0.562778	0.0658	0.0523	gfi-1	F57F4.3	F57F4.3	GEI-4 (Four) Interacting protein [Source:RefSeq peptide;Acc:NP_504626]	V	6392536	6399921	GO:0006338	chromatin remodeling	NA	NA	GO:0045121	membrane raft	179022	Q94246
WBGene00015695	5273	1925	5406	2870	3809	2059	5017	2545	5610	2875	3167	2003	3536.1	4391	2682	0.611	-0.711	0.021335	0.575773	0.0678	0.0515	ugt-26	C10H11.6a;C10H11.6b	C10H11.6a;C10H11.6b	UDP-glucuronosyltransferase [Source:RefSeq peptide;Acc:NP_491435]	I	4721178	4723960	GO:0008152;GO:0009813;GO:0052696;GO:0008152;GO:0009813;GO:0052696	metabolic process;flavonoid biosynthetic process;flavonoid glucuronidation;metabolic process;flavonoid biosynthetic process;flavonoid glucuronidation	GO:0016740;GO:0015020;GO:0016757;GO:0016758;GO:0016740;GO:0015020;GO:0016757;GO:0016758	transferase activity;glucuronosyltransferase activity;transferase activity, transferring glycosyl groups;transferase activity, transferring hexosyl groups;transferase activity;glucuronosyltransferase activity;transferase activity, transferring glycosyl groups;transferase activity, transferring hexosyl groups	GO:0016020;GO:0016021;GO:0043231;GO:0016020;GO:0016021;GO:0043231	membrane;integral component of membrane;intracellular membrane-bounded organelle;membrane;integral component of membrane;intracellular membrane-bounded organelle	172085	H2KYQ0;B1Q250
WBGene00003729	163	125	162	97	130	99	155	165	168	97	108	96	131.67	163	100	0.618	-0.694	0.0213521	0.575773	0.0572	0.0822	nhx-1	B0395.1	B0395.1	Sodium/hydrogen exchanger [Source:RefSeq peptide;Acc:NP_510622]	X	16017518	16021748	GO:0055085;GO:0006810;GO:0006811;GO:0006812;GO:1902600;GO:0035725;GO:0006814;GO:0006885	transmembrane transport;transport;ion transport;cation transport;hydrogen ion transmembrane transport;sodium ion transmembrane transport;sodium ion transport;regulation of pH	GO:0015297;GO:0015299;GO:0015385	antiporter activity;solute:proton antiporter activity;sodium:proton antiporter activity	GO:0016020;GO:0016021	membrane;integral component of membrane	181680	Q8T5S2;G5EDH8
WBGene00009779	58	38	28	32	19	21	55	50	29	32	16	20	33.79	45	23	0.507	-0.981	0.0213852	0.575773	0.0982	0.1014	F46C5.2	F46C5.2.1;F46C5.2.2	F46C5.2.1;F46C5.2.2		II	8828195	8829287	NA	NA	NA	NA	GO:0016020;GO:0016021;GO:0016020;GO:0016021	membrane;integral component of membrane;membrane;integral component of membrane	185844	;
WBGene00011581	73	65	31	39	42	17	69	86	32	39	35	17	46.35	62	30	0.486	-1.041	0.0214885	0.5773	0.1225	0.0978	T07D10.1	T07D10.1	T07D10.1		I	12603772	12606248	NA	NA	NA	NA	GO:0016020;GO:0016021	membrane;integral component of membrane	173130	O45765
WBGene00019492	1049	1292	1295	2276	2177	2119	998	1708	1344	2280	1810	2062	1700.25	1350	2051	1.52	0.604	0.0215995	0.579027	0.0488	0.0542	K07E3.4	K07E3.4a;K07E3.4b	K07E3.4a;K07E3.4b		X	8080872	8084018	GO:0009396;GO:0009396	folic acid-containing compound biosynthetic process;folic acid-containing compound biosynthetic process	GO:0005524;GO:0004329;GO:0005524;GO:0004329	ATP binding;formate-tetrahydrofolate ligase activity;ATP binding;formate-tetrahydrofolate ligase activity	NA	NA	181064	Q21284;Q21284	ENSG00000120254	MTHFD1L
WBGene00023477	277	404	362	176	227	325	264	534	376	176	189	316	309.09	391	227	0.581	-0.782	0.0217555	0.581947	0.0794	0.0683	nspc-1	C03G5.8	C03G5.8	Nematode Specific Peptide family, group C [Source:RefSeq peptide;Acc:NP_001024352]	X	8534670	8535106	NA	NA	NA	NA	NA	NA	259717	Q65ZI6
WBGene00003402	181	117	175	262	331	264	172	155	182	262	275	257	217.17	170	265	1.561	0.642	0.0219144	0.584708	0.0514	0.0735	mpk-2	C04G6.1a;C04G6.1b;C04G6.1c.1;C04G6.1c.2	C04G6.1a;C04G6.1b;C04G6.1c.1;C04G6.1c.2	Mitogen-activated protein kinase [Source:RefSeq peptide;Acc:NP_494946]	II	5104118	5108901	GO:0006468;GO:0016310;GO:0000165;GO:0006468;GO:0016310;GO:0000165;GO:0006468;GO:0016310;GO:0000165;GO:0006468;GO:0016310;GO:0000165	protein phosphorylation;phosphorylation;MAPK cascade;protein phosphorylation;phosphorylation;MAPK cascade;protein phosphorylation;phosphorylation;MAPK cascade;protein phosphorylation;phosphorylation;MAPK cascade	GO:0000166;GO:0004672;GO:0004674;GO:0005524;GO:0016301;GO:0016740;GO:0004707;GO:0000166;GO:0004672;GO:0004674;GO:0005524;GO:0016301;GO:0016740;GO:0004707;GO:0000166;GO:0004672;GO:0004674;GO:0005524;GO:0016301;GO:0016740;GO:0004707;GO:0000166;GO:0004672;GO:0004674;GO:0005524;GO:0016301;GO:0016740;GO:0004707	nucleotide binding;protein kinase activity;protein serine/threonine kinase activity;ATP binding;kinase activity;transferase activity;MAP kinase activity;nucleotide binding;protein kinase activity;protein serine/threonine kinase activity;ATP binding;kinase activity;transferase activity;MAP kinase activity;nucleotide binding;protein kinase activity;protein serine/threonine kinase activity;ATP bindi…	GO:0005622;GO:0005622;GO:0005622;GO:0005622	intracellular;intracellular;intracellular;intracellular	173880	Q6ABN8;H2KYF8;Q8IG56;Q6ABN8;Q6ABN8
WBGene00012502	50	74	61	34	49	39	48	98	63	34	41	38	53.57	70	38	0.545	-0.875	0.0219531	0.584708	0.0842	0.096	clec-107	Y26D4A.4a;Y26D4A.4b	Y26D4A.4a;Y26D4A.4b	C-type LECtin [Source:RefSeq peptide;Acc:NP_493286]	I	13069529	13071190	NA	NA	GO:0030246;GO:0030246	carbohydrate binding;carbohydrate binding	NA	NA	189545	Q9U2Q3;M1ZJ53
WBGene00012069	94	46	37	39	28	37	89	61	38	39	23	36	47.83	63	33	0.519	-0.945	0.0226015	0.599556	0.1005	0.0974	T26H5.4	T26H5.4a;T26H5.4b	T26H5.4a;T26H5.4b		V	15447640	15448326	NA	NA	NA	NA	NA	NA	188957	O62385;E3W751
WBGene00008341	1478	1485	1445	1221	1352	907	1406	1963	1500	1223	1124	883	1349.74	1623	1077	0.664	-0.592	0.0226074	0.599556	0.0474	0.0557	ttr-44	C56A3.2a;C56A3.2b	C56A3.2a;C56A3.2b	TransThyretin-Related family domain [Source:RefSeq peptide;Acc:NP_001256514]	V	13529562	13530744	NA	NA	NA	NA	GO:0005615;GO:0005615	extracellular space;extracellular space	179835	E3W741;Q18878;E3W741
WBGene00044175	41	37	35	26	25	22	39	49	36	26	21	21	32.08	41	23	0.552	-0.857	0.0227063	0.600892	0.0688	0.102	fipr-9	C12D8.19	C12D8.19	FIP (Fungus-Induced Protein) Related [Source:RefSeq peptide;Acc:NP_001023655]	V	10221662	10221963	NA	NA	NA	NA	NA	NA	3565930	Q564Z9
WBGene00017361	190	124	154	281	371	217	181	164	160	281	308	211	217.6	168	267	1.587	0.667	0.0228864	0.604366	0.0565	0.0735	F10E9.12	F10E9.12	F10E9.12		III	8324685	8325609	NA	NA	NA	NA	NA	NA	176174	Q95QL4
WBGene00004210	786	949	877	1372	1850	1559	748	1254	910	1374	1538	1517	1223.63	971	1476	1.522	0.606	0.0231195	0.607977	0.05	0.0563	ptc-3	Y110A2AL.8a;Y110A2AL.8b;Y110A2AL.8c	Y110A2AL.8a;Y110A2AL.8b;Y110A2AL.8c	PaTChed family [Source:RefSeq peptide;Acc:NP_494384]	II	2845378	2852593	GO:0007165;GO:0018996;GO:0007165;GO:0018996;GO:0007165;GO:0018996	signal transduction;molting cycle, collagen and cuticulin-based cuticle;signal transduction;molting cycle, collagen and cuticulin-based cuticle;signal transduction;molting cycle, collagen and cuticulin-based cuticle	GO:0008158;GO:0008158;GO:0008158	hedgehog receptor activity;hedgehog receptor activity;hedgehog receptor activity	GO:0016020;GO:0016021;GO:0031410;GO:0016324;GO:0016020;GO:0016021;GO:0031410;GO:0016324;GO:0016020;GO:0016021;GO:0031410;GO:0016324	membrane;integral component of membrane;cytoplasmic vesicle;apical plasma membrane;membrane;integral component of membrane;cytoplasmic vesicle;apical plasma membrane;membrane;integral component of membrane;cytoplasmic vesicle;apical plasma membrane	173631	H2L0G4;Q6AW16;H2L0G5	ENSG00000165186;ENSG00000244694;ENSG00000185920;ENSG00000117425	PTCHD1;PTCHD4;PTCH1;PTCH2
WBGene00011190	526	614	944	1111	1495	1271	500	812	980	1113	1243	1237	980.71	764	1198	1.568	0.649	0.0231213	0.607977	0.0573	0.0578	swt-6	R10D12.9.1;R10D12.9.2	R10D12.9.1;R10D12.9.2	SWEET sugar transporter family [Source:RefSeq peptide;Acc:NP_506464]	V	13954277	13956378	GO:0006810;GO:0008643;GO:0034219;GO:0006810;GO:0008643;GO:0034219	transport;carbohydrate transport;carbohydrate transmembrane transport;transport;carbohydrate transport;carbohydrate transmembrane transport	GO:0051119;GO:0051119	sugar transmembrane transporter activity;sugar transmembrane transporter activity	GO:0016020;GO:0016021;GO:0016020;GO:0016021	membrane;integral component of membrane;membrane;integral component of membrane	187765	P92011;P92011
WBGene00008032	2768	3797	4556	6036	7414	7099	2633	5019	4728	6046	6164	6908	5249.77	4127	6373	1.544	0.627	0.0236964	0.62178	0.0547	0.0523	C39E9.8	C39E9.8a;C39E9.8b;C39E9.8c;C39E9.8d.1;C39E9.8d.2;C39E9.8e.1;C39E9.8e.2;C39E9.8f;C39E9.8g	C39E9.8a;C39E9.8b;C39E9.8c;C39E9.8d.1;C39E9.8d.2;C39E9.8e.1;C39E9.8e.2;C39E9.8f;C39E9.8g		IV	13079480	13082782	NA	NA	NA	NA	NA	NA	178255	Q18541;Q7JLS6;B3GWC9;B3GWC9;D3YT45;D3YT45;D3YT46;D3YT46;D3YT47;D3YT48
WBGene00016628	95	52	55	43	57	32	90	69	57	43	47	31	56.3	72	40	0.563	-0.828	0.0238047	0.6233	0.0777	0.0953	slc-36.5	C44B7.6a.1;C44B7.6a.2;C44B7.6b	C44B7.6a.1;C44B7.6a.2;C44B7.6b	SLC (SoLute Carrier) homolog [Source:RefSeq peptide;Acc:NP_001022026]	II	6872833	6877089	GO:0003333;GO:0003333;GO:0003333	amino acid transmembrane transport;amino acid transmembrane transport;amino acid transmembrane transport	GO:0015171;GO:0015171;GO:0015171	amino acid transmembrane transporter activity;amino acid transmembrane transporter activity;amino acid transmembrane transporter activity	GO:0016020;GO:0016021;GO:0016020;GO:0016021;GO:0016020;GO:0016021	membrane;integral component of membrane;membrane;integral component of membrane;membrane;integral component of membrane	174125	Q18595;Q18595;H2KY81	ENSG00000180773;ENSG00000123643;ENSG00000186334;ENSG00000186335	SLC36A4;SLC36A1;SLC36A3;SLC36A2
WBGene00013972	21	35	47	24	13	21	20	46	49	24	11	20	28.38	38	18	0.482	-1.054	0.0240758	0.629069	0.1172	0.1034	scl-20	ZK384.2	ZK384.2	SCP-Like extracellular protein [Source:RefSeq peptide;Acc:NP_507655]	V	18732802	18734466	NA	NA	NA	NA	NA	NA	191309	O62508	ENSG00000124812;ENSG00000096006;ENSG00000124490	CRISP1;CRISP3;CRISP2
WBGene00009982	1209	1907	821	1118	1002	529	1150	2521	852	1120	833	515	1165.14	1508	823	0.546	-0.873	0.0242918	0.633377	0.1059	0.0566	F53F1.4	F53F1.4	F53F1.4		V	13411077	13411714	NA	NA	NA	NA	NA	NA	179822	Q9XVM6
WBGene00005949	18	13	11	33	31	29	17	17	11	33	26	28	22.13	15	29	1.898	0.925	0.0246294	0.6407	0.0724	0.1057	srx-58	C29F3.6	C29F3.6	Serpentine Receptor, class X [Source:RefSeq peptide;Acc:NP_506809]	V	15352574	15353862	NA	NA	NA	NA	GO:0016020;GO:0016021	membrane;integral component of membrane	183007	O17615
WBGene00018314	61	36	53	24	39	36	58	48	55	24	32	35	42.02	54	30	0.57	-0.811	0.0246761	0.6407	0.0689	0.0989	F41H10.1	F41H10.1	F41H10.1		IV	5382909	5383864	NA	NA	NA	NA	GO:0016020;GO:0016021	membrane;integral component of membrane	24104567	V6CJ48
WBGene00003943	338	193	328	477	552	469	322	255	340	478	459	456	385.03	306	464	1.517	0.601	0.0248288	0.641982	0.0487	0.0655	pbo-4	K09C8.1	K09C8.1	Na(+)/H(+) exchanger protein 7 [Source:UniProtKB/Swiss-Prot;Acc:G5EBK1]	X	10954134	10958388	GO:0055085;GO:0006810;GO:0006811;GO:0006812;GO:1902600;GO:0030421;GO:0035725;GO:0006814;GO:0006885;GO:0030641;GO:0045989	transmembrane transport;transport;ion transport;cation transport;hydrogen ion transmembrane transport;defecation;sodium ion transmembrane transport;sodium ion transport;regulation of pH;regulation of cellular pH;positive regulation of striated muscle contraction	GO:0015297;GO:0005516;GO:0015299;GO:0015385	antiporter activity;calmodulin binding;solute:proton antiporter activity;sodium:proton antiporter activity	GO:0016020;GO:0016021;GO:0005886;GO:0016323	membrane;integral component of membrane;plasma membrane;basolateral plasma membrane	181285
WBGene00012039	34	36	30	22	27	14	32	48	31	22	22	14	28.2	37	19	0.53	-0.916	0.0248292	0.641982	0.082	0.1034	T26E3.6	T26E3.6	T26E3.6		I	12661254	12661732	GO:0060626	regulation of cullin deneddylation	NA	NA	GO:0005634;GO:0005737	nucleus;cytoplasm	188924	O45828
WBGene00009500	121	104	138	67	90	100	115	137	143	67	75	97	105.84	132	80	0.605	-0.725	0.0249569	0.643094	0.0649	0.0859	F36H2.3	F36H2.3a;F36H2.3b;F36H2.3c;F36H2.3d;F36H2.3e;F36H2.3f;F36H2.3g	F36H2.3a;F36H2.3b;F36H2.3c;F36H2.3d;F36H2.3e;F36H2.3f;F36H2.3g		I	9254513	9261640	NA	NA	NA	NA	NA	NA	185381	Q7JL32;H2L2E9;H2L2F1;H2L2F3;H2L2F4;H2L2F2;H2L2F0
WBGene00021141	50	90	68	39	50	47	48	119	71	39	42	46	60.58	79	42	0.537	-0.896	0.024976	0.643094	0.0962	0.0945	clec-134	W10G11.11	W10G11.11	C-type LECtin [Source:RefSeq peptide;Acc:NP_494587]	II	3580083	3581433	NA	NA	GO:0030246	carbohydrate binding	NA	NA	189341	O61212
WBGene00000527	2805	2789	2626	2193	2711	1768	2669	3687	2725	2197	2254	1720	2541.93	3027	2057	0.68	-0.557	0.0256194	0.658292	0.0442	0.0522	cle-1	C36B1.1a;C36B1.1b;C36B1.1c;C36B1.1d	C36B1.1a;C36B1.1b;C36B1.1c;C36B1.1d	CoLlagen with Endostatin domain [Source:RefSeq peptide;Acc:NP_740896]	I	8705687	8724279	GO:0007155;GO:0007271;GO:0001764;GO:0007411;GO:0050808;GO:0035418;GO:0040039;GO:0007155;GO:0007271;GO:0001764;GO:0007411;GO:0050808;GO:0035418;GO:0040039;GO:0007155;GO:0007271;GO:0001764;GO:0007411;GO:0050808;GO:0035418;GO:0040039;GO:0007155;GO:0007271;GO:0001764;GO:0007411;GO:0050808;GO:0035418;GO:0040039	cell adhesion;synaptic transmission, cholinergic;neuron migration;axon guidance;synapse organization;protein localization to synapse;inductive cell migration;cell adhesion;synaptic transmission, cholinergic;neuron migration;axon guidance;synapse organization;protein localization to synapse;inductive cell migration;cell adhesion;synaptic transmission, cholinergic;neuron migration;axon guidance;syn…	GO:0005198;GO:0005515;GO:0005198;GO:0005198;GO:0005198;GO:0005515	structural molecule activity;protein binding;structural molecule activity;structural molecule activity;structural molecule activity;protein binding	GO:0030054;GO:0005581;GO:0031012;GO:0005604;GO:0030054;GO:0005581;GO:0031012;GO:0005604;GO:0030054;GO:0005581;GO:0031012;GO:0005604;GO:0030054;GO:0005581;GO:0031012;GO:0005604	cell junction;collagen trimer;extracellular matrix;basement membrane;cell junction;collagen trimer;extracellular matrix;basement membrane;cell junction;collagen trimer;extracellular matrix;basement membrane;cell junction;collagen trimer;extracellular matrix;basement membrane	172678	G5EF89;Q9U9K7;G5EDV5;G5EDQ4;G5EGA4	ENSG00000204291;ENSG00000182871	COL15A1;COL18A1
WBGene00007959	301	269	251	155	308	144	286	356	260	155	256	140	242.31	301	184	0.613	-0.707	0.0256822	0.658537	0.0675	0.0718	C35C5.10	C35C5.10a.1;C35C5.10a.2;C35C5.10b	C35C5.10a.1;C35C5.10a.2;C35C5.10b		X	11554795	11559858	NA	NA	NA	NA	GO:0016020;GO:0016021;GO:0016020;GO:0016021;GO:0016020;GO:0016021	membrane;integral component of membrane;membrane;integral component of membrane;membrane;integral component of membrane	3564990	Q7YTQ9;Q7YTQ9;Q7YTQ9;A6ZJ73	ENSG00000157600	TMEM164
WBGene00012608	441	613	618	461	408	382	420	810	641	462	339	372	507.32	624	391	0.627	-0.673	0.0259807	0.664647	0.0632	0.0628	Y38F1A.6	Y38F1A.6.1;Y38F1A.6.2;Y38F1A.6.3;Y38F1A.6.4;Y38F1A.6.5;Y38F1A.6.6;Y38F1A.6.7	Y38F1A.6.1;Y38F1A.6.2;Y38F1A.6.3;Y38F1A.6.4;Y38F1A.6.5;Y38F1A.6.6;Y38F1A.6.7	Probable hydroxyacid-oxoacid transhydrogenase, mitochondrial [Source:UniProtKB/Swiss-Prot;Acc:Q9U2M4]	II	12994358	12996571	GO:0055114;GO:0015993;GO:0055114;GO:0015993;GO:0055114;GO:0015993;GO:0055114;GO:0015993;GO:0055114;GO:0015993;GO:0055114;GO:0015993;GO:0055114;GO:0015993	oxidation-reduction process;molecular hydrogen transport;oxidation-reduction process;molecular hydrogen transport;oxidation-reduction process;molecular hydrogen transport;oxidation-reduction process;molecular hydrogen transport;oxidation-reduction process;molecular hydrogen transport;oxidation-reduction process;molecular hydrogen transport;oxidation-reduction process;molecular hydrogen transport	GO:0046872;GO:0016491;GO:0047988;GO:0046872;GO:0016491;GO:0047988;GO:0046872;GO:0016491;GO:0047988;GO:0046872;GO:0016491;GO:0047988;GO:0046872;GO:0016491;GO:0047988;GO:0046872;GO:0016491;GO:0047988;GO:0046872;GO:0016491;GO:0047988	metal ion binding;oxidoreductase activity;hydroxyacid-oxoacid transhydrogenase activity;metal ion binding;oxidoreductase activity;hydroxyacid-oxoacid transhydrogenase activity;metal ion binding;oxidoreductase activity;hydroxyacid-oxoacid transhydrogenase activity;metal ion binding;oxidoreductase activity;hydroxyacid-oxoacid transhydrogenase activity;metal ion binding;oxidoreductase activity;hydro…	GO:0005739;GO:0005739;GO:0005739;GO:0005739;GO:0005739;GO:0005739;GO:0005739	mitochondrion;mitochondrion;mitochondrion;mitochondrion;mitochondrion;mitochondrion;mitochondrion	174942	;;;;;;	ENSG00000147576	ADHFE1
WBGene00000562	671	80	231	157	247	80	638	106	240	157	205	78	237.39	328	147	0.448	-1.16	0.0260278	0.664647	0.1866	0.0721	cng-1	F14H8.6a;F14H8.6b;F14H8.6c	;F14H8.6b;	Cyclic Nucleotide Gated channel [Source:RefSeq peptide;Acc:NP_001122918]	V	15025740	15031473	GO:0071805;GO:0098655;GO:0010754;GO:0042391;GO:0070482	potassium ion transmembrane transport;cation transmembrane transport;negative regulation of cGMP-mediated signaling;regulation of membrane potential;response to oxygen levels	GO:0005249;GO:0005222;GO:0005223;GO:0030553	voltage-gated potassium channel activity;intracellular cAMP activated cation channel activity;intracellular cGMP activated cation channel activity;cGMP binding	GO:0016020;GO:0016021;GO:0043025	membrane;integral component of membrane;neuronal cell body	180004	A8WI01
WBGene00219680	38	39	28	23	27	17	36	52	29	23	22	17	29.8	39	21	0.537	-0.896	0.026298	0.670167	0.0811	0.1028	linc-35	F22D3.10			II	6927637	6927825	NA	NA	NA	NA	NA	NA	NA	NA
WBGene00044798	40	41	24	20	24	22	38	54	25	20	20	21	29.76	39	20	0.53	-0.917	0.0267771	0.680974	0.087	0.1028	tbx-43	Y46E12A.4	Y46E12A.4	T BoX family [Source:RefSeq peptide;Acc:NP_001040883]	III	1765412	1770091	GO:0006355	regulation of transcription, DNA-templated	GO:0003700	transcription factor activity, sequence-specific DNA binding	GO:0005634	nucleus	4363053	Q1T6W8	ENSG00000163508;ENSG00000136535;ENSG00000073861	EOMES;TBR1;TBX21
WBGene00010277	187	64	119	77	106	56	178	85	123	77	88	54	100.96	129	73	0.568	-0.815	0.0275586	0.699413	0.0875	0.0867	F58G6.7	F58G6.7	F58G6.7		IV	9654317	9655575	GO:0035434	copper ion transmembrane transport	GO:0005375	copper ion transmembrane transporter activity	GO:0016021	integral component of membrane	177798	Q95QD9
WBGene00014148	631	389	485	303	505	362	600	514	503	304	420	352	448.91	539	359	0.665	-0.588	0.0282516	0.715534	0.0493	0.0639	ZK909.3	ZK909.3.1;ZK909.3.2	ZK909.3.1;ZK909.3.2		I	14953490	14955611	GO:0042594;GO:0015969;GO:0042594;GO:0015969	response to starvation;guanosine tetraphosphate metabolic process;response to starvation;guanosine tetraphosphate metabolic process	GO:0008728;GO:0008893;GO:0008728;GO:0008893	GTP diphosphokinase activity;guanosine-3',5'-bis(diphosphate) 3'-diphosphatase activity;GTP diphosphokinase activity;guanosine-3',5'-bis(diphosphate) 3'-diphosphatase activity	NA	NA	191461	O18307;O18307	ENSG00000184508	HDDC3
WBGene00002053	2182	1599	2247	1211	1834	1810	2076	2114	2332	1213	1525	1761	1836.75	2174	1500	0.69	-0.536	0.0284571	0.719268	0.0423	0.0538	ifb-1	F10C1.2a.1;F10C1.2a.2;F10C1.2b	F10C1.2a.1;F10C1.2a.2;F10C1.2b	Intermediate filament protein ifb-1 [Source:UniProtKB/Swiss-Prot;Acc:Q19289]	II	5765618	5772076	NA	NA	GO:0005198;GO:0005198;GO:0005198;GO:0005515	structural molecule activity;structural molecule activity;structural molecule activity;protein binding	GO:0005882;GO:0005882;GO:0005737;GO:0016324;GO:0005882	intermediate filament;intermediate filament;cytoplasm;apical plasma membrane;intermediate filament	173976	;;	ENSG00000113368;ENSG00000152936;ENSG00000160789;ENSG00000176619	LMNB1;LMNTD1;LMNA;LMNB2
WBGene00001387	4572	3341	10268	11358	9552	14528	4350	4417	10656	11377	7942	14136	8812.84	6474	11152	1.722	0.784	0.028559	0.720374	0.0913	0.0562	far-3	F15B9.1	F15B9.1	Fatty Acid/Retinol binding protein [Source:RefSeq peptide;Acc:NP_506251]	V	12996818	12997524	NA	NA	GO:0008289	lipid binding	NA	NA	179785	Q19478
WBGene00010977	86	71	64	126	134	164	82	94	66	126	111	160	106.55	81	132	1.642	0.716	0.029111	0.731333	0.0668	0.0858	R02D5.3	R02D5.3	R02D5.3		V	14483160	14484347	NA	NA	NA	NA	GO:0016020;GO:0016021	membrane;integral component of membrane	187521	Q21635
WBGene00194985	50	155	109	28	91	69	48	205	113	28	76	67	89.4	122	57	0.471	-1.087	0.0291116	0.731333	0.1634	0.0888	Y25C1A.14	Y25C1A.14	Y25C1A.14		II	3096064	3096957	NA	NA	NA	NA	NA	NA	13184191	D3NQ92
WBGene00017022	9	25	39	45	72	63	9	33	40	45	60	61	41.39	27	55	2.039	1.028	0.0291867	0.731734	0.1306	0.099	D1022.3	D1022.3	D1022.3		II	7455076	7456284	GO:0008152	metabolic process	GO:0016787	hydrolase activity	NA	NA	183900	Q18925
WBGene00007992	91	55	84	182	102	163	87	73	87	182	85	159	112.03	82	142	1.721	0.783	0.0293706	0.733424	0.0826	0.0849	fipr-24	C37A5.8	C37A5.8	FIP (Fungus-Induced Protein) Related [Source:RefSeq peptide;Acc:NP_493471]	I	14157628	14158078	NA	NA	NA	NA	NA	NA	183286	O62093
WBGene00021909	498	431	413	792	863	704	474	570	429	793	718	685	611.33	491	732	1.492	0.578	0.0293725	0.733424	0.0486	0.0612	Y55B1BL.1	Y55B1BL.1a;Y55B1BL.1b.1;Y55B1BL.1b.2;Y55B1BL.1c	Y55B1BL.1a;Y55B1BL.1b.1;Y55B1BL.1b.2;		III	402424	405614	NA	NA	NA	NA	NA	NA	175199	Q9N381;A0A0K3AU90;A0A0K3AU90
WBGene00013969	4695	2804	4761	2939	4205	2707	4467	3707	4941	2944	3496	2634	3698.03	4372	3025	0.692	-0.531	0.0294996	0.735116	0.0424	0.0515	tep-1	ZK337.1a.1;ZK337.1a.2;ZK337.1b.1;ZK337.1b.2;ZK337.1c.1;ZK337.1c.2	ZK337.1a.1;ZK337.1a.2;ZK337.1b.1;ZK337.1b.2;ZK337.1c.1;ZK337.1c.2	TEP (ThiolEster containing Protein) [Source:RefSeq peptide;Acc:NP_493613]	I	14993821	15001680	GO:0010951;GO:0010951;GO:0010951;GO:0010951;GO:0010951;GO:0010951	negative regulation of endopeptidase activity;negative regulation of endopeptidase activity;negative regulation of endopeptidase activity;negative regulation of endopeptidase activity;negative regulation of endopeptidase activity;negative regulation of endopeptidase activity	GO:0004866;GO:0004866;GO:0004866;GO:0004866;GO:0004866;GO:0004866	endopeptidase inhibitor activity;endopeptidase inhibitor activity;endopeptidase inhibitor activity;endopeptidase inhibitor activity;endopeptidase inhibitor activity;endopeptidase inhibitor activity	GO:0005576;GO:0005615;GO:0005576;GO:0005615;GO:0005576;GO:0005615;GO:0005576;GO:0005615;GO:0005576;GO:0005615;GO:0005576;GO:0005615	extracellular region;extracellular space;extracellular region;extracellular space;extracellular region;extracellular space;extracellular region;extracellular space;extracellular region;extracellular space;extracellular region;extracellular space	173367	Q7JKM0;Q7JKM0;O46015;O46015;Q7YTU0;Q7YTU0	ENSG00000125730;ENSG00000160111;ENSG00000177359;ENSG00000166535;ENSG00000244731;ENSG00000156535;ENSG00000175899;ENSG00000224389;ENSG00000106804;ENSG00000126838	C3;CPAMD8;OVOS2;A2ML1;C4A;CD109;A2M;C4B;C5;PZP
WBGene00010747	57	31	53	70	113	92	54	41	55	70	94	90	67.3	50	85	1.681	0.75	0.0296154	0.73652	0.0693	0.0928	K10D11.3	K10D11.3a;K10D11.3b;K10D11.3c	K10D11.3a;K10D11.3b;K10D11.3c		IV	12982120	12986088	NA	NA	NA	NA	NA	NA	187268	H9G311;H9G310;H9G312
WBGene00003482	1817	591	1051	646	1199	544	1729	781	1091	647	997	529	962.31	1200	724	0.604	-0.728	0.0297705	0.738892	0.0791	0.0579	mua-3	K08E5.3a;K08E5.3b	K08E5.3a;K08E5.3b	Transmembrane cell adhesion receptor mua-3 [Source:UniProtKB/Swiss-Prot;Acc:P34576]	III	10160690	10183531	GO:0007155;GO:0007160	cell adhesion;cell-matrix adhesion	GO:0005509;GO:0005518;GO:0019215;GO:0005515;GO:0005515;GO:0005509	calcium ion binding;collagen binding;intermediate filament binding;protein binding;protein binding;calcium ion binding	GO:0016020;GO:0016021;GO:0005886;GO:0030056;GO:0005882	membrane;integral component of membrane;plasma membrane;hemidesmosome;intermediate filament	176430	;	ENSG00000165816;ENSG00000187955;ENSG00000132561;ENSG00000206384;ENSG00000172752;ENSG00000101203;ENSG00000111799;ENSG00000162510;ENSG00000205221;ENSG00000132031;ENSG00000124159;ENSG00000100473;ENSG00000163359	VWA2;COL14A1;MATN2;COL6A6;COL6A5;COL20A1;COL12A1;MATN1;VIT;MATN3;MATN4;COCH;COL6A3
WBGene00009896	149	208	147	101	157	110	142	275	153	101	131	107	151.33	190	113	0.598	-0.743	0.0307542	0.760866	0.0774	0.0798	scl-3	F49E11.11	F49E11.11	SCP-Like extracellular protein [Source:RefSeq peptide;Acc:NP_502504]	IV	13059618	13060695	NA	NA	NA	NA	GO:0005576	extracellular region	178252	G5EF50	ENSG00000124812;ENSG00000096006;ENSG00000124490	CRISP1;CRISP3;CRISP2
WBGene00012538	260	240	321	534	501	419	247	317	333	535	417	408	376.15	299	453	1.514	0.599	0.0307787	0.760866	0.0522	0.0658	Y37A1B.5	Y37A1B.5a;Y37A1B.5b;Y37A1B.5c	Y37A1B.5a;Y37A1B.5b;		IV	14051200	14056668	NA	NA	GO:0008430;GO:0005515;GO:0008430;GO:0005515	selenium binding;protein binding;selenium binding;protein binding	NA	NA	178360	Q9XXF9;D3NQ99	ENSG00000143416	SELENBP1
WBGene00077539	7	7	22	34	25	27	7	9	23	34	21	26	19.98	13	27	2.068	1.048	0.0311435	0.76835	0.114	0.1067	Y52B11A.12	Y52B11A.12	Y52B11A.12		I	11013011	11014739	NA	NA	GO:0005515	protein binding	NA	NA	13182023	G8JLX0
WBGene00003669	232	152	152	367	318	275	221	201	158	368	264	268	246.5	193	300	1.552	0.634	0.0312331	0.76903	0.0576	0.0715	nhr-79	T26H2.9a;T26H2.9b	T26H2.9a;T26H2.9b	Nuclear hormone receptor family member nhr-79 [Source:UniProtKB/Swiss-Prot;Acc:O18141]	V	19207684	19211888	GO:0006355;GO:0006351;GO:0043401;GO:0006355;GO:0006351;GO:0043401	regulation of transcription, DNA-templated;transcription, DNA-templated;steroid hormone mediated signaling pathway;regulation of transcription, DNA-templated;transcription, DNA-templated;steroid hormone mediated signaling pathway	GO:0003677;GO:0008270;GO:0046872;GO:0003700;GO:0043565;GO:0003677;GO:0008270;GO:0046872;GO:0003700;GO:0043565	DNA binding;zinc ion binding;metal ion binding;transcription factor activity, sequence-specific DNA binding;sequence-specific DNA binding;DNA binding;zinc ion binding;metal ion binding;transcription factor activity, sequence-specific DNA binding;sequence-specific DNA binding	GO:0005634;GO:0005634	nucleus;nucleus	180265	Q9BJK8;J7SF88
WBGene00019619	864	2016	3816	6030	3448	5511	822	2665	3960	6040	2867	5362	3619.4	2482	4756	1.916	0.938	0.0316034	0.776604	0.1347	0.0515	asp-14	K10C2.3	K10C2.3	ASpartyl Protease [Source:RefSeq peptide;Acc:NP_509082]	X	6444185	6446738	GO:0006508;GO:0045087;GO:0030163	proteolysis;innate immune response;protein catabolic process	GO:0008233;GO:0004190	peptidase activity;aspartic-type endopeptidase activity	GO:0016020;GO:0016021	membrane;integral component of membrane	180917	Q94271
WBGene00019569	401	234	121	164	194	146	382	309	126	164	161	142	214.01	272	156	0.573	-0.803	0.0317708	0.77917	0.0949	0.0738	K09D9.12	K09D9.12			V	4002327	4004309	NA	NA	NA	NA	NA	NA	NA	NA
WBGene00018492	214	174	156	132	141	134	204	230	162	132	117	130	162.56	199	126	0.638	-0.647	0.0320006	0.783256	0.0589	0.0785	hpo-26	F46E10.11	F46E10.11		V	6532070	6533075	NA	NA	NA	NA	NA	NA	179044	Q9UAV9
WBGene00009259	5438	4614	5052	7000	9453	8900	5174	6099	5243	7012	7859	8660	6674.47	5505	7844	1.425	0.511	0.0326849	0.798428	0.0408	0.0537	hpo-34	F29G6.3a.1;F29G6.3a.2;F29G6.3b;F29G6.3c.1;F29G6.3c.2;F29G6.3d.1;F29G6.3d.2;F29G6.3d.3;F29G6.3d.4;F29G6.3d.5;F29G6.3d.6;F29G6.3d.7;F29G6.3d.8;F29G6.3e;F29G6.3f	F29G6.3a.1;F29G6.3a.2;F29G6.3b;F29G6.3c.1;F29G6.3c.2;F29G6.3d.1;F29G6.3d.2;F29G6.3d.3;F29G6.3d.4;F29G6.3d.5;F29G6.3d.6;F29G6.3d.7;F29G6.3d.8;;F29G6.3f		X	11511556	11519062	NA	NA	GO:0005515;GO:0005515	protein binding;protein binding	NA	NA	181340	Q93637;Q93637;Q93636;Q6A2D2;E3W743;Q6A2D2;E3W743;E3W743;E3W743;E3W743;E3W743;E3W743;E3W743;E3W743;E3W743;K8FDY0
WBGene00021322	5646	6757	7507	13883	9304	13106	5371	8932	7790	13907	7735	12753	9414.79	7364	11465	1.557	0.639	0.0329717	0.802319	0.064	0.0569	Y34B4A.6	Y34B4A.6	Y34B4A.6		X	5253001	5255068	NA	NA	NA	NA	NA	NA	180795	Q95Y29
WBGene00004054	96	77	129	163	216	178	91	102	134	163	180	173	140.51	109	172	1.578	0.658	0.0329738	0.802319	0.0606	0.081	AC8.1	AC8.1			X	242291	252767	NA	NA	NA	NA	NA	NA	NA	NA
WBGene00007517	225	126	161	145	115	106	214	167	167	145	96	103	148.62	183	115	0.627	-0.674	0.0330526	0.802659	0.0646	0.08	gpx-3	C11E4.2	C11E4.2	Glutathione peroxidase 3 [Source:UniProtKB/Swiss-Prot;Acc:Q95003]	X	9587942	9588879	GO:0055114;GO:0098869;GO:0006979	oxidation-reduction process;cellular oxidant detoxification;response to oxidative stress	GO:0016491;GO:0004601;GO:0004602	oxidoreductase activity;peroxidase activity;glutathione peroxidase activity	GO:0005576;GO:0005615	extracellular region;extracellular space	182513		ENSG00000198704;ENSG00000211445;ENSG00000176153;ENSG00000233276;ENSG00000224586	GPX6;GPX3;GPX2;GPX1;GPX5
WBGene00006787	3889	3562	3089	2778	3467	2492	3700	4709	3206	2783	2882	2425	3284.04	3872	2697	0.697	-0.521	0.0332443	0.803256	0.0427	0.0515	unc-52	ZC101.2a;ZC101.2b;ZC101.2c;ZC101.2d;ZC101.2e;ZC101.2f;ZC101.2g;ZC101.2i;ZC101.2j;ZC101.2k;ZC101.2l;ZC101.2m;ZC101.2n;ZC101.2o;ZC101.2p;ZC101.2q	ZC101.2a;ZC101.2b;ZC101.2c;ZC101.2d;ZC101.2e;ZC101.2f;ZC101.2g;ZC101.2i;ZC101.2j;ZC101.2k;ZC101.2l;ZC101.2m;ZC101.2n;ZC101.2o;ZC101.2p;	Basement membrane proteoglycan [Source:UniProtKB/Swiss-Prot;Acc:Q06561]	II	14647327	14666943	GO:0016477;GO:0009792;GO:0040017;GO:0040011;GO:0007517;GO:0008543;GO:0031581;GO:0048644;GO:0016477;GO:0009792;GO:0040017;GO:0040011;GO:0007517;GO:0008543;GO:0031581;GO:0048644;GO:0030239;GO:0016477;GO:0009792;GO:0040017;GO:0040011;GO:0007517;GO:0008543;GO:0031581;GO:0048644;GO:0016477;GO:0009792;GO:0040017;GO:0040011;GO:0007517;GO:0008543;GO:0031581;GO:0048644;GO:0016477;GO:0009792;GO:0040017;GO:…	cell migration;embryo development ending in birth or egg hatching;positive regulation of locomotion;locomotion;muscle organ development;fibroblast growth factor receptor signaling pathway;hemidesmosome assembly;muscle organ morphogenesis;cell migration;embryo development ending in birth or egg hatching;positive regulation of locomotion;locomotion;muscle organ development;fibroblast growth factor …	GO:0005515;GO:0005515;GO:0005515;GO:0005198;GO:0005515;GO:0005198;GO:0003674;GO:0005515;GO:0005509;GO:0005515;GO:0005198;GO:0005515;GO:0005509;GO:0005198;GO:0005515;GO:0005198;GO:0005515;GO:0005198;GO:0005515;GO:0005198;GO:0005515;GO:0005198;GO:0005515;GO:0005198;GO:0005515;GO:0005198;GO:0005515;GO:0005515	protein binding;protein binding;protein binding;structural molecule activity;protein binding;structural molecule activity;molecular_function;protein binding;calcium ion binding;protein binding;structural molecule activity;protein binding;calcium ion binding;structural molecule activity;protein binding;structural molecule activity;protein binding;structural molecule activity;protein binding;struct…	GO:0005604;GO:0005576;GO:0005604;GO:0005578;GO:0005604;GO:0005604;GO:0005604;GO:0005604;GO:0005604;GO:0005604;GO:0005604;GO:0005604	basement membrane;extracellular region;basement membrane;proteinaceous extracellular matrix;basement membrane;basement membrane;basement membrane;basement membrane;basement membrane;basement membrane;basement membrane;basement membrane	175126	;;;G5EEI5;;;G1K109;H9G353;H9G354;H9G351;H9G352;H9G348;H9G349;H9G350;U4PS79	ENSG00000188157	AGRN
WBGene00009394	30917	42914	31633	96666	61131	59893	29414	56729	32827	96831	50825	58278	54150.6	39657	68645	1.731	0.792	0.0332477	0.803256	0.0984	0.0845	clec-63	F35C5.6	F35C5.6	C-type LECtin [Source:RefSeq peptide;Acc:NP_496743]	II	12895638	12897462	NA	NA	GO:0030246	carbohydrate binding	NA	NA	174927	O45444
WBGene00011019	208	97	180	117	134	96	198	128	187	117	111	93	139.15	171	107	0.627	-0.674	0.0332717	0.803256	0.0645	0.0812	R05A10.2	R05A10.2	R05A10.2		IV	14177225	14178941	NA	NA	NA	NA	NA	NA	187594	O45698
WBGene00022813	35	18	36	5	29	17	33	24	37	5	24	17	23.35	31	15	0.489	-1.032	0.0334051	0.804907	0.1243	0.1052	ZK742.3	ZK742.3	ZK742.3		V	7808369	7809909	GO:0055114	oxidation-reduction process	GO:0003824;GO:0016491;GO:0010181;GO:0003959	catalytic activity;oxidoreductase activity;FMN binding;NADPH dehydrogenase activity	GO:0005622	intracellular	191419	Q23090
WBGene00017703	59	58	86	46	32	55	56	77	89	46	27	54	58.04	74	42	0.568	-0.817	0.033794	0.812696	0.0878	0.095	F22E5.1	F22E5.1	F22E5.1		II	2675788	2677588	NA	NA	NA	NA	GO:0016020;GO:0016021	membrane;integral component of membrane	184831	O16719
WBGene00008476	796	594	670	479	615	556	757	785	695	480	511	541	628.32	746	511	0.685	-0.546	0.0338871	0.813357	0.0459	0.0609	E03H4.8	E03H4.8	E03H4.8		I	12424555	12426766	GO:0006886;GO:0016192	intracellular protein transport;vesicle-mediated transport	GO:0005198;GO:0005515	structural molecule activity;protein binding	GO:0030117	membrane coat	184023	O17742	ENSG00000184432	COPB2
WBGene00014759	113	19	32	34	32	16	108	25	33	34	27	16	40.34	55	26	0.458	-1.128	0.0342537	0.820198	0.1753	0.0992	F46A8.1	F46A8.1			I	11250139	11251602	NA	NA	NA	NA	NA	NA	NA	NA
WBGene00043702	451	348	283	297	307	224	429	460	294	298	255	218	325.58	394	257	0.652	-0.617	0.0343046	0.820198	0.0577	0.0676	Y54G2A.7	Y54G2A.7	Y54G2A.7		IV	2838621	2839418	GO:0045087	innate immune response	NA	NA	NA	NA	24105153	U4PB15
WBGene00007453	105	80	111	133	237	181	100	106	115	133	197	176	137.87	107	169	1.579	0.659	0.0346526	0.826922	0.062	0.0813	fbxa-98	C08F11.5a;C08F11.5b	C08F11.5a;C08F11.5b	F-box A protein [Source:RefSeq peptide;Acc:NP_001263810]	IV	13633439	13635220	NA	NA	GO:0005515;GO:0005515	protein binding;protein binding	NA	NA	182421	K8FDX4;Q9U3Q8;K8FDX4
WBGene00009487	84	107	125	61	105	60	80	141	130	61	87	58	92.98	117	69	0.592	-0.756	0.0348618	0.830314	0.0805	0.0881	clec-232	F36G9.11	F36G9.11	C-type LECtin [Source:RefSeq peptide;Acc:NP_507006]	V	15976152	15977569	NA	NA	GO:0030246	carbohydrate binding	NA	NA	185374	O45469
WBGene00003844	2384	2996	1436	1324	2370	1519	2268	3960	1490	1326	1970	1478	2082.25	2573	1591	0.619	-0.692	0.0349767	0.831451	0.0765	0.0531	odc-1	K11C4.4	K11C4.4	Ornithine decarboxylase [Source:UniProtKB/Swiss-Prot;Acc:P41931]	V	6898541	6900223	GO:0006596;GO:0033387	polyamine biosynthetic process;putrescine biosynthetic process from ornithine	GO:0003824;GO:0016829;GO:0016831;GO:0004586	catalytic activity;lyase activity;carboxy-lyase activity;ornithine decarboxylase activity	NA	NA	179079		ENSG00000142920;ENSG00000115758;ENSG00000155096	AZIN2;ODC1;AZIN1
WBGene00011880	850	758	540	559	666	453	809	1002	560	560	554	441	654.25	790	518	0.656	-0.608	0.0354644	0.841328	0.0583	0.0606	T21B6.3	T21B6.3	T21B6.3		X	10945154	10948970	GO:0042981	regulation of apoptotic process	NA	NA	NA	NA	181284	Q22631	ENSG00000126759	CFP
WBGene00019963	43	66	73	137	104	131	41	87	76	137	86	127	92.51	68	117	1.728	0.789	0.035528	0.841328	0.0886	0.0881	R08E5.3	R08E5.3	R08E5.3		V	3772058	3775546	GO:0032259	methylation	GO:0008757	S-adenosylmethionine-dependent methyltransferase activity	NA	NA	178795	O01593
WBGene00000373	2543	2376	5435	2071	3085	2626	2419	3141	5640	2075	2565	2555	3065.83	3733	2398	0.642	-0.639	0.035847	0.847262	0.0658	0.0517	cyp-14A5	F08F3.7	F08F3.7	CYtochrome P450 family [Source:RefSeq peptide;Acc:NP_504435]	V	5421012	5423305	GO:0055114	oxidation-reduction process	GO:0046872;GO:0016491;GO:0004497;GO:0005506;GO:0020037;GO:0016705	metal ion binding;oxidoreductase activity;monooxygenase activity;iron ion binding;heme binding;oxidoreductase activity, acting on paired donors, with incorporation or reduction of molecular oxygen	NA	NA	178926	Q27531
WBGene00011823	206	240	222	161	198	158	196	317	230	161	165	154	203.88	248	160	0.647	-0.629	0.0360265	0.848628	0.0594	0.0746	T18D3.6	T18D3.6	T18D3.6		X	12449917	12451031	NA	NA	NA	NA	NA	NA	188576	Q22543
WBGene00019017	3425	3232	2932	5165	5062	6002	3258	4272	3043	5174	4209	5840	4299.35	3524	5074	1.44	0.526	0.0360929	0.848628	0.0449	0.0516	F57F4.4	F57F4.4	F57F4.4		V	6401369	6408783	NA	NA	NA	NA	GO:0045121	membrane raft	3564957	Q94247
WBGene00006075	122	75	128	86	64	76	116	99	133	86	53	74	93.56	116	71	0.611	-0.711	0.0361104	0.848628	0.0713	0.088	str-7	F22B8.5	F22B8.5	Seven TM Receptor [Source:RefSeq peptide;Acc:NP_507052]	V	16097530	16099534	GO:0007186;GO:0042048;GO:0050911	G-protein coupled receptor signaling pathway;olfactory behavior;detection of chemical stimulus involved in sensory perception of smell	GO:0038022	G-protein coupled olfactory receptor activity	GO:0016020;GO:0016021;GO:0005887	membrane;integral component of membrane;integral component of plasma membrane	184824	O45393
WBGene00007142	1462	1567	1719	1399	1206	1234	1391	2071	1784	1401	1003	1201	1475.17	1749	1202	0.687	-0.541	0.0365554	0.855684	0.0473	0.0551	ttr-18	B0334.1.1;B0334.1.2	B0334.1.1;B0334.1.2	TransThyretin-Related family domain [Source:RefSeq peptide;Acc:NP_496453]	II	11485510	11486774	NA	NA	NA	NA	GO:0005615;GO:0005615	extracellular space;extracellular space	174757	Q17473;Q17473
WBGene00045255	120	95	92	172	234	158	114	126	95	172	195	154	142.63	112	174	1.555	0.637	0.036591	0.855684	0.0591	0.0807	nhr-146	Y41D4B.27	Y41D4B.27	Nuclear Hormone Receptor family [Source:RefSeq peptide;Acc:NP_001122810]	IV	1627114	1630813	GO:0006355;GO:0006351;GO:0043401	regulation of transcription, DNA-templated;transcription, DNA-templated;steroid hormone mediated signaling pathway	GO:0003677;GO:0008270;GO:0046872;GO:0003700;GO:0043565	DNA binding;zinc ion binding;metal ion binding;transcription factor activity, sequence-specific DNA binding;sequence-specific DNA binding	GO:0005634	nucleus	6418682	A2V8C5
WBGene00016210	1251	899	744	653	1035	577	1190	1188	772	654	861	561	871.12	1050	692	0.659	-0.601	0.0366179	0.855684	0.058	0.0586	C29F5.1	C29F5.1	C29F5.1		II	6303512	6306285	NA	NA	NA	NA	GO:0016529	sarcoplasmic reticulum	174041	Q18310
WBGene00011660	34	5	12	47	38	31	32	7	12	47	32	30	26.71	17	36	2.058	1.041	0.0368691	0.859932	0.1374	0.1036	T09E11.11	T09E11.11			I	12344167	12345702	NA	NA	NA	NA	NA	NA	NA	NA
WBGene00021472	29	36	35	26	25	14	28	48	36	26	21	14	28.66	37	20	0.548	-0.869	0.0370518	0.86252	0.0876	0.1032	Y39G10AR.16	Y39G10AR.16	Y39G10AR.16		I	2330895	2332635	NA	NA	NA	NA	GO:0016020;GO:0016021	membrane;integral component of membrane	171795	Q95XQ6
WBGene00016797	574	803	619	535	575	448	546	1061	642	536	478	436	616.64	750	483	0.645	-0.633	0.0371194	0.86252	0.0642	0.0611	C50A2.3	C50A2.3a;C50A2.3b;C50A2.3c	C50A2.3a;C50A2.3b;C50A2.3c		IV	1145678	1158028	NA	NA	NA	NA	GO:0016020;GO:0016021;GO:0016020;GO:0016021	membrane;integral component of membrane;membrane;integral component of membrane	183630	O44137;U4PRX0;U4PF18
WBGene00019435	366	186	258	208	240	165	348	246	268	208	200	161	238.38	287	190	0.659	-0.602	0.037555	0.871008	0.0557	0.0721	K06A9.1	K06A9.1a;K06A9.1b;K06A9.1c	K06A9.1a;K06A9.1b;K06A9.1c		X	1547505	1560558	NA	NA	NA	NA	GO:0016020;GO:0016021;GO:0016020;GO:0016021	membrane;integral component of membrane;membrane;integral component of membrane	180494	H2KZP5;Q8IFX6;H2KZP6
WBGene00045242	34	73	49	24	49	29	32	96	51	24	41	28	45.45	60	31	0.525	-0.93	0.0376291	0.871096	0.1192	0.0981	C05B5.11	C05B5.11	C05B5.11		III	10004513	10004965	NA	NA	NA	NA	NA	NA	6418646	A3FPK1
WBGene00045050	56	48	31	35	32	22	53	63	32	35	27	21	38.66	49	28	0.561	-0.835	0.0378093	0.872735	0.0885	0.0999	ZC15.10	ZC15.10	ZC15.10		V	20310736	20311643	NA	NA	NA	NA	NA	NA	4926898	Q067W9
WBGene00007152	16	30	23	58	53	41	15	40	24	58	44	40	36.8	26	47	1.828	0.871	0.0378896	0.872735	0.0954	0.1003	clec-225	B0365.5a;B0365.5b	B0365.5a;B0365.5b	C-type LECtin [Source:RefSeq peptide;Acc:NP_001021349]	V	13133750	13134858	NA	NA	GO:0030246;GO:0030246	carbohydrate binding;carbohydrate binding	NA	NA	181942	P90733;G3MU44
WBGene00000799	459	276	463	278	367	298	437	365	480	278	305	290	359.26	427	291	0.681	-0.554	0.0379113	0.872735	0.0482	0.0663	crn-6	K04H4.6a.1;K04H4.6a.2;K04H4.6b.1;K04H4.6b.2	K04H4.6a.1;K04H4.6a.2;K04H4.6b.1;K04H4.6b.2	Cell death-related nuclease 6 [Source:UniProtKB/Swiss-Prot;Acc:P34508]	III	9367243	9370386	GO:0006259;GO:0006259;GO:0000737;GO:0006259;GO:0006915;GO:0006309;GO:0000737;GO:0006259;GO:0006915;GO:0006309	DNA metabolic process;DNA metabolic process;DNA catabolic process, endonucleolytic;DNA metabolic process;apoptotic process;apoptotic DNA fragmentation;DNA catabolic process, endonucleolytic;DNA metabolic process;apoptotic process;apoptotic DNA fragmentation	GO:0004531;GO:0004531;GO:0016787;GO:0004518;GO:0004531;GO:0016787;GO:0004518;GO:0004531	deoxyribonuclease II activity;deoxyribonuclease II activity;hydrolase activity;nuclease activity;deoxyribonuclease II activity;hydrolase activity;nuclease activity;deoxyribonuclease II activity	NA	NA	176316	;;;	ENSG00000105612;ENSG00000137976	DNASE2;DNASE2B
WBGene00014300	147	118	118	241	248	197	140	156	122	241	206	192	176.26	139	213	1.529	0.613	0.0380914	0.875254	0.0565	0.077	D2023.1	D2023.1a;D2023.1b.1;D2023.1b.2;D2023.1c;D2023.1d;D2023.1e;D2023.1f;D2023.1g	;D2023.1b.1;D2023.1b.2;;;D2023.1e;D2023.1f;D2023.1g		V	11789550	11800539	GO:0007606;GO:0007606;GO:0007606	sensory perception of chemical stimulus;sensory perception of chemical stimulus;sensory perception of chemical stimulus	GO:0046872;GO:0020037;GO:0046872;GO:0020037	metal ion binding;heme binding;metal ion binding;heme binding	GO:0016020;GO:0016021;GO:0016020;GO:0016021;GO:0016020;GO:0016021	membrane;integral component of membrane;membrane;integral component of membrane;membrane;integral component of membrane	179615	Q2L6U6;Q2L6U6;G5EGM5;G5EBI9;D1MN82
WBGene00018707	76	67	97	130	136	185	72	89	101	130	113	180	114.14	87	141	1.618	0.694	0.038263	0.87757	0.0709	0.0846	oac-31	F52F10.3	F52F10.3	O-ACyltransferase homolog [Source:RefSeq peptide;Acc:NP_503441]	V	1538353	1541824	GO:0008152	metabolic process	GO:0016740;GO:0016746;GO:0016747	transferase activity;transferase activity, transferring acyl groups;transferase activity, transferring acyl groups other than amino-acyl groups	GO:0016020;GO:0016021	membrane;integral component of membrane	178643	Q9UAQ8
WBGene00009400	90	68	69	61	59	41	86	90	72	61	49	40	66.2	83	50	0.608	-0.718	0.0387164	0.886327	0.0707	0.0932	F35C5.12	F35C5.12	F35C5.12		II	12910227	12914598	GO:0006952	defense response	NA	NA	NA	NA	174930	G5EEA5
WBGene00001262	3467	2923	3761	5145	5816	5577	3298	3864	3903	5154	4835	5427	4413.53	3688	5139	1.393	0.478	0.0392708	0.895962	0.0384	0.0517	emb-8	K10D2.6.1;K10D2.6.2	K10D2.6.1;K10D2.6.2	NADPH--cytochrome P450 reductase [Source:RefSeq peptide;Acc:NP_498103]	III	5196678	5199688	GO:0055114;GO:0030703;GO:0008610;GO:0055114;GO:0030703;GO:0008610	oxidation-reduction process;eggshell formation;lipid biosynthetic process;oxidation-reduction process;eggshell formation;lipid biosynthetic process	GO:0016491;GO:0005506;GO:0010181;GO:0003958;GO:0030586;GO:0016491;GO:0005506;GO:0010181;GO:0003958;GO:0030586	oxidoreductase activity;iron ion binding;FMN binding;NADPH-hemoprotein reductase activity;[methionine synthase] reductase activity;oxidoreductase activity;iron ion binding;FMN binding;NADPH-hemoprotein reductase activity;[methionine synthase] reductase activity	GO:0016020;GO:0016021;GO:0005783;GO:0005789;GO:0016020;GO:0016021;GO:0005783;GO:0005789	membrane;integral component of membrane;endoplasmic reticulum;endoplasmic reticulum membrane;membrane;integral component of membrane;endoplasmic reticulum;endoplasmic reticulum membrane	175710	Q09590;Q09590	ENSG00000127948	POR
WBGene00016314	210	19	93	188	424	158	200	25	97	188	353	154	169.33	107	232	2.151	1.105	0.03938	0.895962	0.1967	0.0776	C32D5.6	C32D5.6	C32D5.6		II	6331902	6333987	NA	NA	GO:0003674;GO:0005515	molecular_function;protein binding	GO:0005575	cellular_component	174046		ENSG00000085831;ENSG00000155158;ENSG00000168234	TTC39A;TTC39B;TTC39C
WBGene00004023	825	483	492	415	602	391	785	638	511	416	501	380	538.44	645	432	0.671	-0.576	0.0394088	0.895962	0.0542	0.0622	pho-4	T16D1.2	T16D1.2	intestinal acid PHOsphatase [Source:RefSeq peptide;Acc:NP_494984]	II	5236094	5238466	GO:0016311	dephosphorylation	GO:0003993	acid phosphatase activity	NA	NA	173897	Q22525	ENSG00000142513;ENSG00000014257;ENSG00000134575	ACPT;ACPP;ACP2
WBGene00020617	133	26	46	13	64	30	127	34	48	13	53	29	50.68	70	32	0.459	-1.125	0.0394267	0.895962	0.1909	0.0965	T20D4.11	T20D4.11	T20D4.11		V	3398693	3399389	NA	NA	NA	NA	NA	NA	188647	P91464
WBGene00044788	65	54	53	36	44	43	62	71	55	36	37	42	50.45	63	38	0.61	-0.712	0.0395422	0.896943	0.0654	0.0967	ttr-38	F35G8.2	F35G8.2	TransThyretin-Related family domain [Source:RefSeq peptide;Acc:NP_001041248]	X	9312594	9314690	NA	NA	NA	NA	GO:0005615	extracellular space	4363115	Q1W0R1
WBGene00011571	9613	7327	9291	7499	7144	6900	9146	9686	9642	7512	5940	6714	8106.39	9491	6722	0.708	-0.498	0.0396848	0.897483	0.0419	0.0554	ttr-46	T07C12.7	T07C12.7	Transthyretin-like protein 46 [Source:UniProtKB/Swiss-Prot;Acc:Q22285]	V	9951233	9952177	NA	NA	NA	NA	GO:0005576;GO:0005615	extracellular region;extracellular space	179384
WBGene00009048	3394	4121	3243	3180	3237	2368	3229	5448	3365	3185	2691	2304	3370.48	4014	2727	0.679	-0.557	0.039711	0.897483	0.0523	0.0515	cth-1	F22B8.6a.1;F22B8.6a.2;F22B8.6b	F22B8.6a.1;F22B8.6a.2;F22B8.6b	CystaTHionine gamma lyase [Source:RefSeq peptide;Acc:NP_507053]	V	16100655	16102744	GO:0008152;GO:0008152;GO:0008152	metabolic process;metabolic process;metabolic process	GO:0003824;GO:0016829;GO:0030170;GO:0003824;GO:0016829;GO:0030170;GO:0003824;GO:0016829;GO:0030170	catalytic activity;lyase activity;pyridoxal phosphate binding;catalytic activity;lyase activity;pyridoxal phosphate binding;catalytic activity;lyase activity;pyridoxal phosphate binding	NA	NA	180079	O45391;K8ESE2;O45391;K8ESE2;K8ESE2	ENSG00000116761	CTH
WBGene00021639	75	51	43	29	52	36	71	67	45	29	43	35	48.45	61	36	0.588	-0.765	0.0399648	0.897828	0.0783	0.0972	Y47G6A.13	Y47G6A.13	Y47G6A.13		I	3439370	3442188	GO:0006468;GO:0018105;GO:0016055	protein phosphorylation;peptidyl-serine phosphorylation;Wnt signaling pathway	GO:0004672;GO:0004674;GO:0005524	protein kinase activity;protein serine/threonine kinase activity;ATP binding	NA	NA	189993	Q9N3T7
WBGene00271775	65	43	33	32	41	21	62	57	34	32	34	20	39.92	51	29	0.569	-0.814	0.0399782	0.897828	0.0866	0.0995	NA	NA	NA	NA	NA	NA	NA	NA	NA	NA	NA	NA	NA	NA	NA	NA	NA
WBGene00008357	197	222	223	100	245	139	187	293	231	100	204	135	191.9	237	146	0.619	-0.693	0.0399885	0.897828	0.076	0.0756	nspc-16	D1025.6	D1025.6	Nematode Specific Peptide family, group C [Source:RefSeq peptide;Acc:NP_510416]	X	14523575	14523997	NA	NA	NA	NA	NA	NA	183904	G5ECP8
WBGene00020258	141	72	136	68	119	60	134	95	141	68	99	58	99.32	123	75	0.609	-0.715	0.0400163	0.897828	0.0767	0.087	T05E7.1	T05E7.1	T05E7.1		I	6203897	6206929	GO:0006637	acyl-CoA metabolic process	GO:0016790	thiolester hydrolase activity	NA	NA	172309	O01862	ENSG00000184227;ENSG00000205669;ENSG00000119673;ENSG00000177465;ENSG00000136881	ACOT1;ACOT6;ACOT2;ACOT4;BAAT
WBGene00022653	7489	4320	8083	5030	6197	4928	7125	5711	8388	5039	5152	4795	6034.93	7075	4995	0.706	-0.502	0.0401045	0.898181	0.0427	0.0531	ZK105.1	ZK105.1	ZK105.1		V	7713990	7714700	NA	NA	NA	NA	NA	NA	191220	Q965Z4
WBGene00013923	213	163	120	124	145	98	203	215	125	124	121	95	147.13	181	113	0.628	-0.672	0.0402887	0.900678	0.0697	0.0802	ghi-1	ZK20.1	ZK20.1	Glycoprotein Hormone (FLR-2) Interacting protein [Source:RefSeq peptide;Acc:NP_496486]	II	11646747	11649109	NA	NA	GO:0008289	lipid binding	NA	NA	191210	Q23448
WBGene00003632	154	66	81	180	241	139	147	87	84	180	200	135	138.96	106	172	1.619	0.695	0.0409699	0.912772	0.0751	0.0811	nhr-42	C33G8.6	C33G8.6	Nuclear hormone receptor family member nhr-42 [Source:UniProtKB/Swiss-Prot;Acc:O76828]	V	6998819	7000644	GO:0006355;GO:0006351;GO:0043401	regulation of transcription, DNA-templated;transcription, DNA-templated;steroid hormone mediated signaling pathway	GO:0003677;GO:0008270;GO:0046872;GO:0003700;GO:0043565	DNA binding;zinc ion binding;metal ion binding;transcription factor activity, sequence-specific DNA binding;sequence-specific DNA binding	GO:0005634	nucleus	179084	Q9GTH5
WBGene00008794	54	17	39	21	25	23	51	22	40	21	21	22	29.75	38	21	0.557	-0.845	0.0410262	0.912772	0.0883	0.1026	F14D7.7	F14D7.7	F14D7.7		V	14306504	14306871	NA	NA	NA	NA	NA	NA	184467	Q19451
WBGene00017390	162	126	278	277	352	404	154	167	288	277	293	393	262.07	203	321	1.58	0.66	0.0410508	0.912772	0.0705	0.0706	F12A10.1	F12A10.1	F12A10.1		II	5496626	5497043	NA	NA	NA	NA	GO:0016020;GO:0016021	membrane;integral component of membrane	184370	B3WFT6
WBGene00015381	52	30	62	85	104	82	49	40	64	85	86	80	67.48	51	84	1.63	0.705	0.0413424	0.917609	0.0699	0.0928	C03B1.13	C03B1.13	C03B1.13		X	6335275	6338035	GO:0055085	transmembrane transport	GO:0005215;GO:0022857	transporter activity;transmembrane transporter activity	GO:0016020;GO:0016021	membrane;integral component of membrane	180910	Q95QY6
WBGene00011821	183	130	140	306	283	211	174	172	145	307	235	205	206.39	164	249	1.52	0.604	0.0414179	0.917639	0.0578	0.0744	cdf-2	T18D3.3a;T18D3.3b	T18D3.3a;T18D3.3b	Cation Diffusion Facilitator family [Source:RefSeq peptide;Acc:NP_510091]	X	12464648	12466878	GO:0055085;GO:0006812;GO:0071577;GO:0061088;GO:0071294;GO:0055085;GO:0006812;GO:0098655	transmembrane transport;cation transport;zinc II ion transmembrane transport;regulation of sequestering of zinc ion;cellular response to zinc ion;transmembrane transport;cation transport;cation transmembrane transport	GO:0008324;GO:0005385;GO:0008324	cation transmembrane transporter activity;zinc ion transmembrane transporter activity;cation transmembrane transporter activity	GO:0016020;GO:0016021;GO:0005886;GO:0044841;GO:0016021	membrane;integral component of membrane;plasma membrane;gut granule membrane;integral component of membrane	188574	Q22541;A0A0K3AVP5	ENSG00000158014;ENSG00000164756;ENSG00000115194	SLC30A2;SLC30A8;SLC30A3
WBGene00010375	47	25	43	26	24	27	45	33	45	26	20	26	32.44	41	24	0.587	-0.769	0.04187	0.925721	0.0709	0.1018	H09F14.1	H09F14.1a;H09F14.1b;H09F14.1c;H09F14.1d;H09F14.1e	H09F14.1a;H09F14.1b;H09F14.1c;H09F14.1d;H09F14.1e		V	10612936	10615511	GO:0007186;GO:0007186;GO:0007186;GO:0007186;GO:0007186	G-protein coupled receptor signaling pathway;G-protein coupled receptor signaling pathway;G-protein coupled receptor signaling pathway;G-protein coupled receptor signaling pathway;G-protein coupled receptor signaling pathway	GO:0004930;GO:0004930;GO:0004930;GO:0004930;GO:0004930	G-protein coupled receptor activity;G-protein coupled receptor activity;G-protein coupled receptor activity;G-protein coupled receptor activity;G-protein coupled receptor activity	GO:0016020;GO:0016021;GO:0016020;GO:0016021;GO:0016020;GO:0016021;GO:0016020;GO:0016021;GO:0016020;GO:0016021	membrane;integral component of membrane;membrane;integral component of membrane;membrane;integral component of membrane;membrane;integral component of membrane;membrane;integral component of membrane	186709	O45613;H9G358;H9G355;H9G356;H9G357
WBGene00001703	247	398	337	252	235	260	235	526	350	252	195	253	301.94	370	233	0.632	-0.662	0.041945	0.925721	0.0723	0.0686	grd-14	T01B10.2	T01B10.2	GRounDhog (hedgehog-like family) [Source:RefSeq peptide;Acc:NP_509441]	X	8499664	8501037	NA	NA	NA	NA	NA	NA	187934	O02153
WBGene00004814	238	174	184	228	404	445	226	230	191	228	336	433	274.11	216	332	1.541	0.624	0.0420108	0.925721	0.0635	0.0699	skr-8	C52D10.9	C52D10.9	SKp1 Related (ubiquitin ligase complex component) [Source:RefSeq peptide;Acc:NP_503044]	IV	17165189	17165853	GO:0006511	ubiquitin-dependent protein catabolic process	GO:0016874	ligase activity	NA	NA	178495	G5ECY4	ENSG00000272772	CTD-2410N18.5
WBGene00016768	155	36	107	200	288	115	147	48	111	200	239	112	142.96	102	184	1.794	0.843	0.0420816	0.925721	0.1152	0.0806	cyp-33E1	C49C8.4	C49C8.4	CYtochrome P450 family [Source:RefSeq peptide;Acc:NP_501480]	IV	8645531	8648181	GO:0055114	oxidation-reduction process	GO:0046872;GO:0016491;GO:0004497;GO:0005506;GO:0020037;GO:0016705;GO:0008395	metal ion binding;oxidoreductase activity;monooxygenase activity;iron ion binding;heme binding;oxidoreductase activity, acting on paired donors, with incorporation or reduction of molecular oxygen;steroid hydroxylase activity	NA	NA	183602	Q27482
WBGene00009537	21	15	30	31	49	56	20	20	31	31	41	54	32.87	24	42	1.771	0.824	0.0422838	0.927851	0.0856	0.1015	ccch-2	F38C2.5	F38C2.5	CCCH-type zinc finger putative transcription factor [Source:RefSeq peptide;Acc:NP_502931]	IV	16278213	16279018	NA	NA	GO:0046872	metal ion binding	NA	NA	178454	O45491
WBGene00012293	80	59	67	97	136	149	76	78	70	97	113	145	96.48	75	118	1.588	0.667	0.042341	0.927851	0.0664	0.0874	W06A7.4	W06A7.4a;W06A7.4b	W06A7.4a;W06A7.4b		V	14824664	14829533	NA	NA	NA	NA	GO:0016020;GO:0016021;GO:0016020;GO:0016021	membrane;integral component of membrane;membrane;integral component of membrane	189232	Q23189;H2L2D7	ENSG00000164124	TMEM144
WBGene00012036	26	33	16	46	76	43	25	44	17	46	63	42	39.34	29	50	1.804	0.851	0.0424032	0.927851	0.0977	0.0996	clec-103	T26E3.1	T26E3.1	C-type LECtin [Source:RefSeq peptide;Acc:NP_493210]	I	12683238	12684359	NA	NA	GO:0030246	carbohydrate binding	NA	NA	188922	O45829
WBGene00008604	36	25	28	22	24	13	34	33	29	22	20	13	25.17	32	18	0.57	-0.812	0.04253	0.928985	0.0743	0.1045	F09B9.5	F09B9.5	F09B9.5		X	10154823	10156856	NA	NA	NA	NA	NA	NA	259721	Q7YX44	ENSG00000122694	GLIPR2
WBGene00001071	266	232	149	192	167	112	253	307	155	192	139	109	192.42	238	147	0.617	-0.697	0.0427104	0.931282	0.0791	0.0756	dpy-9	T21D12.2a;T21D12.2b	T21D12.2a;T21D12.2b	DumPY: shorter than wild-type [Source:RefSeq peptide;Acc:NP_499889]	IV	257382	259204	NA	NA	GO:0042302;GO:0042302	structural constituent of cuticle;structural constituent of cuticle	GO:0016020;GO:0016021;GO:0016020;GO:0016021	membrane;integral component of membrane;membrane;integral component of membrane	176846	O16787;U4PBE1
WBGene00017881	1380	2038	2532	1705	1234	1601	1313	2694	2628	1708	1026	1558	1821.04	2212	1431	0.647	-0.628	0.0430521	0.937084	0.0684	0.0538	asp-13	F28A12.4.1;F28A12.4.2	F28A12.4.1;F28A12.4.2	ASpartyl Protease [Source:RefSeq peptide;Acc:NP_505232]	V	8641491	8643225	GO:0006508;GO:0030163;GO:0006508;GO:0030163	proteolysis;protein catabolic process;proteolysis;protein catabolic process	GO:0016787;GO:0008233;GO:0004190;GO:0016787;GO:0008233;GO:0004190	hydrolase activity;peptidase activity;aspartic-type endopeptidase activity;hydrolase activity;peptidase activity;aspartic-type endopeptidase activity	NA	NA	179247	Q22972;Q22972	ENSG00000229859;ENSG00000229183;ENSG00000256713;ENSG00000196188;ENSG00000096088	PGA3;PGA4;PGA5;CTSE;PGC
WBGene00023423	399	172	144	155	229	104	380	227	149	155	190	101	200.54	252	149	0.591	-0.759	0.0435237	0.945686	0.0958	0.0749	F43C1.7	F43C1.7	F43C1.7		III	4241477	4242593	NA	NA	NA	NA	NA	NA	3564937	Q6A574	ENSG00000147419	CCDC25
WBGene00000622	76	66	31	42	44	28	72	87	32	42	37	27	49.6	64	35	0.555	-0.849	0.0440222	0.954842	0.1056	0.097	col-45	F53G12.7a;F53G12.7b	F53G12.7a;F53G12.7b	COLlagen [Source:RefSeq peptide;Acc:NP_001293264]	I	115739	117502	NA	NA	GO:0042302	structural constituent of cuticle	GO:0016020;GO:0016021;GO:0005581;GO:0005581	membrane;integral component of membrane;collagen trimer;collagen trimer	171605	O01799;V6CM19
WBGene00001244	948	798	1008	1500	1992	1165	902	1055	1046	1503	1656	1134	1215.86	1001	1431	1.43	0.516	0.0441787	0.956435	0.0462	0.0564	elo-6	F41H10.8	F41H10.8	Elongation of very long chain fatty acids protein 6 [Source:UniProtKB/Swiss-Prot;Acc:Q20303]	IV	5386627	5388559	GO:0006631;GO:0006633;GO:0006629	fatty acid metabolic process;fatty acid biosynthetic process;lipid metabolic process	GO:0016740	transferase activity	GO:0016020;GO:0016021	membrane;integral component of membrane	177321		ENSG00000170522;ENSG00000119915	ELOVL6;ELOVL3
WBGene00010811	200	92	175	279	291	237	190	122	182	279	242	231	207.59	165	251	1.519	0.603	0.0442501	0.956435	0.0594	0.0743	hmit-1.3	M01F1.5.1;M01F1.5.2	M01F1.5.1;M01F1.5.2	H(+) MyoInositol coTransporter [Source:RefSeq peptide;Acc:NP_497725]	III	3510937	3519607	GO:0055085;GO:0006810;GO:0015992;GO:0035428;GO:0046323;GO:1904659;GO:0055085;GO:0006810;GO:0015992;GO:0035428;GO:0046323;GO:1904659	transmembrane transport;transport;proton transport;hexose transmembrane transport;glucose import;glucose transmembrane transport;transmembrane transport;transport;proton transport;hexose transmembrane transport;glucose import;glucose transmembrane transport	GO:0005215;GO:0022857;GO:0005351;GO:0022891;GO:0005355;GO:0005215;GO:0022857;GO:0005351;GO:0022891;GO:0005355	transporter activity;transmembrane transporter activity;sugar:proton symporter activity;substrate-specific transmembrane transporter activity;glucose transmembrane transporter activity;transporter activity;transmembrane transporter activity;sugar:proton symporter activity;substrate-specific transmembrane transporter activity;glucose transmembrane transporter activity	GO:0016020;GO:0016021;GO:0005887;GO:0016324;GO:0016020;GO:0016021;GO:0005887;GO:0016324	membrane;integral component of membrane;integral component of plasma membrane;apical plasma membrane;membrane;integral component of membrane;integral component of plasma membrane;apical plasma membrane	175458	Q21455;Q21455	ENSG00000151229	SLC2A13
WBGene00019742	232	90	152	307	361	191	221	119	158	308	300	186	215.16	166	265	1.591	0.67	0.0445852	0.961999	0.0747	0.0737	nhr-202	M02H5.4a;M02H5.4b	M02H5.4a;M02H5.4b	Nuclear Hormone Receptor family [Source:RefSeq peptide;Acc:NP_503210]	V	462600	464892	GO:0006355;GO:0006351;GO:0043401;GO:0006355;GO:0043401	regulation of transcription, DNA-templated;transcription, DNA-templated;steroid hormone mediated signaling pathway;regulation of transcription, DNA-templated;steroid hormone mediated signaling pathway	GO:0003677;GO:0008270;GO:0046872;GO:0003700;GO:0043565	DNA binding;zinc ion binding;metal ion binding;transcription factor activity, sequence-specific DNA binding;sequence-specific DNA binding	GO:0005634	nucleus	187409	Q966H8;A0A0K3AY13
WBGene00269434	58	59	60	117	108	106	55	78	62	117	90	103	84.26	65	103	1.591	0.67	0.0447198	0.962341	0.067	0.0896	NA	NA	NA	NA	NA	NA	NA	NA	NA	NA	NA	NA	NA	NA	NA	NA	NA
WBGene00008127	25	22	10	58	46	25	24	29	10	58	38	24	30.65	21	40	1.917	0.939	0.0447564	0.962341	0.12	0.1023	ddo-1	C47A10.5a;C47A10.5b	C47A10.5a;C47A10.5b	D-aspartate oxidase 1 [Source:UniProtKB/Swiss-Prot;Acc:O45307]	V	17774245	17777229	GO:0055114;GO:0046416;GO:0055114;GO:0046416	oxidation-reduction process;D-amino acid metabolic process;oxidation-reduction process;D-amino acid metabolic process	GO:0016491;GO:0071949;GO:0003884;GO:0008445;GO:0047821;GO:0048037;GO:0016491;GO:0071949;GO:0003884;GO:0008445;GO:0047821	oxidoreductase activity;FAD binding;D-amino-acid oxidase activity;D-aspartate oxidase activity;D-glutamate oxidase activity;cofactor binding;oxidoreductase activity;FAD binding;D-amino-acid oxidase activity;D-aspartate oxidase activity;D-glutamate oxidase activity	GO:0005777	peroxisome	183530	;C8JQS2
WBGene00011105	732	736	594	378	807	455	696	973	616	379	671	443	629.68	762	498	0.654	-0.613	0.0457977	0.982295	0.0659	0.0609	R07E3.4	R07E3.4	R07E3.4		X	10330596	10331873	GO:0055085;GO:0006810;GO:0006412	transmembrane transport;transport;translation	GO:0005215;GO:0003735	transporter activity;structural constituent of ribosome	GO:0016020;GO:0016021;GO:0005743	membrane;integral component of membrane;mitochondrial inner membrane	187678	Q21809	ENSG00000169100;ENSG00000005022;ENSG00000151475;ENSG00000151729	SLC25A6;SLC25A5;SLC25A31;SLC25A4
WBGene00011996	239	198	129	174	145	79	227	262	134	174	121	77	165.78	208	124	0.597	-0.743	0.0458431	0.982295	0.0927	0.0782	T24F1.4	T24F1.4	T24F1.4		II	11313331	11314265	NA	NA	NA	NA	GO:0016020;GO:0016021	membrane;integral component of membrane	188867	Q22745
WBGene00020256	125	72	84	177	192	134	119	95	87	177	160	130	128.1	100	156	1.548	0.631	0.0464182	0.9929	0.0636	0.0826	T05C3.6	T05C3.6a;T05C3.6b	T05C3.6a;T05C3.6b		V	5490370	5493646	GO:0008152	metabolic process	GO:0003824	catalytic activity	GO:0016020;GO:0016021;GO:0016020;GO:0016021	membrane;integral component of membrane;membrane;integral component of membrane	178931	H2KZ05;A6PVA4	ENSG00000105223;ENSG00000166428;ENSG00000180287	PLD3;PLD4;PLD5
WBGene00018340	722	490	406	475	465	308	687	648	421	476	387	300	486.35	585	388	0.662	-0.595	0.0465823	0.994693	0.062	0.0631	anmt-2	F42A10.3	F42A10.3	Amine N-MethylTransferase [Source:RefSeq peptide;Acc:NP_498334]	III	6154714	6157758	GO:0032259	methylation	GO:0016740;GO:0008168	transferase activity;methyltransferase activity	NA	NA	175868	Q20308	ENSG00000254959;ENSG00000166741;ENSG00000141744;ENSG00000241644	INMT-FAM188B;NNMT;PNMT;INMT
WBGene00017027	135	71	58	152	214	133	128	94	60	152	178	129	123.68	94	153	1.625	0.7	0.0466834	0.995135	0.0801	0.0832	D1044.1	D1044.1	D1044.1	Uncharacterized kinase-like protein D1044.1 [Source:UniProtKB/Swiss-Prot;Acc:P41949]	III	5544304	5546287	GO:0016310	phosphorylation	GO:0016301;GO:0016740	kinase activity;transferase activity	NA	NA	175763
WBGene00014251	499	478	686	954	866	1023	475	632	712	956	720	995	748.26	606	890	1.469	0.555	0.0468787	0.997582	0.0544	0.0596	gstk-1	ZK1320.1	ZK1320.1	Glutathione S-transferase kappa 1 [Source:UniProtKB/Swiss-Prot;Acc:Q09652]	II	9656749	9657721	GO:0008152;GO:0055114;GO:0045087	metabolic process;oxidation-reduction process;innate immune response	GO:0016740;GO:0004364;GO:0015035	transferase activity;glutathione transferase activity;protein disulfide oxidoreductase activity	GO:0005777	peroxisome	191563		ENSG00000197448	GSTK1
WBGene00012531	749	309	465	658	1330	718	713	408	483	659	1106	699	677.86	535	821	1.535	0.619	0.0470001	0.99845	0.0679	0.0603	Y32F6B.1	Y32F6B.1	Y32F6B.1	Solute carrier organic anion transporter family member [Source:RefSeq peptide;Acc:NP_505689]	V	10480946	10484740	GO:0006810;GO:0006811;GO:0043252	transport;ion transport;sodium-independent organic anion transport	GO:0005215;GO:0015347	transporter activity;sodium-independent organic anion transmembrane transporter activity	GO:0016020;GO:0016021;GO:0005886;GO:0005887	membrane;integral component of membrane;plasma membrane;integral component of plasma membrane	179463	O62421	ENSG00000134538;ENSG00000137491;ENSG00000205754;ENSG00000257062;ENSG00000084453;ENSG00000174640;ENSG00000257046;ENSG00000176463;ENSG00000111700;ENSG00000139155	SLCO1B1;SLCO2B1;SLCO1B7;RP11-125O5.2;SLCO1A2;SLCO2A1;RP11-545J16.1;SLCO3A1;SLCO1B3;SLCO1C1
WBGene00016984	105	51	40	37	63	29	100	67	42	37	52	28	54.41	70	39	0.565	-0.824	0.047237	0.999975	0.1044	0.0957	npr-8	C56G3.1a.1;C56G3.1a.2;C56G3.1b	C56G3.1a.1;C56G3.1a.2;C56G3.1b	Probable G-protein coupled receptor C56G3.1 [Source:UniProtKB/Swiss-Prot;Acc:Q18904]	X	7377302	7388400	GO:0007165;GO:0007186;GO:0007218;GO:0007165;GO:0007186;GO:0007218;GO:0007165;GO:0007186;GO:0007218	signal transduction;G-protein coupled receptor signaling pathway;neuropeptide signaling pathway;signal transduction;G-protein coupled receptor signaling pathway;neuropeptide signaling pathway;signal transduction;G-protein coupled receptor signaling pathway;neuropeptide signaling pathway	GO:0004871;GO:0004930;GO:0004983;GO:0004871;GO:0004930;GO:0004983;GO:0004871;GO:0004930;GO:0004983	signal transducer activity;G-protein coupled receptor activity;neuropeptide Y receptor activity;signal transducer activity;G-protein coupled receptor activity;neuropeptide Y receptor activity;signal transducer activity;G-protein coupled receptor activity;neuropeptide Y receptor activity	GO:0016020;GO:0016021;GO:0005886;GO:0016020;GO:0016021;GO:0005886;GO:0016020;GO:0016021;GO:0005886	membrane;integral component of membrane;plasma membrane;membrane;integral component of membrane;plasma membrane;membrane;integral component of membrane;plasma membrane	183869	;;G8JY12	ENSG00000169618;ENSG00000101292	PROKR1;PROKR2
WBGene00000692	784	853	652	755	516	488	746	1128	677	756	429	475	701.7	850	553	0.651	-0.619	0.0474162	0.999975	0.0682	0.0601	col-118	T11B7.3a;T11B7.3b	T11B7.3a;T11B7.3b	COLlagen [Source:RefSeq peptide;Acc:NP_001122798]	IV	8848182	8849676	NA	NA	GO:0042302;GO:0042302	structural constituent of cuticle;structural constituent of cuticle	GO:0005581;GO:0005581	collagen trimer;collagen trimer	177699	A5JYR8;A5JYR9
WBGene00020550	139	66	99	86	79	47	132	87	103	86	66	46	86.63	107	66	0.612	-0.709	0.0474434	0.999975	0.0798	0.0892	T17H7.1	T17H7.1.1;T17H7.1.2	T17H7.1.1;T17H7.1.2		III	740682	742974	NA	NA	NA	NA	NA	NA	175228	Q22537;Q22537
WBGene00006979	242	85	118	124	111	55	230	112	122	124	92	54	122.51	155	90	0.579	-0.787	0.0477458	0.999975	0.1045	0.0834	zig-2	F42F12.2	F42F12.2	2 (Zwei) IG domain protein [Source:RefSeq peptide;Acc:NP_510069]	X	12340379	12341430	NA	NA	GO:0005515	protein binding	NA	NA	192087	G5EDQ9
WBGene00022649	322	336	184	258	220	135	306	444	191	258	183	131	252.36	314	191	0.609	-0.715	0.0478041	0.999975	0.0891	0.0712	ZK84.1	ZK84.1	ZK84.1		II	6020653	6023349	NA	NA	NA	NA	NA	NA	174008	Q23635
WBGene00015954	652	594	284	365	516	253	620	785	295	366	429	246	456.84	567	347	0.613	-0.706	0.0480579	0.999975	0.0889	0.0637	C18B2.3	C18B2.3	C18B2.3		X	3601800	3604666	NA	NA	NA	NA	NA	NA	180651	Q18074
WBGene00012462	493	255	310	574	697	504	469	337	322	575	579	490	462.12	376	548	1.457	0.543	0.0481829	0.999975	0.0519	0.0636	Y17G7B.8	Y17G7B.8	Y17G7B.8		II	12025886	12027746	GO:0045087	innate immune response	GO:0005515	protein binding	NA	NA	189455	Q9XXI8
WBGene00016782	246	212	239	141	165	229	234	280	248	141	137	223	210.59	254	167	0.658	-0.604	0.0483578	0.999975	0.0622	0.0741	phat-3	C49G7.4.1;C49G7.4.2	C49G7.4.1;C49G7.4.2	PHAryngeal gland Toxin-related [Source:RefSeq peptide;Acc:NP_504129]	V	4043916	4045001	NA	NA	NA	NA	NA	NA	178809	O16225;O16225
WBGene00019298	1072	817	778	1691	1477	1272	1020	1080	807	1694	1228	1238	1177.8	969	1387	1.431	0.517	0.0485994	0.999975	0.0483	0.0566	K02D7.1	K02D7.1a.1;K02D7.1a.2;K02D7.1b	K02D7.1a.1;K02D7.1a.2;K02D7.1b	Purine nucleoside phosphorylase [Source:RefSeq peptide;Acc:NP_499900]	IV	292429	298280	GO:0006139;GO:0009116;GO:0043101;GO:0006139;GO:0009116;GO:0043101;GO:0045087;GO:0006139;GO:0009116;GO:0043101	nucleobase-containing compound metabolic process;nucleoside metabolic process;purine-containing compound salvage;nucleobase-containing compound metabolic process;nucleoside metabolic process;purine-containing compound salvage;innate immune response;nucleobase-containing compound metabolic process;nucleoside metabolic process;purine-containing compound salvage	GO:0016740;GO:0003824;GO:0016757;GO:0004731;GO:0016740;GO:0003824;GO:0016757;GO:0004731;GO:0016740;GO:0003824;GO:0016757;GO:0004731	transferase activity;catalytic activity;transferase activity, transferring glycosyl groups;purine-nucleoside phosphorylase activity;transferase activity;catalytic activity;transferase activity, transferring glycosyl groups;purine-nucleoside phosphorylase activity;transferase activity;catalytic activity;transferase activity, transferring glycosyl groups;purine-nucleoside phosphorylase activity	GO:0005737;GO:0005737;GO:0005737	cytoplasm;cytoplasm;cytoplasm	176851	O61217;O61217;U4PSA1;O61217	ENSG00000198805	PNP
WBGene00022593	414	156	408	485	708	504	394	206	423	486	589	490	431.39	341	522	1.526	0.61	0.0486658	0.999975	0.0662	0.0643	ZC328.3	ZC328.3a;ZC328.3b	ZC328.3a;ZC328.3b		I	6409060	6416883	NA	NA	NA	NA	GO:0016020;GO:0016021;GO:0016020;GO:0016021	membrane;integral component of membrane;membrane;integral component of membrane	172343	H2L0J6;Q2MGF5	ENSG00000155324;ENSG00000175318	GRAMD3;GRAMD2
WBGene00021978	1014	260	897	425	691	369	965	344	931	426	575	359	599.76	747	453	0.607	-0.721	0.0490126	0.999975	0.094	0.0613	Y58A7A.4	Y58A7A.4	Y58A7A.4		V	5082002	5085007	NA	NA	NA	NA	NA	NA	3565089	Q966A5
WBGene00000040	1862	2339	1685	3171	4125	3070	1771	3092	1749	3176	3430	2987	2700.87	2204	3198	1.451	0.537	0.0492215	0.999975	0.0531	0.052	aco-1	ZK455.1	ZK455.1	Probable cytoplasmic aconitate hydratase [Source:UniProtKB/Swiss-Prot;Acc:Q23500]	X	11339874	11343568	GO:0008152;GO:0006099;GO:0006879;GO:0072350	metabolic process;tricarboxylic acid cycle;cellular iron ion homeostasis;tricarboxylic acid metabolic process	GO:0046872;GO:0016829;GO:0051536;GO:0051539;GO:0003994	metal ion binding;lyase activity;iron-sulfur cluster binding;4 iron, 4 sulfur cluster binding;aconitate hydratase activity	GO:0005737;GO:0005829	cytoplasm;cytosol	181324		ENSG00000122729;ENSG00000136381	ACO1;IREB2
WBGene00016577	67	108	90	78	56	52	64	143	93	78	47	51	79.2	100	59	0.587	-0.769	0.0494566	0.999975	0.0962	0.0907	clec-3	C41H7.7	C41H7.7	C-type LECtin [Source:RefSeq peptide;Acc:NP_494426]	II	3017472	3019787	NA	NA	GO:0030246	carbohydrate binding	NA	NA	183396	O17155
WBGene00020869	1126	569	897	1515	1280	1410	1071	752	931	1518	1064	1372	1118.01	918	1318	1.435	0.521	0.0496207	0.999975	0.0495	0.0569	T28A11.2	T28A11.2a;T28A11.2b	T28A11.2a;T28A11.2b		V	3280379	3282704	NA	NA	NA	NA	NA	NA	189009	H2KZY8;A5HU97
WBGene00013169	15	44	40	81	74	66	14	58	42	81	62	64	53.47	38	69	1.834	0.875	0.0496882	0.999975	0.1206	0.0959	Y53F4B.23	Y53F4B.23	Y53F4B.23		II	15124517	15126350	NA	NA	NA	NA	NA	NA	190220	Q9NA97
WBGene00007097	57	27	89	43	251	115	54	36	92	43	209	112	90.99	61	121	1.991	0.993	0.0497858	0.999975	0.17	0.0882	B0024.4	B0024.4	B0024.4		V	10297399	10298982	NA	NA	NA	NA	GO:0045121	membrane raft	179432	Q17420
