# Supplementary material for: The Mitochondrial Na+/Ca2+ Exchanger Inhibitor CGP37157 Preserves Muscle Structure and Function to Increase Lifespan and Healthspan in Caenorhabditis elegans
Source: Front Pharmacol. 2021 Jun 15;12:695687. doi: 10.3389/fphar.2021.695687 (PMC8241105; doi:10.3389/fphar.2021.695687)
Supplement: Supplementary file 2 [file DataSheet3.xlsx]

## Sheet: Hoja1
"Ensembl.Gene.ID"	"Control_rep1_02_12"	"Control_rep2_04_12"	"Control_rep3_17_12"	"CGP_rep1_02_12"	"CGP_rep2_04_12"	"CGP_rep3_17_12"	"norm.Control_rep1_02_12"	"norm.Control_rep2_04_12"	"norm.Control_rep3_17_12"	"norm.CGP_rep1_02_12"	"norm.CGP_rep2_04_12"	"norm.CGP_rep3_17_12"	"baseMean"	"CtrlCGP"	"CGP"	"FoldChange"	"log2FoldChange"	"stat"	"pvalue"		"dispGeneEst"	"dispFit"	"dispMAP"	"dispersion"	"betaConv"	"maxCooks"	"Associated.Gene.Name"	"Ensembl.Transcript.Id"	"Ensembl.Protein.Id"	"Description"	"Chromosome.Name"	"Gene.Start..bp."	"Gene.End..bp."	"GO_Term_ID_BP"	"GO_Term_Name_BP"	"GO_Term_ID_MF"	"GO_Term_Name_MF"	"GO_Term_ID_CC"	"GO_Term_Name_CC"	"EntrezID"	"UniprotTrEMBL"	"Human_ortholog_Id"	"Human_ortholog_GeneName"
"WBGene00016786"	119	84	96	25243	39823	28682	109	106	97	25154	32137	27888	14248.5	104	28393	272.205	8.089	32.259	2.61262e-228	4.05897e-224	0.0107	0.0568	0.0402	0.0402	TRUE	0.0869	"cyp-35A4"	"C49G7.8"	"C49G7.8"	"CYtochrome P450 family [Source:RefSeq peptide;Acc:NP_504124]"	"V"	4031627	4033387	"GO:0055114;GO:0009410"	"oxidation-reduction process;response to xenobiotic stimulus"	"GO:0046872;GO:0016491;GO:0004497;GO:0005506;GO:0020037;GO:0016705;GO:0008395"	"metal ion binding;oxidoreductase activity;monooxygenase activity;iron ion binding;heme binding;oxidoreductase activity	acting on paired donors	with incorporation or reduction of molecular oxygen;steroid hydroxylase activity"	NA	NA	"183622"	"O16220"	""	""
"WBGene00009429"	524	413	513	75681	81019	57739	481	524	519	75413	65382	56140	33076.5	508	65645	129.246	7.014	29.347	2.59559e-189	2.01626e-185	0.0104	0.0567	0.0401	0.0401	TRUE	0.0521	"F35E12.5"	"F35E12.5"	"F35E12.5"	""	"V"	13737007	13738471	"GO:0045087;GO:0050829"	"innate immune response;defense response to Gram-negative bacterium"	NA	NA	"GO:0045121"	"membrane raft"	"185307"	"O02357"	""	""
"WBGene00016863"	24	7	19	6780	11284	6436	22	9	19	6756	9106	6258	3695	17	7373	430.903	8.751	25.197	4.34277e-140	2.24897e-136	0.0623	0.0573	0.056	0.056	TRUE	0.6278	"C52A10.2"	"C52A10.2"	"C52A10.2"	"Carboxylic ester hydrolase [Source:RefSeq peptide;Acc:NP_504398]"	"V"	5234796	5237169	"GO:0008152"	"metabolic process"	"GO:0016787;GO:0052689"	"hydrolase activity;carboxylic ester hydrolase activity"	"GO:0005615"	"extracellular space"	"178910"	"Q95YC3"	"ENSG00000042832"	"TG"
"WBGene00044514"	26	21	25	7337	6886	4553	24	27	25	7311	5557	4427	2895.12	25	5765	228.745	7.838	24.535	6.25507e-133	2.42947e-129	0.0419	0.0575	0.0525	0.0525	TRUE	0.0868	"R09E12.9"	"R09E12.9"	"R09E12.9"	""	"V"	777571	778235	NA	NA	NA	NA	NA	NA	"3896848"	"Q4R148"	""	""
"WBGene00019565"	440	162	395	33080	50154	28349	404	205	400	32963	40474	27564	17001.7	336	33667	99.906	6.642	21.969	5.66902e-107	1.76148e-103	0.0732	0.0568	0.0643	0.0643	TRUE	0.2683	"cyp-35A3"	"K09D9.2"	"K09D9.2"	"CYtochrome P450 family [Source:RefSeq peptide;Acc:NP_504121]"	"V"	4022619	4024473	"GO:0055114;GO:0009410"	"oxidation-reduction process;response to xenobiotic stimulus"	"GO:0046872;GO:0016491;GO:0004497;GO:0005506;GO:0020037;GO:0016705;GO:0008395"	"metal ion binding;oxidoreductase activity;monooxygenase activity;iron ion binding;heme binding;oxidoreductase activity	acting on paired donors	with incorporation or reduction of molecular oxygen;steroid hydroxylase activity"	NA	NA	"187209"	"Q9N5I1"	""	""
"WBGene00015399"	43	20	34	3915	6096	2815	39	25	34	3901	4919	2737	1942.81	33	3852	115.487	6.852	21.216	6.73246e-100	1.74326e-96	0.0623	0.0579	0.0592	0.0592	TRUE	0.0561	"cyp-35A1"	"C03G6.14"	"C03G6.14"	"CYtochrome P450 family [Source:RefSeq peptide;Acc:NP_504879]"	"V"	7359997	7361773	"GO:0055114;GO:0009410"	"oxidation-reduction process;response to xenobiotic stimulus"	"GO:0046872;GO:0016491;GO:0004497;GO:0005506;GO:0020037;GO:0016705;GO:0008395"	"metal ion binding;oxidoreductase activity;monooxygenase activity;iron ion binding;heme binding;oxidoreductase activity	acting on paired donors	with incorporation or reduction of molecular oxygen;steroid hydroxylase activity"	NA	NA	"182176"	"O02627"	""	""
"WBGene00000986"	43	23	26	2063	2947	2036	39	29	26	2056	2378	1980	1084.75	31	2138	67.153	6.069	20.617	1.93077e-94	4.2852e-91	0.0097	0.0588	0.0456	0.0456	TRUE	0.3524	"dhs-23"	"R08H2.1.1;R08H2.1.2"	"R08H2.1.1;R08H2.1.2"	"DeHydrogenases	Short chain [Source:RefSeq peptide;Acc:NP_506820]"	"V"	15381097	15382305	"GO:0008152;GO:0055114;GO:0008152;GO:0055114"	"metabolic process;oxidation-reduction process;metabolic process;oxidation-reduction process"	"GO:0016491;GO:0016491"	"oxidoreductase activity;oxidoreductase activity"	NA	NA	"180038"	"O45709;O45709"	""	""
"WBGene00008584"	812	625	1175	46422	84355	45733	745	792	1190	46258	68074	44466	26920.9	909	52933	58.218	5.863	20.546	8.4417e-94	1.63938e-90	0.066	0.0567	0.0581	0.0581	TRUE	0.8689	"F08G5.6"	"F08G5.6"	"F08G5.6"	""	"IV"	12435827	12438274	"GO:0045087;GO:0050829"	"innate immune response;defense response to Gram-negative bacterium"	NA	NA	"GO:0045121"	"membrane raft"	"184206"	"Q19223"	""	""
"WBGene00019473"	160	143	192	6855	12281	6600	147	181	194	6831	9911	6417	3946.87	174	7720	44.357	5.471	19.975	9.10564e-89	1.57184e-85	0.0361	0.0573	0.0509	0.0509	TRUE	0.7535	"cyp-35A5"	"K07C6.5"	"K07C6.5"	"CYtochrome P450 family [Source:RefSeq peptide;Acc:NP_504092]"	"V"	3936374	3938496	"GO:0055114;GO:0045087;GO:0009410"	"oxidation-reduction process;innate immune response;response to xenobiotic stimulus"	"GO:0046872;GO:0016491;GO:0004497;GO:0005506;GO:0020037;GO:0016705;GO:0008395"	"metal ion binding;oxidoreductase activity;monooxygenase activity;iron ion binding;heme binding;oxidoreductase activity	acting on paired donors	with incorporation or reduction of molecular oxygen;steroid hydroxylase activity"	NA	NA	"178802"	"O44649"	""	""
"WBGene00007811"	492	348	510	11718	15721	11109	452	441	516	11677	12687	10801	6095.64	470	11722	24.949	4.641	19.91	3.35837e-88	5.21756e-85	0.0053	0.057	0.038	0.038	TRUE	0.0838	"C29F7.2"	"C29F7.2a;C29F7.2b"	"C29F7.2a;C29F7.2b"	""	"X"	13416078	13418220	NA	NA	NA	NA	NA	NA	"181463"	"O17621;A0A0K3AWA7"	""	""
"WBGene00017092"	29	9	21	1722	3302	2308	27	11	21	1716	2665	2244	1114	20	2208	109.517	6.775	19.72	1.46462e-86	2.06857e-83	0.0611	0.0588	0.0587	0.0587	TRUE	0.1683	"E02C12.6"	"E02C12.6"	"E02C12.6"	""	"V"	9369497	9371086	NA	NA	NA	NA	NA	NA	"183987"	"Q19030"	""	""
"WBGene00019886"	3	1	5	3095	4391	3272	3	1	5	3084	3544	3181	1636.34	3	3270	1044.97	10.029	18.401	1.2866e-75	1.66571e-72	0	0.0581	0.0463	0.0463	TRUE	0.4193	"R05D8.9"	"R05D8.9"	"R05D8.9"	""	"V"	2766271	2767503	"GO:0008152;GO:0055114"	"metabolic process;oxidation-reduction process"	"GO:0016491"	"oxidoreductase activity"	NA	NA	"187609"	"Q9N5G2"	""	""
"WBGene00001753"	469	484	373	13330	15998	12146	431	614	378	13283	12910	11810	6570.76	474	12668	26.76	4.742	18.134	1.71196e-73	2.04592e-70	0.0343	0.057	0.0481	0.0481	TRUE	0.7583	"gst-5"	"R03D7.6a;R03D7.6b;R03D7.6c"	"R03D7.6a;R03D7.6b;R03D7.6c"	"Probable glutathione S-transferase 5 [Source:UniProtKB/Swiss-Prot;Acc:Q09596]"	"II"	10950350	10951606	"GO:0008152;GO:0045087;GO:0008152;GO:0008152"	"metabolic process;innate immune response;metabolic process;metabolic process"	"GO:0016740;GO:0004364;GO:0005515;GO:0016740;GO:0005515;GO:0016740"	"transferase activity;glutathione transferase activity;protein binding;transferase activity;protein binding;transferase activity"	"GO:0005575"	"cellular_component"	"187537"	";G3MTY0;G3MTX8"	"ENSG00000243955;ENSG00000174156;ENSG00000182793;ENSG00000244067;ENSG00000170899"	"GSTA1;GSTA3;GSTA5;GSTA2;GSTA4"
"WBGene00019234"	27	24	23	958	1871	959	25	30	23	955	1510	932	579.24	26	1132	43.538	5.444	16.474	5.61303e-61	6.22886e-58	0.0517	0.0608	0.058	0.058	TRUE	1.0254	"ugt-8"	"H23N18.3"	"H23N18.3"	"UDP-GlucuronosylTransferase [Source:RefSeq peptide;Acc:NP_504315]"	"V"	4903974	4905917	"GO:0008152;GO:0009813;GO:0052696"	"metabolic process;flavonoid biosynthetic process;flavonoid glucuronidation"	"GO:0016740;GO:0015020;GO:0016758"	"transferase activity;glucuronosyltransferase activity;transferase activity	transferring hexosyl groups"	"GO:0016020;GO:0016021;GO:0043231"	"membrane;integral component of membrane;intracellular membrane-bounded organelle"	"186768"	"Q9TXZ4"	""	""
"WBGene00010413"	19	28	30	855	1396	1316	17	35	30	852	1127	1280	556.9	27	1086	39.625	5.308	16.052	5.54667e-58	5.74487e-55	0.0531	0.0609	0.0591	0.0591	TRUE	0.2981	"H25K10.4"	"H25K10.4"	"H25K10.4"	""	"IV"	16226047	16227122	NA	NA	NA	NA	NA	NA	"186780"	"Q9XU17"	""	""
"WBGene00015045"	15	3	5	882	1013	647	14	4	5	879	817	629	391.35	8	775	98.442	6.621	15.62	5.35561e-55	5.2003e-52	0.0567	0.0627	0.0621	0.0621	TRUE	1.547	"cyp-34A10"	"B0213.16"	"B0213.16"	"CYtochrome P450 family [Source:RefSeq peptide;Acc:NP_504104]"	"V"	3970712	3973001	"GO:0055114"	"oxidation-reduction process"	"GO:0046872;GO:0016491;GO:0004497;GO:0005506;GO:0020037;GO:0016705;GO:0008395"	"metal ion binding;oxidoreductase activity;monooxygenase activity;iron ion binding;heme binding;oxidoreductase activity	acting on paired donors	with incorporation or reduction of molecular oxygen;steroid hydroxylase activity"	NA	NA	"181852"	"O61204"	""	""
"WBGene00019471"	2	6	10	610	797	779	2	8	10	608	643	757	338	7	669	105.487	6.721	15.171	5.49315e-52	5.0201e-49	0.0147	0.0637	0.0579	0.0579	TRUE	1.2597	"cyp-35B2"	"K07C6.3"	"K07C6.3"	"CYtochrome P450 family [Source:RefSeq peptide;Acc:NP_504094]"	"V"	3942215	3944519	"GO:0055114"	"oxidation-reduction process"	"GO:0046872;GO:0016491;GO:0004497;GO:0005506;GO:0020037;GO:0016705;GO:0008395"	"metal ion binding;oxidoreductase activity;monooxygenase activity;iron ion binding;heme binding;oxidoreductase activity	acting on paired donors	with incorporation or reduction of molecular oxygen;steroid hydroxylase activity"	NA	NA	"187093"	"O44651"	""	""
"WBGene00010707"	35	3	12	1155	1590	1220	32	4	12	1151	1283	1186	611.39	16	1207	72.549	6.181	15.165	6.03533e-52	5.20916e-49	0.327	0.0605	0.0875	0.0875	TRUE	3.843	"cyp-14A3"	"K09A11.4"	"K09A11.4"	"CYtochrome P450 family [Source:RefSeq peptide;Acc:NP_510205]"	"X"	13271877	13274218	"GO:0055114"	"oxidation-reduction process"	"GO:0046872;GO:0016491;GO:0004497;GO:0005506;GO:0020037;GO:0016705"	"metal ion binding;oxidoreductase activity;monooxygenase activity;iron ion binding;heme binding;oxidoreductase activity	acting on paired donors	with incorporation or reduction of molecular oxygen"	NA	NA	"187185"	"Q27507"	""	""
"WBGene00016686"	4	2	4	899	1007	865	4	3	4	896	813	841	426.63	4	850	244.132	7.932	15.096	1.71164e-51	1.39958e-48	0	0.0622	0.0477	0.0477	TRUE	0.0501	"cyp-33C1"	"C45H4.2"	"C45H4.2"	"CYtochrome P450 family [Source:RefSeq peptide;Acc:NP_503592]"	"V"	2179586	2181759	"GO:0055114"	"oxidation-reduction process"	"GO:0046872;GO:0016491;GO:0004497;GO:0005506;GO:0020037;GO:0016705;GO:0008395"	"metal ion binding;oxidoreductase activity;monooxygenase activity;iron ion binding;heme binding;oxidoreductase activity	acting on paired donors	with incorporation or reduction of molecular oxygen;steroid hydroxylase activity"	NA	NA	"183484"	"O44704"	""	""
"WBGene00015400"	1407	837	1193	13832	20654	12989	1292	1061	1208	13783	16668	12629	7773.44	1187	14360	12.096	3.596	14.931	2.08181e-50	1.61715e-47	0.0146	0.057	0.0413	0.0413	TRUE	0.2158	"cyp-35A2"	"C03G6.15"	"C03G6.15"	"CYtochrome P450 family [Source:RefSeq peptide;Acc:NP_504880]"	"V"	7362316	7364204	"GO:0055114;GO:0009410"	"oxidation-reduction process;response to xenobiotic stimulus"	"GO:0046872;GO:0016491;GO:0004497;GO:0005506;GO:0020037;GO:0016705;GO:0008395"	"metal ion binding;oxidoreductase activity;monooxygenase activity;iron ion binding;heme binding;oxidoreductase activity	acting on paired donors	with incorporation or reduction of molecular oxygen;steroid hydroxylase activity"	NA	NA	"182177"	"O02628"	""	""
"WBGene00021580"	4	5	13	973	623	824	4	6	13	970	503	801	382.78	8	758	98.353	6.62	14.754	2.90222e-49	2.14709e-46	0.1513	0.0629	0.0761	0.0761	TRUE	0.3786	"clec-174"	"Y46C8AL.2"	"Y46C8AL.2"	"C-type LECtin [Source:RefSeq peptide;Acc:NP_500441]"	"IV"	3940213	3941702	"GO:0045087"	"innate immune response"	"GO:0030246"	"carbohydrate binding"	NA	NA	"189943"	"Q9N3W8"	""	""
"WBGene00010123"	48	64	141	2773	3939	3071	44	81	143	2763	3179	2986	1532.64	89	2976	33.354	5.06	14.555	5.44523e-48	3.84533e-45	0.1495	0.0582	0.081	0.081	TRUE	2.6609	"F55G11.2"	"F55G11.2"	"F55G11.2"	""	"IV"	12967448	12969289	"GO:0045087"	"innate immune response"	NA	NA	NA	NA	"186337"	"Q9XUD8"	""	""
"WBGene00016340"	60	65	91	1268	2825	1839	55	82	92	1264	2280	1788	926.83	76	1777	23.283	4.541	14.535	7.30204e-48	4.93237e-45	0.0722	0.0592	0.0631	0.0631	TRUE	0.0546	"gba-2"	"C33C12.8"	"C33C12.8"	"Putative glucosylceramidase 2 [Source:UniProtKB/Swiss-Prot;Acc:O16581]"	"II"	2182503	2186433	"GO:0005975;GO:0006629;GO:0006665"	"carbohydrate metabolic process;lipid metabolic process;sphingolipid metabolic process"	"GO:0016787;GO:0004348"	"hydrolase activity;glucosylceramidase activity"	NA	NA	"183155"	""	"ENSG00000177628"	"GBA"
"WBGene00009110"	105	85	91	1174	1525	1203	96	108	92	1170	1231	1170	644.41	99	1190	12.07	3.593	14.307	1.97115e-46	1.27599e-43	0	0.0603	0.0397	0.0397	TRUE	0.0566	"F25D1.5"	"F25D1.5"	"F25D1.5"	""	"V"	10545741	10546862	"GO:0008152;GO:0055114"	"metabolic process;oxidation-reduction process"	"GO:0000166;GO:0016491"	"nucleotide binding;oxidoreductase activity"	NA	NA	"184922"	"Q19774"	""	""
"WBGene00015042"	34	5	9	783	1103	1117	31	6	9	780	890	1086	467.18	15	919	57.175	5.837	14.262	3.77827e-46	2.34797e-43	0.2597	0.0617	0.0873	0.0873	TRUE	2.2354	"cyp-34A7"	"B0213.12"	"B0213.12"	"CYtochrome P450 family [Source:RefSeq peptide;Acc:NP_504101]"	"V"	3961760	3963815	"GO:0055114"	"oxidation-reduction process"	"GO:0046872;GO:0016491;GO:0004497;GO:0005506;GO:0020037;GO:0016705;GO:0008395"	"metal ion binding;oxidoreductase activity;monooxygenase activity;iron ion binding;heme binding;oxidoreductase activity	acting on paired donors	with incorporation or reduction of molecular oxygen;steroid hydroxylase activity"	NA	NA	"181849"	"O44657"	""	""
"WBGene00017315"	11	7	7	366	561	454	10	9	7	365	453	441	214.15	9	420	48.187	5.591	14.031	1.01163e-44	6.04489e-42	0	0.0677	0.0529	0.0529	TRUE	0.1511	"ugt-36"	"F09G2.6"	"F09G2.6"	"UDP-GlucuronosylTransferase [Source:RefSeq peptide;Acc:NP_504820]"	"V"	7167009	7169205	"GO:0008152;GO:0009813;GO:0052696"	"metabolic process;flavonoid biosynthetic process;flavonoid glucuronidation"	"GO:0016740;GO:0015020;GO:0016758"	"transferase activity;glucuronosyltransferase activity;transferase activity	transferring hexosyl groups"	"GO:0016020;GO:0016021;GO:0043231"	"membrane;integral component of membrane;intracellular membrane-bounded organelle"	"184266"	"O17401"	""	""
"WBGene00012610"	49	47	48	834	850	756	45	60	49	831	686	735	400.87	51	751	14.778	3.885	13.865	1.03213e-43	5.93896e-41	0.0076	0.0626	0.0455	0.0455	TRUE	0.1541	"Y38F1A.8"	"Y38F1A.8"	"Y38F1A.8"	""	"II"	12997986	13000853	NA	NA	NA	NA	"GO:0016020;GO:0016021"	"membrane;integral component of membrane"	"189674"	"Q9XWM2"	""	""
"WBGene00010706"	23	15	32	521	598	568	21	19	32	519	483	552	271.09	24	518	21.306	4.413	13.772	3.77697e-43	2.09568e-40	0.0034	0.0654	0.0514	0.0514	TRUE	0.5288	"cyp-14A2"	"K09A11.3"	"K09A11.3"	"CYtochrome P450 family [Source:RefSeq peptide;Acc:NP_510204]"	"X"	13267605	13269697	"GO:0055114"	"oxidation-reduction process"	"GO:0046872;GO:0016491;GO:0004497;GO:0005506;GO:0020037;GO:0016705"	"metal ion binding;oxidoreductase activity;monooxygenase activity;iron ion binding;heme binding;oxidoreductase activity	acting on paired donors	with incorporation or reduction of molecular oxygen"	NA	NA	"187184"	"Q27505"	""	""
"WBGene00000977"	519	498	550	4906	7790	6662	476	631	557	4889	6286	6477	3219.54	555	5884	10.611	3.408	13.609	3.5227e-42	1.88719e-39	0.0191	0.0574	0.0441	0.0441	TRUE	0.2671	"dhs-14"	"R05D8.8"	"R05D8.8"	"DeHydrogenases	Short chain [Source:RefSeq peptide;Acc:NP_503752]"	"V"	2763964	2765225	"GO:0008152;GO:0055114"	"metabolic process;oxidation-reduction process"	"GO:0016491"	"oxidoreductase activity"	NA	NA	"178738"	"Q9N5G3"	""	""
"WBGene00015044"	321	111	183	3430	3836	3452	295	141	185	3418	3096	3356	1748.43	207	3290	15.854	3.987	13.546	8.39374e-42	4.34684e-39	0.0708	0.058	0.0597	0.0597	TRUE	1.5226	"cyp-34A9"	"B0213.15a;B0213.15b;B0213.15c"	"B0213.15a;B0213.15b;B0213.15c"	"CYtochrome P450 family [Source:RefSeq peptide;Acc:NP_001041071]"	"V"	3968133	3970514	"GO:0055114;GO:0055114;GO:0055114"	"oxidation-reduction process;oxidation-reduction process;oxidation-reduction process"	"GO:0046872;GO:0016491;GO:0004497;GO:0005506;GO:0020037;GO:0016705;GO:0008395;GO:0046872;GO:0016491;GO:0004497;GO:0005506;GO:0020037;GO:0016705;GO:0008395;GO:0046872;GO:0016491;GO:0004497;GO:0005506;GO:0020037;GO:0016705;GO:0008395"	"metal ion binding;oxidoreductase activity;monooxygenase activity;iron ion binding;heme binding;oxidoreductase activity	acting on paired donors	with incorporation or reduction of molecular oxygen;steroid hydroxylase activity;metal ion binding;oxidoreductase activity;monooxygenase activity;iron ion binding;heme binding;oxidoreductase activity	acting on paired donors	with incorporation or reduction of molecular oxygen;steroid hydroxylase activity;metal ion binding;oxidoreductase activity;monooxygenase activity;iron ion binding;heme binding;oxidoreductase activity	acting on paired donors	with incorporation or reduction of molecular oxygen;steroid hydroxylase activity"	NA	NA	"181851"	"H2KY68;H2KY69;Q2MGF0"	""	""
"WBGene00007362"	765	311	741	10376	20736	9042	702	394	750	10339	16734	8792	6285.25	615	11955	19.406	4.278	13.271	3.42842e-40	1.71819e-37	0.11	0.057	0.074	0.074	TRUE	0.4848	"cyp-35C1"	"C06B3.3"	"C06B3.3"	"CYtochrome P450 family [Source:RefSeq peptide;Acc:NP_741638]"	"V"	13896657	13898488	"GO:0055114;GO:0009410"	"oxidation-reduction process;response to xenobiotic stimulus"	"GO:0046872;GO:0016491;GO:0004497;GO:0005506;GO:0020037;GO:0016705;GO:0008395"	"metal ion binding;oxidoreductase activity;monooxygenase activity;iron ion binding;heme binding;oxidoreductase activity	acting on paired donors	with incorporation or reduction of molecular oxygen;steroid hydroxylase activity"	NA	NA	"179885"	"G5ECD0"	""	""
"WBGene00017431"	467	211	352	4008	6779	3948	429	268	356	3994	5471	3839	2392.61	351	4435	12.622	3.658	13.26	3.97272e-40	1.92876e-37	0.0448	0.0576	0.0532	0.0532	TRUE	0.5098	"F13H6.3"	"F13H6.3"	"F13H6.3"	"Esterase CM06B1 [Source:UniProtKB/Swiss-Prot;Acc:Q07085]"	"V"	6363407	6365671	"GO:0008152"	"metabolic process"	"GO:0016787;GO:0052689"	"hydrolase activity;carboxylic ester hydrolase activity"	"GO:0016020;GO:0005886;GO:0005737;GO:0005615"	"membrane;plasma membrane;cytoplasm;extracellular space"	"179020"	""	"ENSG00000042832"	"TG"
"WBGene00000412"	52	50	51	765	1099	647	48	63	52	762	887	629	406.84	54	759	14.068	3.814	13.227	6.13243e-40	2.88707e-37	0.0218	0.0625	0.0495	0.0495	TRUE	0.0581	"cdr-1"	"F35E8.11"	"F35E8.11"	"CaDmium Responsive [Source:RefSeq peptide;Acc:NP_506986]"	"V"	15921361	15922820	"GO:1990170"	"stress response to cadmium ion"	"GO:0003674;GO:0005515"	"molecular_function;protein binding"	"GO:0016021;GO:0005764"	"integral component of membrane;lysosome"	"180064"	"G5EE89"	"ENSG00000146267"	"FAXC"
"WBGene00019089"	2	1	4	663	1412	582	2	1	4	661	1139	566	395.53	2	789	323.913	8.339	13.104	3.10377e-39	1.41824e-36	0	0.0627	0.0758	0.0758	TRUE	0.6424	"clec-206"	"F59A7.1"	"F59A7.1"	"C-type LECtin [Source:RefSeq peptide;Acc:NP_503546]"	"V"	2000418	2004329	"GO:0045087"	"innate immune response"	"GO:0030246"	"carbohydrate binding"	NA	NA	"186582"	"O16285"	""	""
"WBGene00016697"	5	2	7	342	420	452	5	3	7	341	339	439	188.9	5	373	76.781	6.263	12.979	1.61557e-38	7.17127e-36	0	0.0692	0.0584	0.0584	TRUE	0.3371	"cyp-33C2"	"C45H4.17"	"C45H4.17"	"CYtochrome P450 family [Source:RefSeq peptide;Acc:NP_503594]"	"V"	2183521	2186535	"GO:0055114"	"oxidation-reduction process"	"GO:0046872;GO:0016491;GO:0004497;GO:0005506;GO:0020037;GO:0016705;GO:0008395"	"metal ion binding;oxidoreductase activity;monooxygenase activity;iron ion binding;heme binding;oxidoreductase activity	acting on paired donors	with incorporation or reduction of molecular oxygen;steroid hydroxylase activity"	NA	NA	"178695"	"O44706"	""	""
"WBGene00008988"	35	30	65	605	926	730	32	38	66	603	747	710	365.98	45	687	15.138	3.92	12.36	4.31925e-35	1.86399e-32	0.0501	0.0631	0.0601	0.0601	TRUE	1.2534	"F20G2.5"	"F20G2.5"	"F20G2.5"	""	"V"	13771508	13773700	"GO:0045087;GO:0050829"	"innate immune response;defense response to Gram-negative bacterium"	NA	NA	"GO:0045121"	"membrane raft"	"184745"	"Q93543"	""	""
"WBGene00007946"	34	6	30	496	1094	524	31	8	30	494	883	509	325.96	23	629	26.727	4.74	11.874	1.61997e-32	6.80211e-30	0.223	0.0639	0.0916	0.0916	TRUE	1.6189	"ugt-33"	"C35A5.2"	"C35A5.2"	"UDP-GlucuronosylTransferase [Source:RefSeq peptide;Acc:NP_505692]"	"V"	10493406	10496468	"GO:0008152;GO:0009813;GO:0052696"	"metabolic process;flavonoid biosynthetic process;flavonoid glucuronidation"	"GO:0016740;GO:0015020;GO:0016758"	"transferase activity;glucuronosyltransferase activity;transferase activity	transferring hexosyl groups"	"GO:0016020;GO:0016021;GO:0043231"	"membrane;integral component of membrane;intracellular membrane-bounded organelle"	"179464"	"Q18470"	""	""
"WBGene00006890"	918	835	920	7919	7327	6888	843	1059	931	7891	5913	6697	3888.98	944	6834	7.239	2.856	11.698	1.30777e-31	5.34671e-29	0.0163	0.0573	0.0423	0.0423	TRUE	0.1083	"vem-1"	"K07E3.8a;K07E3.8b.1;K07E3.8b.2"	"K07E3.8a;K07E3.8b.1;K07E3.8b.2"	"VEMA (mammalian ventral midline antigen) related [Source:RefSeq peptide;Acc:NP_001024769]"	"X"	8087389	8089678	"GO:0045087"	"innate immune response"	"GO:0020037;GO:0020037;GO:0020037"	"heme binding;heme binding;heme binding"	"GO:0016020;GO:0016021;GO:0030424;GO:0012505;GO:0016020;GO:0016021;GO:0030424;GO:0012505;GO:0016020;GO:0016021;GO:0030424;GO:0012505"	"membrane;integral component of membrane;axon;endomembrane system;membrane;integral component of membrane;axon;endomembrane system;membrane;integral component of membrane;axon;endomembrane system"	"181066"	"H2KYD7;Q7YZW5;Q7YZW5;Q7YZW5"	"ENSG00000164040;ENSG00000101856"	"PGRMC2;PGRMC1"
"WBGene00019235"	1	2	1	640	1474	643	1	3	1	638	1190	625	409.48	2	818	582.648	9.186	11.629	2.93819e-31	1.17045e-28	0	0.0625	0.0757	0.0757	TRUE	1.8969	"H23N18.4"	"H23N18.4"	"H23N18.4"	""	"V"	4901374	4903010	"GO:0008152;GO:0009813;GO:0052696"	"metabolic process;flavonoid biosynthetic process;flavonoid glucuronidation"	"GO:0015020;GO:0016758"	"glucuronosyltransferase activity;transferase activity	transferring hexosyl groups"	"GO:0016020;GO:0016021;GO:0043231"	"membrane;integral component of membrane;intracellular membrane-bounded organelle"	"186769"	"Q9TXZ3"	""	""
"WBGene00015043"	245	222	288	1784	2181	1862	225	281	292	1778	1760	1810	1024.35	266	1783	6.708	2.746	11.293	1.41967e-29	5.51402e-27	0.0035	0.059	0.0403	0.0403	TRUE	0.209	"cyp-34A8"	"B0213.14"	"B0213.14"	"CYtochrome P450 family [Source:RefSeq peptide;Acc:NP_504102]"	"V"	3964779	3967871	"GO:0055114"	"oxidation-reduction process"	"GO:0046872;GO:0016491;GO:0004497;GO:0005506;GO:0020037;GO:0016705;GO:0008395"	"metal ion binding;oxidoreductase activity;monooxygenase activity;iron ion binding;heme binding;oxidoreductase activity	acting on paired donors	with incorporation or reduction of molecular oxygen;steroid hydroxylase activity"	NA	NA	"181850"	"O44658"	""	""
"WBGene00007810"	74	74	66	565	898	743	68	94	67	563	725	722	373.11	76	670	8.837	3.144	11.129	9.01609e-29	3.41644e-26	0.0187	0.063	0.0498	0.0498	TRUE	0.3425	"C29F7.1"	"C29F7.1"	"C29F7.1"	""	"X"	13412575	13414613	NA	NA	NA	NA	NA	NA	"183016"	"O17620"	""	""
"WBGene00020394"	22	12	2	280	401	411	20	15	2	279	324	400	173.28	12	334	26.726	4.74	10.934	7.88671e-28	2.91733e-25	0.3271	0.0703	0.0918	0.0918	TRUE	1.3041	"T10B5.8"	"T10B5.8"	"T10B5.8"	""	"V"	1842045	1844807	"GO:0055114"	"oxidation-reduction process"	"GO:0003824;GO:0016491;GO:0010181;GO:0003959"	"catalytic activity;oxidoreductase activity;FMN binding;NADPH dehydrogenase activity"	"GO:0005622"	"intracellular"	"188353"	"O76410"	""	""
"WBGene00022267"	13	24	11	333	775	305	12	30	11	332	625	297	217.88	18	418	24.051	4.588	10.894	1.23654e-27	4.46766e-25	0.2008	0.0675	0.0963	0.0963	TRUE	1.8222	"Y73C8C.10"	"Y73C8C.10"	"Y73C8C.10"	""	"V"	3125566	3127770	"GO:0055114"	"oxidation-reduction process"	"GO:0003824;GO:0016491;GO:0010181;GO:0003959"	"catalytic activity;oxidoreductase activity;FMN binding;NADPH dehydrogenase activity"	"GO:0005622"	"intracellular"	"190664"	"Q9TXX0"	""	""
"WBGene00007864"	676	394	1844	18249	26013	18986	621	500	1867	18184	20992	18460	10104	996	19212	19.291	4.27	10.812	3.03057e-27	1.07007e-24	0.2914	0.0569	0.1118	0.1118	TRUE	6.9986	"C32H11.1"	"C32H11.1a;C32H11.1b"	"C32H11.1a;C32H11.1b"	""	"IV"	12912790	12914969	NA	NA	NA	NA	NA	NA	"183126"	"H9G327;H9G326"	""	""
"WBGene00017095"	1	2	10	1661	4605	2100	1	3	10	1655	3716	2042	1237.79	5	2471	544.366	9.088	10.635	2.03887e-26	7.03907e-24	0.4095	0.0586	0.0917	0.4095	TRUE	1.3912	"E02C12.10"	"E02C12.10"	"E02C12.10"	""	"V"	9375099	9378404	NA	NA	NA	NA	NA	NA	"183989"	"Q19034"	""	""
"WBGene00023484"	3	9	13	238	220	296	3	11	13	237	178	288	121.64	9	234	26.341	4.719	10.576	3.84583e-26	1.29889e-23	0.135	0.0762	0.0822	0.0822	TRUE	0.4688	"Y54G2A.37"	"Y54G2A.37"	"Y54G2A.37"	""	"IV"	2820708	2823519	"GO:0045087"	"innate immune response"	NA	NA	NA	NA	"259760"	"Q688Z5"	""	""
"WBGene00015067"	141	73	124	741	916	854	129	93	126	738	739	830	442.58	116	769	6.619	2.727	10.297	7.29579e-25	2.41165e-22	0.0065	0.062	0.0454	0.0454	TRUE	0.2869	"B0238.1"	"B0238.1"	"B0238.1"	"Carboxylic ester hydrolase [Source:RefSeq peptide;Acc:NP_504400]"	"V"	5240770	5243136	"GO:0008152"	"metabolic process"	"GO:0016787;GO:0052689"	"hydrolase activity;carboxylic ester hydrolase activity"	"GO:0005615"	"extracellular space"	"178912"	"O16497"	"ENSG00000042832"	"TG"
"WBGene00010238"	163	59	155	915	2416	1828	150	75	157	912	1950	1777	836.7	127	1546	12.124	3.6	10.272	9.47158e-25	3.06563e-22	0.1455	0.0595	0.084	0.084	TRUE	0.7338	"F58B4.5"	"F58B4.5"	"F58B4.5"	""	"V"	10932647	10934245	NA	NA	NA	NA	NA	NA	"179513"	"Q20974"	""	""
"WBGene00020594"	5	5	4	180	329	136	5	6	4	179	266	132	98.68	5	192	39.205	5.293	10.231	1.43805e-24	4.55951e-22	0	0.0807	0.0834	0.0834	TRUE	0.1185	"ugt-10"	"T19H12.11"	"T19H12.11"	"UDP-GlucuronosylTransferase [Source:RefSeq peptide;Acc:NP_504313]"	"V"	4898217	4900082	"GO:0008152;GO:0009813;GO:0052696"	"metabolic process;flavonoid biosynthetic process;flavonoid glucuronidation"	"GO:0016740;GO:0015020;GO:0016758"	"transferase activity;glucuronosyltransferase activity;transferase activity	transferring hexosyl groups"	"GO:0016020;GO:0016021;GO:0043231"	"membrane;integral component of membrane;intracellular membrane-bounded organelle"	"188619"	"Q3S1L2"	""	""
"WBGene00011800"	317	72	265	2627	6242	2616	291	91	268	2618	5037	2544	1808.18	217	3400	15.639	3.967	10.182	2.38722e-24	7.41757e-22	0.2375	0.058	0.1068	0.1068	TRUE	2.7082	"T16G1.6"	"T16G1.6"	"T16G1.6"	""	"V"	12935536	12937187	NA	NA	NA	NA	NA	NA	"188554"	"Q9XUP2"	""	""
"WBGene00007807"	585	424	602	2635	5030	3616	537	538	609	2626	4059	3516	1980.8	561	3400	6.057	2.599	10.096	5.72504e-24	1.74401e-21	0.0267	0.0579	0.0467	0.0467	TRUE	0.1269	"C29F3.7"	"C29F3.7a;C29F3.7b"	"C29F3.7a;C29F3.7b"	""	"V"	15354833	15357572	"GO:0045087"	"innate immune response"	NA	NA	"GO:0045121"	"membrane raft"	"180036"	"O17616;A5JYV2"	""	""
"WBGene00021590"	255	222	218	1230	1654	1297	234	281	221	1226	1335	1261	759.63	245	1274	5.197	2.378	9.715	2.61074e-22	7.80009e-20	0.0033	0.0598	0.0406	0.0406	TRUE	0.176	"Y46D2A.2"	"Y46D2A.2"	"Y46D2A.2"	""	"II"	3321060	3323181	NA	NA	NA	NA	NA	NA	"189952"	"Q9N4X1"	""	""
"WBGene00007455"	2426	1017	2231	13571	25988	11532	2227	1289	2259	13523	20972	11213	8580.49	1925	15236	7.913	2.984	9.552	1.27016e-21	3.72324e-19	0.0965	0.0569	0.07	0.07	TRUE	0.3596	"ugt-22"	"C08F11.8.1;C08F11.8.2"	"C08F11.8.1;C08F11.8.2"	"UDP-glucuronosyltransferase [Source:RefSeq peptide;Acc:NP_502633]"	"IV"	13639266	13644401	"GO:0008152;GO:0009813;GO:0052696;GO:0008152;GO:0009813;GO:0052696"	"metabolic process;flavonoid biosynthetic process;flavonoid glucuronidation;metabolic process;flavonoid biosynthetic process;flavonoid glucuronidation"	"GO:0016740;GO:0015020;GO:0016757;GO:0016758;GO:0016740;GO:0015020;GO:0016757;GO:0016758"	"transferase activity;glucuronosyltransferase activity;transferase activity	transferring glycosyl groups;transferase activity	transferring hexosyl groups;transferase activity;glucuronosyltransferase activity;transferase activity	transferring glycosyl groups;transferase activity	transferring hexosyl groups"	"GO:0016020;GO:0016021;GO:0043231;GO:0016020;GO:0016021;GO:0043231"	"membrane;integral component of membrane;intracellular membrane-bounded organelle;membrane;integral component of membrane;intracellular membrane-bounded organelle"	"178330"	"Q9U3Q6;Q9U3Q6"	""	""
"WBGene00007833"	80	94	123	609	870	825	73	119	125	607	702	802	404.7	106	704	6.676	2.739	9.392	5.90481e-21	1.69883e-18	0.0392	0.0625	0.0556	0.0556	TRUE	0.3018	"oac-6"	"C31A11.5"	"C31A11.5"	"O-ACyltransferase homolog [Source:RefSeq peptide;Acc:NP_507118]"	"V"	16302748	16306156	"GO:0008152"	"metabolic process"	"GO:0016740;GO:0016746;GO:0016747"	"transferase activity;transferase activity	transferring acyl groups;transferase activity	transferring acyl groups other than amino-acyl groups"	"GO:0016020;GO:0016021"	"membrane;integral component of membrane"	"180094"	"O45282"	""	""
"WBGene00018647"	596	745	563	4272	4698	4283	547	945	570	4257	3791	4164	2379.03	687	4071	5.929	2.568	9.281	1.68422e-20	4.75747e-18	0.0533	0.0577	0.0543	0.0543	TRUE	1.2523	"F49F1.7"	"F49F1.7a;F49F1.7b"	"F49F1.7a;F49F1.7b"	""	"IV"	4123525	4125757	NA	NA	NA	NA	NA	NA	"177177"	"Q9GZE2;U4PEN5"	""	""
"WBGene00020587"	46	40	107	561	1307	621	42	51	108	559	1055	604	403.14	67	739	11.009	3.461	9.228	2.75753e-20	7.65017e-18	0.176	0.0625	0.0928	0.0928	TRUE	2.5931	"ugt-9"	"T19H12.1a;T19H12.1b"	"T19H12.1a;T19H12.1b"	"UDP-GlucuronosylTransferase [Source:RefSeq peptide;Acc:NP_504312]"	"V"	4896048	4897962	"GO:0008152;GO:0009813;GO:0052696;GO:0008152;GO:0009813;GO:0052696"	"metabolic process;flavonoid biosynthetic process;flavonoid glucuronidation;metabolic process;flavonoid biosynthetic process;flavonoid glucuronidation"	"GO:0016740;GO:0015020;GO:0016758;GO:0016740;GO:0015020;GO:0016758"	"transferase activity;glucuronosyltransferase activity;transferase activity	transferring hexosyl groups;transferase activity;glucuronosyltransferase activity;transferase activity	transferring hexosyl groups"	"GO:0016020;GO:0016021;GO:0043231;GO:0016020;GO:0016021;GO:0043231"	"membrane;integral component of membrane;intracellular membrane-bounded organelle;membrane;integral component of membrane;intracellular membrane-bounded organelle"	"178883"	"O01617;H2KZ88"	""	""
"WBGene00019404"	72	46	76	373	462	402	66	58	77	372	373	391	222.79	67	379	5.625	2.492	8.973	2.88139e-19	7.85355e-17	0	0.0673	0.0465	0.0465	TRUE	0.1437	"K05B2.4"	"K05B2.4"	"K05B2.4"	""	"X"	4919020	4920988	"GO:0006637"	"acyl-CoA metabolic process"	"GO:0016790"	"thiolester hydrolase activity"	NA	NA	"187017"	"Q9GYN3"	"ENSG00000184227;ENSG00000205669;ENSG00000119673;ENSG00000177465;ENSG00000136881"	"ACOT1;ACOT6;ACOT2;ACOT4;BAAT"
"WBGene00007072"	213	103	139	957	1666	773	196	131	141	954	1344	752	586.08	156	1017	6.521	2.705	8.958	3.32007e-19	8.8932e-17	0.0636	0.0607	0.0619	0.0619	TRUE	0.1618	"ugt-1"	"AC3.7"	"AC3.7"	"UDP-GlucuronosylTransferase [Source:RefSeq peptide;Acc:NP_505671]"	"V"	10395677	10397817	"GO:0008152;GO:0009813;GO:0052696"	"metabolic process;flavonoid biosynthetic process;flavonoid glucuronidation"	"GO:0016740;GO:0015020;GO:0016758"	"transferase activity;glucuronosyltransferase activity;transferase activity	transferring hexosyl groups"	"GO:0016020;GO:0016021;GO:0043231"	"membrane;integral component of membrane;intracellular membrane-bounded organelle"	"179449"	"Q17403"	""	""
"WBGene00019818"	214	85	81	1674	1770	748	196	108	82	1668	1428	727	701.66	129	1274	9.878	3.304	8.935	4.07323e-19	1.07257e-16	0.1759	0.06	0.0941	0.0941	TRUE	0.4294	"R02C2.7"	"R02C2.7"	"R02C2.7"	""	"V"	241326	242616	NA	NA	NA	NA	NA	NA	"259611"	"Q7KPV8"	""	""
"WBGene00017097"	5	1	1	105	238	128	5	1	1	105	192	124	71.34	2	140	58.207	5.863	8.901	5.52224e-19	1.42989e-16	0.1003	0.0899	0.0921	0.0921	TRUE	0.7295	"E02C12.12"	"E02C12.12.1;E02C12.12.2"	"E02C12.12.1;E02C12.12.2"	""	"V"	9380068	9382336	NA	NA	NA	NA	NA	NA	"183991"	"Q19036;Q19036"	""	""
"WBGene00021583"	4	5	14	219	151	131	4	6	14	218	122	127	81.94	8	156	19.334	4.273	8.891	6.04305e-19	1.5391e-16	0.1617	0.0856	0.098	0.098	TRUE	1.3707	"clec-72"	"Y46C8AL.5"	"Y46C8AL.5"	"C-type LECtin [Source:RefSeq peptide;Acc:NP_500442]"	"IV"	3944816	3947364	"GO:0045087"	"innate immune response"	"GO:0030246"	"carbohydrate binding"	NA	NA	"177152"	"Q9N3W5"	""	""
"WBGene00004236"	19	16	13	144	201	185	17	20	13	143	162	180	89.41	17	162	9.608	3.264	8.881	6.63258e-19	1.662e-16	0	0.0832	0.0632	0.0632	TRUE	0.1456	"ptr-22"	"Y80D3A.7a;Y80D3A.7b"	"Y80D3A.7a;Y80D3A.7b"	"PaTched Related family [Source:RefSeq peptide;Acc:NP_001256835]"	"V"	18919234	18931381	"GO:0007165;GO:0018996;GO:0007165;GO:0018996"	"signal transduction;molting cycle	collagen and cuticulin-based cuticle;signal transduction;molting cycle	collagen and cuticulin-based cuticle"	"GO:0008158;GO:0008158"	"hedgehog receptor activity;hedgehog receptor activity"	"GO:0016020;GO:0016021;GO:0016020;GO:0016021"	"membrane;integral component of membrane;membrane;integral component of membrane"	"191753"	"H1UBK7;H1UBK6"	"ENSG00000182077"	"PTCHD3"
"WBGene00001792"	32	34	45	365	280	288	29	43	46	364	226	280	164.62	39	290	7.396	2.887	8.726	2.63055e-18	6.48702e-16	0.0458	0.0711	0.0637	0.0637	TRUE	0.1118	"gst-44"	"F13A7.10"	"F13A7.10"	"Glutathione S-Transferase [Source:RefSeq peptide;Acc:NP_507142]"	"V"	16390934	16392406	"GO:0008152;GO:0006749;GO:0000302"	"metabolic process;glutathione metabolic process;response to reactive oxygen species"	"GO:0016740;GO:0004364;GO:0005515"	"transferase activity;glutathione transferase activity;protein binding"	"GO:0005737"	"cytoplasm"	"184405"	"O45352"	"ENSG00000065621;ENSG00000148834"	"GSTO2;GSTO1"
"WBGene00007848"	713	809	818	3904	4394	4487	655	1026	828	3890	3546	4363	2384.54	836	3933	4.707	2.235	8.633	5.95205e-18	1.43022e-15	0.029	0.0577	0.0475	0.0475	TRUE	0.4405	"cytb-5.1"	"C31E10.7.1;C31E10.7.2"	"C31E10.7.1;C31E10.7.2"	"YTochrome B [Source:RefSeq peptide;Acc:NP_510335]"	"X"	14001902	14003069	NA	NA	"GO:0046872;GO:0020037;GO:0046872;GO:0020037"	"metal ion binding;heme binding;metal ion binding;heme binding"	"GO:0016020;GO:0016021;GO:0048471;GO:0016020;GO:0016021;GO:0048471"	"membrane;integral component of membrane;perinuclear region of cytoplasm;membrane;integral component of membrane;perinuclear region of cytoplasm"	"181510"	"Q93315;Q93315"	""	""
"WBGene00017861"	89	45	66	388	441	387	82	57	67	387	356	376	220.73	69	373	5.417	2.437	8.633	5.98379e-18	1.43022e-15	0	0.0674	0.0485	0.0485	TRUE	0.2626	"F27D9.2"	"F27D9.2"	"F27D9.2"	""	"X"	7672993	7676281	"GO:0055085"	"transmembrane transport"	NA	NA	"GO:0016020;GO:0016021"	"membrane;integral component of membrane"	"181028"	"Q19845"	"ENSG00000164073"	"MFSD8"
"WBGene00001399"	1157	1444	967	202	317	195	1062	1831	979	201	256	190	753.1	1291	216	0.167	-2.58	-8.502	1.86879e-17	4.39902e-15	0.0756	0.0598	0.0638	0.0638	TRUE	1.6	"fat-7"	"F10D2.9"	"F10D2.9"	"Delta(9)-fatty-acid desaturase fat-7 [Source:UniProtKB/Swiss-Prot;Acc:G5EGH6]"	"V"	7151356	7153146	"GO:0055114;GO:0006631;GO:0007275;GO:0006633;GO:0006629"	"oxidation-reduction process;fatty acid metabolic process;multicellular organism development;fatty acid biosynthetic process;lipid metabolic process"	"GO:0016491;GO:0004768;GO:0016717"	"oxidoreductase activity;stearoyl-CoA 9-desaturase activity;oxidoreductase activity	acting on paired donors	with oxidation of a pair of donors resulting in the reduction of molecular oxygen to two molecules of water"	"GO:0016020;GO:0016021;GO:0005789"	"membrane;integral component of membrane;endoplasmic reticulum membrane"	"179100"	""	"ENSG00000145284;ENSG00000099194"	"SCD5;SCD"
"WBGene00000613"	0	4	0	185	171	131	0	5	0	184	138	127	75.8	2	150	105.267	6.718	8.452	2.87307e-17	6.66209e-15	0.0453	0.088	0.0839	0.0839	TRUE	1.914	"col-36"	"C27H5.5a;C27H5.5b;C27H5.5c"	"C27H5.5a;C27H5.5b;C27H5.5c"	"Cuticle collagen 36 [Source:UniProtKB/Swiss-Prot;Acc:P34803]"	"II"	7167513	7168662	NA	NA	"GO:0042302;GO:0042302;GO:0042302"	"structural constituent of cuticle;structural constituent of cuticle;structural constituent of cuticle"	"GO:0016020;GO:0016021;GO:0005581;GO:0016020;GO:0016021;GO:0005581;GO:0005581"	"membrane;integral component of membrane;collagen trimer;membrane;integral component of membrane;collagen trimer;collagen trimer"	"174178"	"M1ZMI8;M1ZJZ2;"	""	""
"WBGene00020909"	1894	1435	2145	7267	9652	7404	1739	1819	2172	7241	7789	7199	4659.84	1910	7410	3.88	1.956	8.446	3.00847e-17	6.87347e-15	0.0078	0.0572	0.0383	0.0383	TRUE	0.174	"W01A11.1"	"W01A11.1a;W01A11.1b"	"W01A11.1a;W01A11.1b"	""	"V"	6499224	6502427	"GO:0008152;GO:0008152"	"metabolic process;metabolic process"	"GO:0003824;GO:0033961;GO:0003824"	"catalytic activity;cis-stilbene-oxide hydrolase activity;catalytic activity"	NA	NA	"179036"	"Q23068;A0A0K3AVX4"	"ENSG00000143819"	"EPHX1"
"WBGene00050906"	199	194	110	20	7	2	183	246	111	20	6	2	94.59	180	9	0.05	-4.313	-8.434	3.34253e-17	7.52602e-15	0.4751	0.0817	0.1346	0.1346	TRUE	0.5018	"F20E11.17"	"F20E11.17"	"F20E11.17"	""	"V"	17468754	17469251	NA	NA	NA	NA	NA	NA	"6418731"	"A8DZ49"	""	""
"WBGene00016450"	616	971	417	83	122	55	566	1231	422	83	98	53	408.89	740	78	0.106	-3.238	-8.393	4.75882e-17	1.05619e-14	0.2023	0.0625	0.1006	0.1006	TRUE	0.6619	"clec-5"	"C35D10.14"	"C35D10.14"	"C-type LECtin [Source:RefSeq peptide;Acc:NP_498022]"	"III"	4881914	4883578	NA	NA	"GO:0030246"	"carbohydrate binding"	NA	NA	"175652"	"Q18492"	""	""
"WBGene00017332"	10	6	4	87	206	108	9	8	4	87	166	105	63.13	7	119	17.173	4.102	8.361	6.21515e-17	1.35998e-14	0.093	0.0942	0.0939	0.0939	TRUE	0.3587	"ugt-37"	"F10D2.6"	"F10D2.6"	"UDP-GlucuronosylTransferase [Source:RefSeq peptide;Acc:NP_504811]"	"V"	7141942	7145318	"GO:0008152;GO:0009813;GO:0052696"	"metabolic process;flavonoid biosynthetic process;flavonoid glucuronidation"	"GO:0016740;GO:0015020;GO:0016758"	"transferase activity;glucuronosyltransferase activity;transferase activity	transferring hexosyl groups"	"GO:0016020;GO:0016021;GO:0043231"	"membrane;integral component of membrane;intracellular membrane-bounded organelle"	"184293"	"O16915"	""	""
"WBGene00017429"	103	96	93	608	754	426	95	122	94	606	608	414	323.16	104	543	5.261	2.395	8.352	6.73985e-17	1.45431e-14	0.0313	0.064	0.0533	0.0533	TRUE	0.503	"F13D11.4"	"F13D11.4.1;F13D11.4.2"	"F13D11.4.1;F13D11.4.2"	""	"X"	5831918	5834855	"GO:0055114;GO:0006694;GO:0055114;GO:0006694"	"oxidation-reduction process;steroid biosynthetic process;oxidation-reduction process;steroid biosynthetic process"	"GO:0016491;GO:0003854;GO:0016616;GO:0016491;GO:0003854;GO:0016616"	"oxidoreductase activity;3-beta-hydroxy-delta5-steroid dehydrogenase activity;oxidoreductase activity	acting on the CH-OH group of donors	NAD or NADP as acceptor;oxidoreductase activity;3-beta-hydroxy-delta5-steroid dehydrogenase activity;oxidoreductase activity	acting on the CH-OH group of donors	NAD or NADP as acceptor"	NA	NA	"184416"	"Q19391;Q19391"	""	""
"WBGene00019885"	57	44	46	324	332	263	52	56	47	323	268	256	166.86	52	282	5.48	2.454	8.318	8.97246e-17	1.90954e-14	0	0.0709	0.0508	0.0508	TRUE	0.1782	"R05D8.7"	"R05D8.7"	"R05D8.7"	""	"V"	2761822	2763179	"GO:0008152;GO:0055114"	"metabolic process;oxidation-reduction process"	"GO:0000166;GO:0016491"	"nucleotide binding;oxidoreductase activity"	NA	NA	"187608"	"Q9N5G4"	""	""
"WBGene00010660"	1200	821	1315	4012	7700	4950	1102	1041	1331	3998	6214	4813	3083.07	1158	5008	4.325	2.113	8.085	6.22568e-16	1.30706e-13	0.033	0.0574	0.0487	0.0487	TRUE	0.1527	"K08D8.6"	"K08D8.6a;K08D8.6b"	"K08D8.6a;K08D8.6b"	""	"IV"	12887060	12890508	NA	NA	NA	NA	"GO:0045121"	"membrane raft"	"178241"	"G5ECH9;M1Z859"	""	""
"WBGene00016174"	179	144	174	700	1169	684	164	183	176	698	943	665	471.5	174	769	4.413	2.142	8.079	6.54137e-16	1.35502e-13	0.0203	0.0617	0.047	0.047	TRUE	0.4732	"C27H5.4"	"C27H5.4a;C27H5.4b;C27H5.4c"	"C27H5.4a;C27H5.4b;C27H5.4c"	""	"II"	7162444	7165841	NA	NA	NA	NA	"GO:0016020;GO:0016021;GO:0016020;GO:0016021;GO:0016020;GO:0016021"	"membrane;integral component of membrane;membrane;integral component of membrane;membrane;integral component of membrane"	"174177"	"H2KZ27;Q7YZG1;A0A0K3ATW7"	"ENSG00000138111"	"MFSD13A"
"WBGene00018645"	10	16	14	211	141	129	9	20	14	210	114	125	82.18	14	150	10.486	3.39	8.026	1.00574e-15	2.05595e-13	0.0978	0.0855	0.0885	0.0885	TRUE	1.305	"F49F1.5"	"F49F1.5a;F49F1.5b"	"F49F1.5a;F49F1.5b"	""	"IV"	4119461	4120398	NA	NA	NA	NA	NA	NA	"186062"	"Q9GZE4;U4PRI6"	""	""
"WBGene00007865"	2	1	3	65	124	109	2	1	3	65	100	106	46.16	2	90	43.282	5.436	7.771	7.77e-15	1.56772e-12	0	0.1081	0.096	0.096	TRUE	0.5804	"srz-15"	"C32H11.2"	"C32H11.2"	"Serpentine Receptor	class Z [Source:RefSeq peptide;Acc:NP_502464]"	"IV"	12916043	12917293	NA	NA	NA	NA	"GO:0016020;GO:0016021"	"membrane;integral component of membrane"	"183127"	"Q9XUH1"	""	""
"WBGene00011798"	19	5	42	232	326	203	17	6	43	231	263	197	126.32	22	230	10.286	3.363	7.72	1.16374e-14	2.31793e-12	0.3003	0.0754	0.1111	0.1111	TRUE	1.8513	"T16G1.4"	"T16G1.4"	"T16G1.4"	""	"V"	12940038	12941847	NA	NA	NA	NA	NA	NA	"179776"	"Q9XUP7"	""	""
"WBGene00017336"	240	63	259	1200	2734	1126	220	80	262	1196	2206	1095	843.22	187	1499	7.977	2.996	7.673	1.67394e-14	3.29194e-12	0.2335	0.0595	0.1067	0.1067	TRUE	2.6026	"ugt-41"	"F10D2.11"	"F10D2.11"	"UDP-GlucuronosylTransferase [Source:RefSeq peptide;Acc:NP_504818]"	"V"	7161068	7163595	"GO:0008152;GO:0009813;GO:0052696"	"metabolic process;flavonoid biosynthetic process;flavonoid glucuronidation"	"GO:0016740;GO:0015020;GO:0016758"	"transferase activity;glucuronosyltransferase activity;transferase activity	transferring hexosyl groups"	"GO:0016020;GO:0016021;GO:0043231"	"membrane;integral component of membrane;intracellular membrane-bounded organelle"	"184295"	"O16922"	""	""
"WBGene00016004"	1602	639	1007	5361	6541	4159	1471	810	1019	5342	5279	4044	2994.12	1100	4888	4.441	2.151	7.604	2.87457e-14	5.58241e-12	0.0575	0.0574	0.0571	0.0571	TRUE	1.0426	"C18H9.6"	"C18H9.6"	"C18H9.6"	""	"II"	6700658	6701625	NA	NA	NA	NA	NA	NA	"182809"	""	""	""
"WBGene00018643"	1216	1721	2003	10963	8092	10110	1116	2182	2028	10924	6530	9830	5435.08	1775	9095	5.124	2.357	7.591	3.18005e-14	6.09941e-12	0.0837	0.0571	0.0691	0.0691	TRUE	0.6233	"drd-50"	"F49F1.1"	"F49F1.1"	"dietary restriction down regulated [Source:RefSeq peptide;Acc:NP_500485]"	"IV"	4117788	4119179	"GO:0045087"	"innate immune response"	NA	NA	NA	NA	"177176"	"Q9GZE5"	""	""
"WBGene00008595"	403	435	421	1965	2022	1690	370	552	426	1958	1632	1643	1096.78	449	1744	3.887	1.959	7.587	3.27956e-14	6.21356e-12	0.0249	0.0588	0.0466	0.0466	TRUE	0.4511	"clec-56"	"F08H9.7"	"F08H9.7"	"C-type LECtin [Source:RefSeq peptide;Acc:NP_506589]"	"V"	14474441	14476795	NA	NA	"GO:0030246"	"carbohydrate binding"	NA	NA	"179953"	"Q19230"	""	""
"WBGene00021610"	11	12	13	100	148	102	10	15	13	100	119	99	59.45	13	106	8.372	3.066	7.555	4.19509e-14	7.8524e-12	0	0.0966	0.0727	0.0727	TRUE	0.1606	"nhr-237"	"Y46H3D.6a;Y46H3D.6b"	"Y46H3D.6a;Y46H3D.6b"	"Nuclear Hormone Receptor family [Source:RefSeq peptide;Acc:NP_503460]"	"V"	1625225	1626818	"GO:0006355;GO:0006351;GO:0043401;GO:0006355;GO:0006351;GO:0043401"	"regulation of transcription	DNA-templated;transcription	DNA-templated;steroid hormone mediated signaling pathway;regulation of transcription	DNA-templated;transcription	DNA-templated;steroid hormone mediated signaling pathway"	"GO:0003677;GO:0008270;GO:0046872;GO:0003700;GO:0043565;GO:0003677;GO:0008270;GO:0046872;GO:0003700;GO:0043565"	"DNA binding;zinc ion binding;metal ion binding;transcription factor activity	sequence-specific DNA binding;sequence-specific DNA binding;DNA binding;zinc ion binding;metal ion binding;transcription factor activity	sequence-specific DNA binding;sequence-specific DNA binding"	"GO:0005634;GO:0005634"	"nucleus;nucleus"	"189970"	"Q966B8;A0A0K3AW28"	""	""
"WBGene00017331"	7	2	7	75	125	68	6	3	7	75	101	66	42.96	5	81	14.647	3.873	7.405	1.31415e-13	2.43056e-11	0	0.1119	0.0958	0.0958	TRUE	0.3496	"ugt-40"	"F10D2.5"	"F10D2.5"	"UDP-GlucuronosylTransferase [Source:RefSeq peptide;Acc:NP_504810]"	"V"	7139483	7141964	"GO:0008152;GO:0009813;GO:0052696"	"metabolic process;flavonoid biosynthetic process;flavonoid glucuronidation"	"GO:0016740;GO:0015020;GO:0016758"	"transferase activity;glucuronosyltransferase activity;transferase activity	transferring hexosyl groups"	"GO:0016020;GO:0016021;GO:0043231"	"membrane;integral component of membrane;intracellular membrane-bounded organelle"	"184292"	"O16914"	""	""
"WBGene00015933"	3494	1403	3999	514	851	686	3208	1779	4049	512	687	667	1816.81	3012	622	0.207	-2.276	-7.28	3.32934e-13	6.08526e-11	0.094	0.058	0.0695	0.0695	TRUE	0.1436	"C17H12.8"	"C17H12.8"	"C17H12.8"	""	"IV"	6818606	6820643	"GO:0045087;GO:0050829"	"innate immune response;defense response to Gram-negative bacterium"	NA	NA	"GO:0045121"	"membrane raft"	"177447"	"O45078"	""	""
"WBGene00017096"	2	0	1	93	161	89	2	0	1	93	130	87	52	1	103	99.3	6.634	7.276	3.43512e-13	6.20559e-11	0	0.1023	0.0902	0.0902	TRUE	0.5384	"E02C12.11"	"E02C12.11"	"E02C12.11"	""	"V"	9379435	9379908	NA	NA	NA	NA	NA	NA	"183990"	"Q19035"	""	""
"WBGene00014771"	1	1	10	98	71	105	1	1	10	98	57	102	44.89	4	86	20.517	4.359	7.202	5.91773e-13	1.05676e-10	0.4507	0.1095	0.1322	0.1322	TRUE	2.8486	"F55G11.3"	"F55G11.3"	""	""	"IV"	12970270	12971974	NA	NA	NA	NA	NA	NA	NA	NA	""	""
"WBGene00013906"	189	43	171	818	1276	674	174	55	173	815	1030	655	483.55	134	833	6.207	2.634	7.076	1.48458e-12	2.62096e-10	0.1902	0.0616	0.0953	0.0953	TRUE	0.5587	"ugt-5"	"ZC455.6a;ZC455.6b"	"ZC455.6a;ZC455.6b"	"UDP-glucuronosyltransferase [Source:RefSeq peptide;Acc:NP_506200]"	"V"	12790700	12792965	"GO:0008152;GO:0009813;GO:0052696;GO:0008152;GO:0009813;GO:0052696"	"metabolic process;flavonoid biosynthetic process;flavonoid glucuronidation;metabolic process;flavonoid biosynthetic process;flavonoid glucuronidation"	"GO:0016740;GO:0008194;GO:0015020;GO:0016757;GO:0016758;GO:0016740;GO:0008194;GO:0016758"	"transferase activity;UDP-glycosyltransferase activity;glucuronosyltransferase activity;transferase activity	transferring glycosyl groups;transferase activity	transferring hexosyl groups;transferase activity;UDP-glycosyltransferase activity;transferase activity	transferring hexosyl groups"	"GO:0016020;GO:0016021;GO:0043231;GO:0016020;GO:0016021;GO:0043231"	"membrane;integral component of membrane;intracellular membrane-bounded organelle;membrane;integral component of membrane;intracellular membrane-bounded organelle"	"179753"	"Q23336;Q8I4B6"	""	""
"WBGene00019917"	95	73	70	4	16	9	87	93	71	4	13	9	46.05	84	9	0.104	-3.26	-7.059	1.67181e-12	2.91834e-10	0.0138	0.1082	0.0945	0.0945	TRUE	0.7548	"clec-43"	"R07C3.1"	"R07C3.1"	"C-type LECtin [Source:RefSeq peptide;Acc:NP_493859]"	"II"	944066	946151	NA	NA	"GO:0030246"	"carbohydrate binding"	NA	NA	"187664"	"O16778"	""	""
"WBGene00009488"	174	138	177	34	47	43	160	175	179	34	38	42	104.58	171	38	0.221	-2.176	-6.975	3.0551e-12	5.27378e-10	0	0.0793	0.0549	0.0549	TRUE	0.0602	"oac-20"	"F36G9.12"	"F36G9.12"	"O-ACyltransferase homolog [Source:RefSeq peptide;Acc:NP_507007]"	"V"	15978716	15981764	"GO:0008152"	"metabolic process"	"GO:0016740;GO:0016746;GO:0016747"	"transferase activity;transferase activity	transferring acyl groups;transferase activity	transferring acyl groups other than amino-acyl groups"	"GO:0016020;GO:0016021"	"membrane;integral component of membrane"	"185375"	"O45470"	""	""
"WBGene00021412"	36	33	72	275	431	209	33	42	73	274	348	203	162.14	49	275	5.585	2.481	6.947	3.7215e-12	6.35354e-10	0.1021	0.0713	0.0795	0.0795	TRUE	0.2178	"cyp-29A3"	"Y38C9B.1"	"Y38C9B.1"	"CYtochrome P450 family [Source:RefSeq peptide;Acc:NP_503130]"	"V"	59242	63509	"GO:0055114"	"oxidation-reduction process"	"GO:0046872;GO:0016491;GO:0004497;GO:0005506;GO:0020037;GO:0016705"	"metal ion binding;oxidoreductase activity;monooxygenase activity;iron ion binding;heme binding;oxidoreductase activity	acting on paired donors	with incorporation or reduction of molecular oxygen"	NA	NA	"189649"	"Q9N525"	""	""
"WBGene00019965"	645	829	937	3321	3747	3373	592	1051	949	3309	3024	3280	2034.07	864	3204	3.711	1.892	6.936	4.04094e-12	6.82391e-10	0.039	0.0578	0.0529	0.0529	TRUE	0.9072	"R08F11.1"	"R08F11.1"	"R08F11.1"	"Non-lysosomal glucosylceramidase [Source:RefSeq peptide;Acc:NP_504047]"	"V"	3777828	3784213	"GO:0008152;GO:0006629;GO:0006665;GO:0006680"	"metabolic process;lipid metabolic process;sphingolipid metabolic process;glucosylceramide catabolic process"	"GO:0016787;GO:0016798;GO:0003824;GO:0004348"	"hydrolase activity;hydrolase activity	acting on glycosyl bonds;catalytic activity;glucosylceramidase activity"	"GO:0016020;GO:0016021"	"membrane;integral component of membrane"	"187703"	"O01893"	"ENSG00000070610"	"GBA2"
"WBGene00010019"	490	410	496	2049	1918	1450	450	520	502	2042	1548	1410	1078.53	491	1667	3.398	1.765	6.928	4.25665e-12	7.11089e-10	0.0206	0.0589	0.0454	0.0454	TRUE	0.468	"F54B8.4"	"F54B8.4a;F54B8.4b"	"F54B8.4a;F54B8.4b"	""	"V"	15816464	15817143	"GO:0045087;GO:0010507;GO:0034198;GO:0097190;GO:0045087;GO:0010507;GO:0034198;GO:0097190"	"innate immune response;negative regulation of autophagy;cellular response to amino acid starvation;apoptotic signaling pathway;innate immune response;negative regulation of autophagy;cellular response to amino acid starvation;apoptotic signaling pathway"	"GO:0070513;GO:0070513"	"death domain binding;death domain binding"	NA	NA	"186201"	"O45562;H9G342;O45562"	""	""
"WBGene00011801"	274	152	76	1101	1612	759	252	193	77	1097	1301	738	609.53	174	1045	6.016	2.589	6.918	4.59072e-12	7.58738e-10	0.1938	0.0605	0.0974	0.0974	TRUE	0.5045	"T16G1.7"	"T16G1.7"	"T16G1.7"	""	"V"	12932941	12935052	NA	NA	NA	NA	NA	NA	"179774"	"Q9U368"	""	""
"WBGene00013901"	525	154	309	1484	4272	1394	482	195	313	1479	3447	1355	1211.94	330	2094	6.337	2.664	6.867	6.54125e-12	1.06974e-09	0.2276	0.0586	0.1066	0.1066	TRUE	3.8813	"ugt-16"	"ZC443.6"	"ZC443.6"	"UDP-glucuronosyltransferase [Source:RefSeq peptide;Acc:NP_506210]"	"V"	12825026	12827432	"GO:0008152;GO:0009813;GO:0052696"	"metabolic process;flavonoid biosynthetic process;flavonoid glucuronidation"	"GO:0016740;GO:0008194;GO:0015020;GO:0016757;GO:0016758"	"transferase activity;UDP-glycosyltransferase activity;glucuronosyltransferase activity;transferase activity	transferring glycosyl groups;transferase activity	transferring hexosyl groups"	"GO:0016020;GO:0016021;GO:0043231"	"membrane;integral component of membrane;intracellular membrane-bounded organelle"	"191171"	"G5EGK7"	""	""
"WBGene00019232"	225	203	248	819	1198	713	207	257	251	816	967	693	531.86	238	825	3.467	1.794	6.859	6.94933e-12	1.12463e-09	0.0194	0.0611	0.0465	0.0465	TRUE	0.1022	"ugt-13"	"H23N18.1"	"H23N18.1"	"UDP-GlucuronosylTransferase [Source:RefSeq peptide;Acc:NP_504317]"	"V"	4908871	4911458	"GO:0008152;GO:0009813;GO:0052696"	"metabolic process;flavonoid biosynthetic process;flavonoid glucuronidation"	"GO:0016740;GO:0015020;GO:0016758"	"transferase activity;glucuronosyltransferase activity;transferase activity	transferring hexosyl groups"	"GO:0016020;GO:0016021;GO:0043231"	"membrane;integral component of membrane;intracellular membrane-bounded organelle"	"186766"	"Q9TXZ6"	""	""
"WBGene00017658"	119	116	116	431	858	408	109	147	117	429	692	397	315.39	124	506	4.075	2.027	6.631	3.33659e-11	5.34405e-09	0.0565	0.0642	0.0621	0.0621	TRUE	1.2229	"F21C10.9"	"F21C10.9.1;F21C10.9.2"	"F21C10.9.1;F21C10.9.2"	""	"V"	9097121	9098696	"GO:0008152;GO:0008152"	"metabolic process;metabolic process"	"GO:0008080;GO:0008080"	"N-acetyltransferase activity;N-acetyltransferase activity"	NA	NA	"184767"	"Q19661;Q19661"	""	""
"WBGene00018194"	152	132	88	574	659	455	140	167	89	572	532	442	323.69	132	515	3.914	1.969	6.603	4.01729e-11	6.36864e-09	0.0463	0.064	0.0591	0.0591	TRUE	0.8324	"F39E9.1"	"F39E9.1"	""	""	"II"	3318302	3320358	NA	NA	NA	NA	NA	NA	NA	NA	""	""
"WBGene00018910"	104	163	587	9775	10398	7915	95	207	594	9740	8391	7696	4453.96	299	8609	28.811	4.849	6.586	4.50523e-11	7.07002e-09	0.3887	0.0572	0.1409	0.3887	TRUE	6.9389	"F56A4.2"	"F56A4.2"	"F56A4.2"	"C-type LECtin [Source:RefSeq peptide;Acc:NP_503650]"	"V"	2459637	2460893	"GO:0045087"	"innate immune response"	"GO:0030246"	"carbohydrate binding"	NA	NA	"178716;178721"	"G5EBG4"	""	""
"WBGene00016274"	286	287	197	53	86	24	263	364	199	53	69	23	161.9	275	48	0.177	-2.497	-6.538	6.21475e-11	9.65523e-09	0.1601	0.0713	0.0937	0.0937	TRUE	0.309	"C30G12.2"	"C30G12.2"	"C30G12.2"	""	"II"	7290373	7291943	"GO:0008152;GO:0055114"	"metabolic process;oxidation-reduction process"	"GO:0016491"	"oxidoreductase activity"	NA	NA	"174195"	"Q09486"	""	""
"WBGene00001781"	30	31	21	161	161	139	28	39	21	160	130	135	85.6	29	142	4.874	2.285	6.484	8.93157e-11	1.37387e-08	0.0123	0.0844	0.068	0.068	TRUE	0.4865	"gst-33"	"C02A12.1"	"C02A12.1"	"Glutathione S-Transferase [Source:RefSeq peptide;Acc:NP_503968]"	"V"	3467453	3468501	"GO:0008152"	"metabolic process"	"GO:0016740;GO:0005515"	"transferase activity;protein binding"	NA	NA	"178771"	"O16198"	"ENSG00000243955;ENSG00000174156;ENSG00000182793;ENSG00000244067;ENSG00000170899"	"GSTA1;GSTA3;GSTA5;GSTA2;GSTA4"
"WBGene00021517"	14	24	37	156	158	179	13	30	37	155	128	174	89.62	27	152	5.704	2.512	6.464	1.02213e-10	1.55685e-08	0.0972	0.0831	0.086	0.086	TRUE	0.9909	"Y41D4B.15"	"Y41D4B.15"	"Y41D4B.15"	""	"IV"	1564081	1567716	NA	NA	NA	NA	NA	NA	"189822"	"Q95Y16"	""	""
"WBGene00017244"	899	1049	955	3417	4318	3193	825	1330	967	3405	3485	3105	2186.03	1041	3332	3.203	1.679	6.454	1.0922e-10	1.64742e-08	0.0321	0.0577	0.0482	0.0482	TRUE	0.701	"apy-1"	"F08C6.6"	"F08C6.6"	"APYrase [Source:RefSeq peptide;Acc:NP_509283]"	"X"	7568134	7569722	"GO:0030968;GO:0000003;GO:0060465;GO:0008340;GO:0009408;GO:0007369;GO:0040009;GO:0006256;GO:0030166;GO:0046712"	"endoplasmic reticulum unfolded protein response;reproduction;pharynx development;determination of adult lifespan;response to heat;gastrulation;regulation of growth rate;UDP catabolic process;proteoglycan biosynthetic process;GDP catabolic process"	"GO:0005509;GO:0005515;GO:0016462;GO:0004382;GO:0045134"	"calcium ion binding;protein binding;pyrophosphatase activity;guanosine-diphosphatase activity;uridine-diphosphatase activity"	"GO:0016020;GO:0016021"	"membrane;integral component of membrane"	"181019"	"Q19202"	"ENSG00000171302"	"CANT1"
"WBGene00008043"	11	4	42	121	241	258	10	5	43	121	194	251	103.93	19	189	9.706	3.279	6.422	1.34206e-10	2.00483e-08	0.5077	0.0795	0.1581	0.1581	TRUE	0.8428	"C40H1.8"	"C40H1.8.1;C40H1.8.2"	"C40H1.8.1;C40H1.8.2"	""	"III"	9314713	9317365	"GO:0006629;GO:0006629"	"lipid metabolic process;lipid metabolic process"	"GO:0016787;GO:0016787"	"hydrolase activity;hydrolase activity"	NA	NA	"3565371"	"Q7YX61;Q7YX61"	""	""
"WBGene00015692"	997	585	1559	3387	7964	4477	915	742	1578	3375	6427	4353	2898.37	1078	4718	4.374	2.129	6.408	1.47339e-10	2.18005e-08	0.1375	0.0575	0.079	0.079	TRUE	0.3459	"ugt-25"	"C10H11.3"	"C10H11.3"	"UDP-glucuronosyltransferase [Source:RefSeq peptide;Acc:NP_491438]"	"I"	4731604	4735279	"GO:0008152;GO:0009813;GO:0052696"	"metabolic process;flavonoid biosynthetic process;flavonoid glucuronidation"	"GO:0016740;GO:0015020;GO:0016757;GO:0016758"	"transferase activity;glucuronosyltransferase activity;transferase activity	transferring glycosyl groups;transferase activity	transferring hexosyl groups"	"GO:0016020;GO:0016021;GO:0043231"	"membrane;integral component of membrane;intracellular membrane-bounded organelle"	"172087"	"P91039"	""	""
"WBGene00003473"	151	192	605	2586	1634	2740	139	243	613	2577	1319	2664	1259.02	332	2187	6.594	2.721	6.347	2.19115e-10	3.21148e-08	0.3386	0.0585	0.1306	0.1306	TRUE	6.2699	"mtl-1"	"K11G9.6"	"K11G9.6"	"Metallothionein-1 [Source:UniProtKB/Swiss-Prot;Acc:P17511]"	"V"	6691369	6691863	"GO:0010288;GO:0046689"	"response to lead ion;response to mercury ion"	"GO:0008270;GO:0046872;GO:0005507;GO:0046870"	"zinc ion binding;metal ion binding;copper ion binding;cadmium ion binding"	"GO:0005737"	"cytoplasm"	"179060"	""	""	""
"WBGene00009423"	131	48	19	4	5	2	120	61	19	4	4	2	35.05	67	3	0.05	-4.323	-6.255	3.96593e-10	5.75838e-08	0.4293	0.1243	0.1986	0.1986	TRUE	0.0849	"F35E8.10"	"F35E8.10"	"F35E8.10"	""	"V"	15919434	15920373	NA	NA	NA	NA	NA	NA	"185301;185302"	"G5EEU8"	""	""
"WBGene00005002"	1703	2989	2009	569	431	713	1563	3790	2034	567	348	693	1499.15	2462	536	0.218	-2.2	-6.237	4.46068e-10	6.41677e-08	0.165	0.0582	0.0886	0.0886	TRUE	0.5424	"spp-17"	"C54G6.5"	"C54G6.5"	"SaPosin-like Protein family [Source:RefSeq peptide;Acc:NP_740777]"	"I"	1016405	1017180	NA	NA	NA	NA	NA	NA	"171681"	"Q8WSN3"	""	""
"WBGene00044396"	65	73	93	275	327	386	60	93	94	274	264	375	193.27	82	304	3.717	1.894	6.136	8.43869e-10	1.20278e-07	0.0415	0.0689	0.0607	0.0607	TRUE	0.565	"ZK1290.14"	"ZK1290.14"	"ZK1290.14"	""	"II"	7554092	7554844	NA	NA	NA	NA	NA	NA	"3564816"	"Q4TTC3"	""	""
"WBGene00009535"	0	0	1	65	147	52	0	0	1	65	119	51	39.16	0	78	206.653	7.691	6.128	8.87288e-10	1.25317e-07	0	0.1172	0.1291	0.1291	TRUE	0.4041	"F38C2.1"	"F38C2.1a;F38C2.1b;F38C2.1c;F38C2.1d"	"F38C2.1a;F38C2.1b;F38C2.1c;F38C2.1d"	""	"IV"	16247431	16251790	NA	NA	NA	NA	NA	NA	"185459"	"O45488;A0A078BPK1;A0A078BPI4;A0A078BQL6"	""	""
"WBGene00016943"	1158	1050	1547	301	555	492	1063	1331	1566	300	448	478	864.44	1320	409	0.31	-1.691	-6.034	1.59743e-09	2.23583e-07	0.0464	0.0594	0.0551	0.0551	TRUE	0.174	"acdh-1"	"C55B7.4a;C55B7.4b.1;C55B7.4b.2;C55B7.4b.3;C55B7.4b.4;C55B7.4b.5;C55B7.4b.6"	"C55B7.4a;C55B7.4b.1;C55B7.4b.2;C55B7.4b.3;C55B7.4b.4;C55B7.4b.5;C55B7.4b.6"	"Acyl CoA DeHydrogenase [Source:RefSeq peptide;Acc:NP_491871]"	"I"	6497438	6499559	"GO:0008152;GO:0055114;GO:0045087;GO:0050829;GO:0033539;GO:0055088;GO:0008152;GO:0055114;GO:0033539;GO:0055088;GO:0008152;GO:0055114;GO:0033539;GO:0055088;GO:0008152;GO:0055114;GO:0033539;GO:0055088;GO:0008152;GO:0055114;GO:0033539;GO:0055088;GO:0008152;GO:0055114;GO:0033539;GO:0055088;GO:0008152;GO:0055114;GO:0033539;GO:0055088"	"metabolic process;oxidation-reduction process;innate immune response;defense response to Gram-negative bacterium;fatty acid beta-oxidation using acyl-CoA dehydrogenase;lipid homeostasis;metabolic process;oxidation-reduction process;fatty acid beta-oxidation using acyl-CoA dehydrogenase;lipid homeostasis;metabolic process;oxidation-reduction process;fatty acid beta-oxidation using acyl-CoA dehydr…	"GO:0016491;GO:0009055;GO:0000062;GO:0003995;GO:0016627;GO:0050660;GO:0052890;GO:0016491;GO:0009055;GO:0000062;GO:0003995;GO:0016627;GO:0050660;GO:0052890;GO:0016491;GO:0009055;GO:0000062;GO:0003995;GO:0016627;GO:0050660;GO:0052890;GO:0016491;GO:0009055;GO:0000062;GO:0003995;GO:0016627;GO:0050660;GO:0052890;GO:0016491;GO:0009055;GO:0000062;GO:0003995;GO:0016627;GO:0050660;GO:0052890;GO:0016491;GO…	"oxidoreductase activity;electron carrier activity;fatty-acyl-CoA binding;acyl-CoA dehydrogenase activity;oxidoreductase activity	acting on the CH-CH group of donors;flavin adenine dinucleotide binding;oxidoreductase activity	acting on the CH-CH group of donors	with a flavin as acceptor;oxidoreductase activity;electron carrier activity;fatty-acyl-CoA binding;acyl-CoA dehydrogenase activity;oxidoreductase activity	acting on the CH-CH group of donors;flavin adenine dinucleotide binding;oxidoreductase activity	acting on the CH-CH group of donors	with a flavin as acceptor;oxidoreductase activity;electron carrier activity;fatty-acyl-CoA binding;acyl-CoA dehydrogenase activity;oxidoreductase activity	acting on the CH-CH group of donors;flavin adenine dinucleotide binding;oxidoreductase activity	acting on the CH-CH group of donors	with a flavin as acceptor;oxidoreductase activity;electron carrier activity;fatty-acyl-CoA binding;acyl-CoA dehydrogenase activity;oxidoreductase activity	acting on the CH-CH group of donors;flavin adenine dinucleotide binding;oxidoreductase activity	acting on the CH-CH group of donors	with a flavin as acceptor;oxidoreductase activity;electron carrier activity;fatty-acyl-CoA binding;acyl-CoA dehydrogenase activity;oxidoreductase activity
"WBGene00009773"	29	46	70	282	334	180	27	58	71	281	270	175	146.89	52	242	4.68	2.226	6.01	1.85207e-09	2.56908e-07	0.1272	0.0728	0.0867	0.0867	TRUE	1.6106	"lipl-2"	"F46B6.8"	"F46B6.8"	"Lipase [Source:RefSeq peptide;Acc:NP_505527]"	"V"	9791571	9793391	"GO:0006629;GO:0016042"	"lipid metabolic process;lipid catabolic process"	"GO:0016787;GO:0016788"	"hydrolase activity;hydrolase activity	acting on ester bonds"	NA	NA	"185840"	"Q20449"	"ENSG00000107798;ENSG00000182333;ENSG00000204021;ENSG00000204022;ENSG00000204020;ENSG00000173239"	"LIPA;LIPF;LIPK;LIPJ;LIPN;LIPM"
"WBGene00018138"	1091	1089	2156	400	564	448	1002	1381	2183	399	455	436	975.72	1522	430	0.282	-1.824	-5.993	2.05387e-09	2.8238e-07	0.0785	0.0591	0.0653	0.0653	TRUE	0.2304	"folt-2"	"F37B4.7"	"F37B4.7"	"Folate-like transporter 2 [Source:UniProtKB/Swiss-Prot;Acc:O45166]"	"V"	2872465	2875600	"GO:0055085;GO:0006810"	"transmembrane transport;transport"	"GO:0022857;GO:0005542"	"transmembrane transporter activity;folic acid binding"	"GO:0016020;GO:0016021;GO:0005887"	"membrane;integral component of membrane;integral component of plasma membrane"	"178745"	""	"ENSG00000173638;ENSG00000135917;ENSG00000117479"	"SLC19A1;SLC19A3;SLC19A2"
"WBGene00000785"	1508	1093	904	479	340	347	1384	1386	915	477	274	337	795.73	1228	363	0.295	-1.76	-5.963	2.48165e-09	3.38202e-07	0.0626	0.0596	0.061	0.061	TRUE	0.8691	"cpr-5"	"W07B8.5"	"W07B8.5"	"Cathepsin B-like cysteine proteinase 5 [Source:UniProtKB/Swiss-Prot;Acc:P43509]"	"V"	1132597	1133993	"GO:0006508;GO:0051603"	"proteolysis;proteolysis involved in cellular protein catabolic process"	"GO:0016787;GO:0008233;GO:0004197;GO:0008234"	"hydrolase activity;peptidase activity;cysteine-type endopeptidase activity;cysteine-type peptidase activity"	"GO:0005615;GO:0005764"	"extracellular space;lysosome"	"178612"	""	"ENSG00000164733"	"CTSB"
"WBGene00009518"	714	695	666	292	294	208	655	881	674	291	237	202	490.22	737	243	0.33	-1.597	-5.918	3.26249e-09	4.40748e-07	0.0286	0.0615	0.0499	0.0499	TRUE	0.3426	"clec-166"	"F38A1.5"	"F38A1.5"	"C-type LECtin [Source:RefSeq peptide;Acc:NP_741307]"	"IV"	1249018	1251517	"GO:0045087"	"innate immune response"	"GO:0030246"	"carbohydrate binding"	NA	NA	"185435"	"A4F308"	""	""
"WBGene00009430"	4581	4323	7337	19898	17649	19840	4205	5481	7428	19828	14243	19290	11745.8	5705	17787	3.118	1.641	5.87	4.36023e-09	5.8397e-07	0.0553	0.0569	0.0562	0.0562	TRUE	0.8521	"F35E12.6"	"F35E12.6.1;F35E12.6.2"	"F35E12.6.1;F35E12.6.2"	""	"V"	13734118	13736247	"GO:0045087;GO:0050829;GO:0045087;GO:0050829"	"innate immune response;defense response to Gram-negative bacterium;innate immune response;defense response to Gram-negative bacterium"	NA	NA	"GO:0045121;GO:0045121"	"membrane raft;membrane raft"	"179866"	"O02358;O02358"	""	""
"WBGene00018430"	48	34	46	139	208	173	44	43	47	139	168	168	101.39	45	158	3.548	1.827	5.838	5.27359e-09	7.00261e-07	0	0.0801	0.0558	0.0558	TRUE	0.1243	"nhr-142"	"F44E7.8a;F44E7.8b"	"F44E7.8a;F44E7.8b"	"Nuclear Hormone Receptor family [Source:RefSeq peptide;Acc:NP_001263836]"	"V"	5785958	5790066	"GO:0006355;GO:0006351;GO:0043401;GO:0006355;GO:0006351;GO:0043401"	"regulation of transcription	DNA-templated;transcription	DNA-templated;steroid hormone mediated signaling pathway;regulation of transcription	DNA-templated;transcription	DNA-templated;steroid hormone mediated signaling pathway"	"GO:0003677;GO:0008270;GO:0046872;GO:0003700;GO:0043565;GO:0003677;GO:0008270;GO:0046872;GO:0003700;GO:0043565"	"DNA binding;zinc ion binding;metal ion binding;transcription factor activity	sequence-specific DNA binding;sequence-specific DNA binding;DNA binding;zinc ion binding;metal ion binding;transcription factor activity	sequence-specific DNA binding;sequence-specific DNA binding"	"GO:0005634;GO:0005634"	"nucleus;nucleus"	"185740"	"Q8MXK0;Q8MXK0;J7SF93"	""	""
"WBGene00003095"	39	34	47	4	3	5	36	43	48	4	2	5	22.96	42	4	0.088	-3.509	-5.819	5.93744e-09	7.8173e-07	0	0.16	0.1252	0.1252	TRUE	0.2068	"lys-6"	"F58B3.3"	"F58B3.3"	"LYSozyme [Source:RefSeq peptide;Acc:NP_502194]"	"IV"	11626910	11627947	"GO:0005975;GO:0016998;GO:0009253"	"carbohydrate metabolic process;cell wall macromolecule catabolic process;peptidoglycan catabolic process"	"GO:0003796"	"lysozyme activity"	NA	NA	"178087"	"Q20968"	""	""
"WBGene00015077"	2	0	2	32	70	44	2	0	2	32	56	43	22.5	1	44	31.76	4.989	5.801	6.59947e-09	8.61591e-07	0	0.1621	0.1423	0.1423	TRUE	0.2044	"B0238.13"	"B0238.13a;B0238.13b"	";"	""	"V"	5243815	5248021	NA	NA	NA	NA	NA	NA	NA	NA	""	""
"WBGene00008593"	3	2	8	52	43	65	3	3	8	52	35	63	27.18	5	50	11.024	3.463	5.762	8.32396e-09	1.07767e-06	0.0883	0.1439	0.1344	0.1344	TRUE	0.4554	"clec-227"	"F08H9.5"	"F08H9.5"	"C-type LECtin [Source:RefSeq peptide;Acc:NP_506588]"	"V"	14472535	14474372	NA	NA	"GO:0030246"	"carbohydrate binding"	NA	NA	"184216"	"Q19231"	""	""
"WBGene00011009"	1	0	3	34	58	45	1	0	3	34	47	44	21.4	1	42	29.969	4.905	5.716	1.09092e-08	1.40071e-06	0.0046	0.1675	0.1409	0.1409	TRUE	0.7349	"cyp-14A4"	"R04D3.1"	"R04D3.1"	"CYtochrome P450 family [Source:RefSeq peptide;Acc:NP_510207]"	"X"	13282096	13284204	"GO:0055114"	"oxidation-reduction process"	"GO:0046872;GO:0016491;GO:0004497;GO:0005506;GO:0020037;GO:0016705"	"metal ion binding;oxidoreductase activity;monooxygenase activity;iron ion binding;heme binding;oxidoreductase activity	acting on paired donors	with incorporation or reduction of molecular oxygen"	NA	NA	"187573"	"G5ED86"	""	""
"WBGene00008803"	172	113	186	378	667	563	158	143	188	377	538	547	325.3	163	487	2.986	1.578	5.651	1.59361e-08	2.02938e-06	0.0282	0.064	0.052	0.052	TRUE	0.4591	"lips-10"	"F14E5.5"	"F14E5.5"	"LIPaSe related [Source:RefSeq peptide;Acc:NP_495777]"	"II"	8439150	8442152	"GO:0008152"	"metabolic process"	"GO:0016787"	"hydrolase activity"	NA	NA	"174345"	"Q19462"	""	""
"WBGene00007885"	78	54	58	156	369	262	72	68	59	155	298	255	151.13	66	236	3.565	1.834	5.584	2.34487e-08	2.96178e-06	0.0577	0.0724	0.0678	0.0678	TRUE	0.2667	"ugt-21"	"C33A12.6a;C33A12.6b"	"C33A12.6a;C33A12.6b"	"UDP-glucuronosyltransferase [Source:RefSeq peptide;Acc:NP_501680]"	"IV"	9500311	9502568	"GO:0008152;GO:0009813;GO:0052696;GO:0008152;GO:0009813;GO:0052696"	"metabolic process;flavonoid biosynthetic process;flavonoid glucuronidation;metabolic process;flavonoid biosynthetic process;flavonoid glucuronidation"	"GO:0016740;GO:0015020;GO:0016757;GO:0016758;GO:0016740;GO:0015020;GO:0016757;GO:0016758"	"transferase activity;glucuronosyltransferase activity;transferase activity	transferring glycosyl groups;transferase activity	transferring hexosyl groups;transferase activity;glucuronosyltransferase activity;transferase activity	transferring glycosyl groups;transferase activity	transferring hexosyl groups"	"GO:0016020;GO:0016021;GO:0043231;GO:0016020;GO:0016021;GO:0043231"	"membrane;integral component of membrane;intracellular membrane-bounded organelle;membrane;integral component of membrane;intracellular membrane-bounded organelle"	"183141"	"Q18361;A0A061AKV1"	""	""
"WBGene00019022"	101	71	95	285	304	272	93	90	96	284	245	264	178.78	93	264	2.844	1.508	5.52	3.39244e-08	4.2504e-06	0	0.0699	0.0463	0.0463	TRUE	0.0466	"F58A6.1"	"F58A6.1"	"F58A6.1"	""	"II"	5142343	5144021	"GO:0008152"	"metabolic process"	"GO:0003824"	"catalytic activity"	NA	NA	"186486"	"Q20959"	"ENSG00000104823"	"ECH1"
"WBGene00021491"	70	95	149	632	318	560	64	120	151	630	257	544	294.41	112	477	4.269	2.094	5.517	3.45218e-08	4.29065e-06	0.1821	0.0647	0.0981	0.0981	TRUE	0.474	"comt-4"	"Y40B10A.6"	"Y40B10A.6"	"Catechol-O-MethylTransferase family [Source:RefSeq peptide;Acc:NP_503558]"	"V"	2049223	2050172	"GO:0032259"	"methylation"	"GO:0016740;GO:0008168;GO:0008171"	"transferase activity;methyltransferase activity;O-methyltransferase activity"	NA	NA	"189789"	"Q965W4"	"ENSG00000165644"	"COMTD1"
"WBGene00020613"	373	358	432	145	200	143	342	454	437	144	161	139	279.76	411	148	0.361	-1.469	-5.51	3.59642e-08	4.43444e-06	0.0124	0.0651	0.0468	0.0468	TRUE	0.2504	"T20D4.7"	"T20D4.7"	"T20D4.7"	""	"V"	3408870	3409519	NA	NA	NA	NA	NA	NA	"188643"	"P91468"	""	""
"WBGene00019105"	182	286	147	1061	1190	621	167	363	149	1057	960	604	549.98	226	874	3.875	1.954	5.486	4.10337e-08	5.01968e-06	0.156	0.061	0.0885	0.0885	TRUE	2.0232	"asp-8"	"F59D6.3"	"F59D6.3"	"ASpartyl Protease [Source:RefSeq peptide;Acc:NP_503825]"	"V"	3024219	3027933	"GO:0006508"	"proteolysis"	"GO:0004190"	"aspartic-type endopeptidase activity"	NA	NA	NA	""	"ENSG00000229859;ENSG00000229183;ENSG00000256713;ENSG00000196188;ENSG00000096088"	"PGA3;PGA4;PGA5;CTSE;PGC"
"WBGene00017480"	1917	1206	1640	3792	5875	3782	1760	1529	1660	3779	4741	3677	2857.69	1650	4066	2.464	1.301	5.458	4.80642e-08	5.8338e-06	0.0121	0.0575	0.0405	0.0405	TRUE	0.2576	"nstp-2"	"F15B10.1a;F15B10.1b"	"F15B10.1a;F15B10.1b"	"Nucleotide Sugar TransPorter family [Source:RefSeq peptide;Acc:NP_001040936]"	"IV"	6603972	6606188	"GO:0055085;GO:0006810;GO:0008643;GO:0055085;GO:0006810;GO:0008643"	"transmembrane transport;transport;carbohydrate transport;transmembrane transport;transport;carbohydrate transport"	NA	NA	"GO:0016020;GO:0016021;GO:0016020;GO:0016021"	"membrane;integral component of membrane;membrane;integral component of membrane"	"177424"	"Q336L5;O44166;Q336L5"	"ENSG00000205060"	"SLC35B4"
"WBGene00001769"	30	12	21	85	131	89	28	15	21	85	106	87	56.83	21	93	4.279	2.097	5.449	5.07185e-08	6.10824e-06	0.009	0.0984	0.0773	0.0773	TRUE	0.3836	"gst-21"	"ZK697.6a;ZK697.6b"	"ZK697.6a;ZK697.6b"	"Glutathione S-Transferase [Source:RefSeq peptide;Acc:NP_001256003]"	"V"	1730759	1732000	"GO:0008152;GO:0008152"	"metabolic process;metabolic process"	"GO:0016740;GO:0005515;GO:0016740;GO:0005515"	"transferase activity;protein binding;transferase activity;protein binding"	NA	NA	"191412"	"O44576;O44576;H2L0Q5"	"ENSG00000243955;ENSG00000174156;ENSG00000182793;ENSG00000244067;ENSG00000170899"	"GSTA1;GSTA3;GSTA5;GSTA2;GSTA4"
"WBGene00016335"	391	230	376	1050	890	1192	359	292	381	1046	718	1159	659.12	344	974	2.832	1.502	5.444	5.21219e-08	6.22897e-06	0.0386	0.0603	0.0528	0.0528	TRUE	0.4412	"gba-1"	"C33C12.3a;C33C12.3b"	"C33C12.3a;C33C12.3b"	"Putative glucosylceramidase 1 [Source:UniProtKB/Swiss-Prot;Acc:O16580]"	"II"	2176892	2181975	"GO:0005975;GO:0006629;GO:0006665;GO:0006665;GO:0005975"	"carbohydrate metabolic process;lipid metabolic process;sphingolipid metabolic process;sphingolipid metabolic process;carbohydrate metabolic process"	"GO:0016787;GO:0004348;GO:0004348"	"hydrolase activity;glucosylceramidase activity;glucosylceramidase activity"	NA	NA	"173574"	";"	"ENSG00000177628"	"GBA"
"WBGene00018708"	2592	1862	2584	752	1487	711	2380	2361	2616	749	1200	691	1666.15	2452	880	0.359	-1.477	-5.357	8.46724e-08	1.00418e-05	0.0506	0.0581	0.0541	0.0541	TRUE	1.2116	"oac-32"	"F52F10.4a;F52F10.4b"	"F52F10.4a;F52F10.4b"	"O-ACyltransferase homolog [Source:RefSeq peptide;Acc:NP_001300114]"	"V"	1542517	1545791	"GO:0008152;GO:0008152"	"metabolic process;metabolic process"	"GO:0016740;GO:0016746;GO:0016747;GO:0016740;GO:0016746;GO:0016747"	"transferase activity;transferase activity	transferring acyl groups;transferase activity	transferring acyl groups other than amino-acyl groups;transferase activity;transferase activity	transferring acyl groups;transferase activity	transferring acyl groups other than amino-acyl groups"	"GO:0016020;GO:0016021;GO:0016020;GO:0016021"	"membrane;integral component of membrane;membrane;integral component of membrane"	"186125"	"A0A0K3AXT9;A0A0K3ASI3"	""	""
"WBGene00009226"	56	28	49	265	192	123	51	35	50	264	155	120	112.52	45	180	3.925	1.973	5.354	8.62664e-08	1.01533e-05	0.0978	0.0777	0.0836	0.0836	TRUE	0.4179	"cyp-37B1"	"F28G4.1"	"F28G4.1"	"CYtochrome P450 family [Source:RefSeq peptide;Acc:NP_507109]"	"V"	16278191	16280614	"GO:0055114;GO:0050830"	"oxidation-reduction process;defense response to Gram-positive bacterium"	"GO:0046872;GO:0016491;GO:0004497;GO:0005506;GO:0020037;GO:0016705"	"metal ion binding;oxidoreductase activity;monooxygenase activity;iron ion binding;heme binding;oxidoreductase activity	acting on paired donors	with incorporation or reduction of molecular oxygen"	"GO:0016020;GO:0016021"	"membrane;integral component of membrane"	"180093"	"O17851"	""	""
"WBGene00011288"	8	4	4	41	60	42	7	5	4	41	48	41	24.43	5	43	7.83	2.969	5.336	9.47854e-08	1.10721e-05	0	0.1538	0.1174	0.1174	TRUE	0.2279	"R102.1"	"R102.1"	"R102.1"	""	"IV"	10686550	10687045	NA	NA	NA	NA	NA	NA	"187891"	"Q21887"	""	""
"WBGene00008678"	6	2	7	50	49	40	6	3	7	50	40	39	23.9	5	43	8.265	3.047	5.321	1.0318e-07	1.19627e-05	0	0.1559	0.1236	0.1236	TRUE	0.2714	"stdh-2"	"F11A5.12"	"F11A5.12"	"Putative steroid dehydrogenase 2 [Source:UniProtKB/Swiss-Prot;Acc:O17795]"	"V"	16224334	16225540	"GO:0008152;GO:0055114;GO:0006629;GO:0006694"	"metabolic process;oxidation-reduction process;lipid metabolic process;steroid biosynthetic process"	"GO:0016491"	"oxidoreductase activity"	NA	NA	"184337"	""	"ENSG00000130948;ENSG00000103160;ENSG00000149084"	"HSD17B3;HSDL1;HSD17B12"
"WBGene00013637"	96	103	157	30	31	43	88	131	159	30	25	42	79.06	126	32	0.256	-1.969	-5.311	1.09024e-07	1.25467e-05	0.0644	0.0867	0.0804	0.0804	TRUE	0.134	"Y105C5A.13"	"Y105C5A.13a;Y105C5A.13b"	"Y105C5A.13a;Y105C5A.13b"	""	"IV"	15641215	15645546	NA	NA	NA	NA	NA	NA	"178441"	"Q9N678;G5EFM6"	""	""
"WBGene00016451"	33	36	85	7	6	10	30	46	86	7	5	10	30.59	54	7	0.132	-2.924	-5.295	1.18797e-07	1.35708e-05	0.1772	0.1342	0.1451	0.1451	TRUE	0.2679	"clec-6"	"C35D10.15"	"C35D10.15"	"C-type LECtin [Source:RefSeq peptide;Acc:NP_498023]"	"III"	4885697	4887442	NA	NA	"GO:0030246"	"carbohydrate binding"	NA	NA	"183242"	"Q95QR9"	""	""
"WBGene00020938"	222	220	337	76	128	91	204	279	341	76	103	88	181.9	275	89	0.325	-1.62	-5.286	1.2529e-07	1.42081e-05	0.0412	0.0697	0.0606	0.0606	TRUE	0.1068	"clec-218"	"W02D7.2"	"W02D7.2"	"C-type LECtin [Source:RefSeq peptide;Acc:NP_505147]"	"V"	8307970	8310878	"GO:0050830"	"defense response to Gram-positive bacterium"	"GO:0030246"	"carbohydrate binding"	NA	NA	"189114"	"Q4W528"	""	""
"WBGene00009433"	358	125	227	799	1150	587	329	158	230	796	928	571	501.98	239	765	3.194	1.676	5.275	1.32724e-07	1.4942e-05	0.0877	0.0614	0.0699	0.0699	TRUE	0.3702	"F35E12.9"	"F35E12.9a;F35E12.9b;F35E12.9c;F35E12.9d"	"F35E12.9a;F35E12.9b;F35E12.9c;"	""	"V"	13741321	13745127	"GO:0045087;GO:0050829;GO:0045087;GO:0050829;GO:0045087;GO:0050829"	"innate immune response;defense response to Gram-negative bacterium;innate immune response;defense response to Gram-negative bacterium;innate immune response;defense response to Gram-negative bacterium"	NA	NA	"GO:0045121;GO:0045121;GO:0045121"	"membrane raft;membrane raft;membrane raft"	"179867"	"O02361;Q52GX9;E0AHD7;E0AHD7"	""	""
"WBGene00022382"	562	336	756	1357	1979	1968	516	426	765	1352	1597	1913	1095.01	569	1621	2.847	1.509	5.241	1.59402e-07	1.78163e-05	0.061	0.0588	0.0585	0.0585	TRUE	0.4332	"Y94H6A.10"	"Y94H6A.10"	"Y94H6A.10"	""	"IV"	2709900	2710670	NA	NA	NA	NA	NA	NA	"259559"	"Q75MI6"	""	""
"WBGene00015788"	12	10	35	93	118	100	11	13	35	93	95	97	57.38	20	95	4.801	2.263	5.189	2.11948e-07	2.35201e-05	0.139	0.098	0.1055	0.1055	TRUE	2.6451	"C15B12.8"	"C15B12.8"	"C15B12.8"	""	"X"	6474274	6476780	"GO:0055114"	"oxidation-reduction process"	"GO:0016491"	"oxidoreductase activity"	NA	NA	"259861"	"Q8WSW2"	"ENSG00000179761"	"PIPOX"
"WBGene00044488"	524	578	474	1955	1415	1858	481	733	480	1948	1142	1807	1098.37	565	1632	2.893	1.533	5.181	2.2127e-07	2.43805e-05	0.0663	0.0588	0.0618	0.0618	TRUE	0.8368	"Y54G2A.45"	"Y54G2A.45a;Y54G2A.45b;Y54G2A.45c"	"Y54G2A.45a;Y54G2A.45b;Y54G2A.45c"	""	"IV"	2805857	2809030	"GO:0006629;GO:0006629"	"lipid metabolic process;lipid metabolic process"	"GO:0016787;GO:0016787"	"hydrolase activity;hydrolase activity"	NA	NA	"3896802"	"Q4R165;U4PQT8;U4PDX5"	""	""
"WBGene00011244"	104	50	69	16	29	11	95	63	70	16	23	11	46.46	76	17	0.22	-2.183	-5.155	2.53741e-07	2.77614e-05	0.0512	0.1077	0.0949	0.0949	TRUE	0.7144	"R11D1.3"	"R11D1.3"	"R11D1.3"	""	"V"	12711337	12712106	NA	NA	NA	NA	NA	NA	"187804"	"Q21932"	""	""
"WBGene00001777"	145	200	168	63	59	58	133	254	170	63	48	56	120.59	186	56	0.3	-1.738	-5.148	2.63059e-07	2.85796e-05	0.0587	0.0763	0.0709	0.0709	TRUE	0.2624	"gst-29"	"Y53F4B.32"	"Y53F4B.32"	"Glutathione S-Transferase [Source:RefSeq peptide;Acc:NP_497118]"	"II"	15168538	15169860	"GO:0008152"	"metabolic process"	"GO:0016740;GO:0005515"	"transferase activity;protein binding"	NA	NA	"190225"	"Q9NAB1"	"ENSG00000243955;ENSG00000174156;ENSG00000182793;ENSG00000244067;ENSG00000170899"	"GSTA1;GSTA3;GSTA5;GSTA2;GSTA4"
"WBGene00015198"	0	2	9	48	29	74	0	3	9	48	23	72	25.81	4	48	12.312	3.622	5.142	2.72321e-07	2.93804e-05	0.8207	0.1486	0.2115	0.2115	TRUE	0.3604	"clec-2"	"B0454.7"	"B0454.7"	"C-type LECtin [Source:RefSeq peptide;Acc:NP_494427]"	"II"	3020561	3023431	NA	NA	"GO:0030246"	"carbohydrate binding"	NA	NA	"181993"	"O17166"	""	""
"WBGene00003997"	381	223	429	811	1446	907	350	283	434	808	1167	882	653.96	356	952	2.676	1.42	5.134	2.83848e-07	3.04128e-05	0.0397	0.0603	0.0532	0.0532	TRUE	0.467	"pgp-3"	"ZK455.7.1;ZK455.7.2"	"ZK455.7.1;ZK455.7.2"	"Multidrug resistance protein pgp-3 [Source:UniProtKB/Swiss-Prot;Acc:P34713]"	"X"	11352136	11357090	"GO:0055085;GO:0006810;GO:0008152;GO:0045087;GO:0010038;GO:0050829;GO:1990170;GO:0006855;GO:0042908;GO:0055085;GO:0006810;GO:0008152;GO:0045087;GO:0010038;GO:0050829;GO:1990170;GO:0006855;GO:0042908"	"transmembrane transport;transport;metabolic process;innate immune response;response to metal ion;defense response to Gram-negative bacterium;stress response to cadmium ion;drug transmembrane transport;xenobiotic transport;transmembrane transport;transport;metabolic process;innate immune response;response to metal ion;defense response to Gram-negative bacterium;stress response to cadmium ion;drug…	"GO:0042626;GO:0016787;GO:0000166;GO:0005524;GO:0016887;GO:0015562;GO:0008559;GO:0042626;GO:0016787;GO:0000166;GO:0005524;GO:0016887;GO:0015562;GO:0008559"	"ATPase activity	coupled to transmembrane movement of substances;hydrolase activity;nucleotide binding;ATP binding;ATPase activity;efflux transmembrane transporter activity;xenobiotic-transporting ATPase activity;ATPase activity	coupled to transmembrane movement of substances;hydrolase activity;nucleotide binding;ATP binding;ATPase activity;efflux transmembrane transporter activity;xenobiotic-transporting ATPase activity"	"GO:0016020;GO:0016021;GO:0005886;GO:0016324;GO:0016020;GO:0016021;GO:0005886;GO:0016324"	"membrane;integral component of membrane;plasma membrane;apical plasma membrane;membrane;integral component of membrane;plasma membrane;apical plasma membrane"	"181326"	";"	""	""
"WBGene00018646"	225	407	175	1712	1428	799	207	516	177	1706	1152	777	755.82	300	1212	4.049	2.017	5.124	2.9863e-07	3.17775e-05	0.2372	0.0598	0.1095	0.1095	TRUE	0.3837	"mul-1"	"F49F1.6a;F49F1.6b"	"F49F1.6a;F49F1.6b"	"Mucin Like Gene [Source:RefSeq peptide;Acc:NP_500487]"	"IV"	4121342	4123069	NA	NA	NA	NA	NA	NA	"186063"	"Q9GZE3;A0A0K3AV21"	""	""
"WBGene00008477"	2	0	5	41	30	38	2	0	5	41	24	37	18.15	2	34	14.086	3.816	5.097	3.45653e-07	3.6531e-05	0.0644	0.1874	0.172	0.172	TRUE	1.046	"clec-17"	"E03H4.10"	"E03H4.10"	"C-type LECtin [Source:RefSeq peptide;Acc:NP_493152]"	"I"	12430029	12431474	NA	NA	"GO:0030246"	"carbohydrate binding"	NA	NA	"173111"	"O17741"	""	""
"WBGene00017764"	189	138	254	567	546	720	174	175	257	565	441	700	385.21	202	569	2.814	1.493	5.094	3.50453e-07	3.67881e-05	0.0491	0.0628	0.0584	0.0584	TRUE	0.1312	"F25A2.1"	"F25A2.1"	"F25A2.1"	""	"V"	1179604	1181548	"GO:0006629"	"lipid metabolic process"	"GO:0016787"	"hydrolase activity"	NA	NA	"184913"	"O16189"	""	""
"WBGene00021224"	55	104	558	11403	7041	6753	50	132	565	11363	5682	6566	4059.66	249	7870	31.593	4.982	5.088	3.6118e-07	3.76597e-05	0.6885	0.0572	0.2065	0.6885	TRUE	5.9993	"clec-209"	"Y19D10A.9"	"Y19D10A.9"	"C-type LECtin [Source:RefSeq peptide;Acc:NP_503650]"	"V"	2351676	2352932	"GO:0045087"	"innate immune response"	"GO:0030246"	"carbohydrate binding"	NA	NA	"178716;178721"	"G5EBG4"	""	""
"WBGene00003786"	3486	775	2454	7177	15536	6322	3200	983	2484	7152	12537	6147	5417.2	2222	8612	3.874	1.954	5.073	3.90812e-07	4.04777e-05	0.2089	0.0571	0.1066	0.1066	TRUE	1.6519	"npa-1"	"VC5.3a;VC5.3b;VC5.3c"	"VC5.3a;VC5.3b;VC5.3c"	"Nematode Polyprotein Allergen related [Source:RefSeq peptide;Acc:NP_504795]"	"V"	7075935	7081539	NA	NA	NA	NA	NA	NA	"179095"	"G5EF32;Q86S16;Q7KNM6"	""	""
"WBGene00003571"	15	14	18	73	92	61	14	18	18	73	74	59	42.67	17	69	4.169	2.06	5.023	5.10023e-07	5.24749e-05	0	0.1123	0.0825	0.0825	TRUE	0.1301	"ncx-6"	"C07A9.4"	"C07A9.4"	"Putative sodium/calcium exchanger 6 [Source:UniProtKB/Swiss-Prot;Acc:P34315]"	"III"	9710249	9713928	"GO:0055085;GO:0006810;GO:0006811;GO:0006816;GO:0006814"	"transmembrane transport;transport;ion transport;calcium ion transport;sodium ion transport"	"GO:0015297"	"antiporter activity"	"GO:0016020;GO:0016021"	"membrane;integral component of membrane"	"182354"	""	"ENSG00000089060"	"SLC8B1"
"WBGene00011684"	66	54	75	191	233	190	61	68	76	190	188	185	128.01	68	188	2.749	1.459	5.005	5.57234e-07	5.69552e-05	0	0.0752	0.051	0.051	TRUE	0.0947	"T10B10.8"	"T10B10.8"	"T10B10.8"	""	"X"	15161283	15166217	NA	NA	NA	NA	"GO:0016020;GO:0016021"	"membrane;integral component of membrane"	"188365"	"G5ECZ5"	""	""
"WBGene00004001"	19	3	20	43	144	90	17	4	20	43	116	88	48.01	14	82	5.828	2.543	4.985	6.19153e-07	6.28704e-05	0.3117	0.1061	0.1444	0.1444	TRUE	0.2211	"pgp-7"	"T21E8.2"	"T21E8.2"	"P-GlycoProtein related [Source:RefSeq peptide;Acc:NP_509812]"	"X"	10864969	10870237	"GO:0055085;GO:0006810;GO:0008152;GO:1990170"	"transmembrane transport;transport;metabolic process;stress response to cadmium ion"	"GO:0042626;GO:0000166;GO:0005524;GO:0016887"	"ATPase activity	coupled to transmembrane movement of substances;nucleotide binding;ATP binding;ATPase activity"	"GO:0016020;GO:0016021"	"membrane;integral component of membrane"	"188697"	"Q22655"	""	""
"WBGene00011487"	333	308	501	150	209	124	306	390	507	149	169	121	273.68	401	146	0.365	-1.454	-4.937	7.93863e-07	8.00873e-05	0.0431	0.0653	0.058	0.058	TRUE	0.1356	"T05E12.6"	"T05E12.6a;T05E12.6b"	"T05E12.6a;T05E12.6b"	""	"V"	17084999	17090023	NA	NA	NA	NA	NA	NA	"180136"	"O45754;A5JYX7"	""	""
"WBGene00008596"	63	47	45	190	225	126	58	60	46	189	182	123	109.4	55	165	3.033	1.601	4.91	9.0941e-07	9.11523e-05	0.0314	0.0783	0.064	0.064	TRUE	0.5285	"clec-54"	"F08H9.8"	"F08H9.8"	"C-type LECtin [Source:RefSeq peptide;Acc:NP_506590]"	"V"	14476911	14478997	NA	NA	"GO:0030246"	"carbohydrate binding"	NA	NA	"184217"	"Q19226"	""	""
"WBGene00002055"	124	110	91	35	48	12	114	139	92	35	39	12	71.78	115	29	0.248	-2.009	-4.862	1.16134e-06	0.000115658	0.1486	0.0897	0.1023	0.1023	TRUE	0.6192	"ifc-1"	"F37B4.2"	"F37B4.2"	"Intermediate filament protein ifc-1 [Source:UniProtKB/Swiss-Prot;Acc:O45168]"	"V"	2881393	2883754	NA	NA	"GO:0005198"	"structural molecule activity"	"GO:0005737;GO:0005882"	"cytoplasm;intermediate filament"	"178747"	""	"ENSG00000113368;ENSG00000152936;ENSG00000160789;ENSG00000176619"	"LMNB1;LMNTD1;LMNA;LMNB2"
"WBGene00017510"	18	9	15	63	65	70	17	11	15	63	52	68	37.74	14	61	4.207	2.073	4.826	1.39151e-06	0.000137698	0	0.1195	0.0889	0.0889	TRUE	0.1441	"nhr-178"	"F16B4.9"	"F16B4.9"	"Nuclear Hormone Receptor family [Source:RefSeq peptide;Acc:NP_503454]"	"V"	1603932	1607846	"GO:0006355;GO:0006351;GO:0043401"	"regulation of transcription	DNA-templated;transcription	DNA-templated;steroid hormone mediated signaling pathway"	"GO:0003677;GO:0008270;GO:0046872;GO:0003700;GO:0043565"	"DNA binding;zinc ion binding;metal ion binding;transcription factor activity	sequence-specific DNA binding;sequence-specific DNA binding"	"GO:0005634"	"nucleus"	"184560"	"O44635"	""	""
"WBGene00011002"	12	4	19	47	100	58	11	5	19	47	81	56	36.54	12	61	5.13	2.359	4.813	1.48434e-06	0.000145954	0.1207	0.1216	0.1214	0.1214	TRUE	0.7259	"nhr-205"	"R04B5.3"	"R04B5.3"	"Nuclear Hormone Receptor family [Source:RefSeq peptide;Acc:NP_505588]"	"V"	10080119	10081739	"GO:0006355;GO:0006351;GO:0043401"	"regulation of transcription	DNA-templated;transcription	DNA-templated;steroid hormone mediated signaling pathway"	"GO:0003677;GO:0008270;GO:0046872;GO:0003700;GO:0043565"	"DNA binding;zinc ion binding;metal ion binding;transcription factor activity	sequence-specific DNA binding;sequence-specific DNA binding"	"GO:0005634"	"nucleus"	"187567"	"Q21700"	""	""
"WBGene00219216"	338	299	171	99	124	42	310	379	173	99	100	41	183.67	287	80	0.278	-1.845	-4.812	1.49558e-06	0.000146135	0.1746	0.0696	0.0983	0.0983	TRUE	0.3033	"K08D10.14"	"K08D10.14.1;K08D10.14.2"	"K08D10.14.1;K08D10.14.2"	""	"IV"	4155273	4157132	"GO:0045087;GO:0045087"	"innate immune response;innate immune response"	NA	NA	NA	NA	"13192832"	"G4SMX8;G4SMX8"	""	""
"WBGene00008891"	10	6	16	60	70	46	9	8	16	60	56	45	32.33	11	54	4.842	2.275	4.802	1.56998e-06	0.000152445	0.0081	0.13	0.1056	0.1056	TRUE	0.6317	"clec-42"	"F16H6.1"	"F16H6.1"	"C-type LECtin [Source:RefSeq peptide;Acc:NP_507557]"	"V"	18191443	18194262	NA	NA	"GO:0030246"	"carbohydrate binding"	NA	NA	"180189"	"Q9XV91"	""	""
"WBGene00219274"	0	0	6	132	201	107	0	0	6	132	162	104	67.31	2	133	64.446	6.01	4.738	2.15746e-06	0.000208188	0.8988	0.0919	0.0946	0.8988	TRUE	1.8053	"T25G12.13"	"T25G12.13"	"T25G12.13"	""	"X"	17243357	17244762	"GO:0008152;GO:0055114"	"metabolic process;oxidation-reduction process"	"GO:0016491"	"oxidoreductase activity"	NA	NA	"13224720"	"H2L0K8"	"ENSG00000184544;ENSG00000109016"	"DHRS7C;DHRS7B"
"WBGene00017432"	19	11	13	74	137	35	17	14	13	74	111	34	43.81	15	73	4.897	2.292	4.725	2.29763e-06	0.000220346	0.1715	0.1108	0.1277	0.1277	TRUE	0.0739	"F13H6.4"	"F13H6.4"	""	""	"V"	6366433	6368533	NA	NA	NA	NA	NA	NA	NA	NA	""	""
"WBGene00000560"	22	43	69	12	7	3	20	55	70	12	6	3	27.52	48	7	0.141	-2.823	-4.704	2.5573e-06	0.000243744	0.3182	0.1429	0.1806	0.1806	TRUE	0.2725	"cnc-6"	"Y46E12A.1"	"Y46E12A.1"	"CaeNaCin (Caenorhabditis bacteriocin) [Source:RefSeq peptide;Acc:NP_497455]"	"III"	1763524	1764901	NA	NA	NA	NA	NA	NA	"175324"	"Q9N3V6"	""	""
"WBGene00009215"	949	947	932	452	482	490	871	1201	944	450	389	476	721.87	1005	438	0.436	-1.196	-4.7	2.59786e-06	0.000246099	0.0176	0.0599	0.0451	0.0451	TRUE	0.3427	"thn-2"	"F28D1.5"	"F28D1.5"	"THaumatiN family [Source:RefSeq peptide;Acc:NP_502362]"	"IV"	12383168	12384007	"GO:0050829;GO:0006952"	"defense response to Gram-negative bacterium;defense response"	"GO:0003674"	"molecular_function"	"GO:0005576"	"extracellular region"	"178187"	"Q19876"	""	""
"WBGene00011321"	66	106	63	324	262	279	61	134	64	323	211	271	177.39	86	268	3.133	1.648	4.68	2.87119e-06	0.000270345	0.1111	0.07	0.0814	0.0814	TRUE	0.636	"fil-1"	"T01C3.4"	"T01C3.4"	"Fasting Induced Lipase [Source:RefSeq peptide;Acc:NP_506688]"	"V"	14993909	14995201	"GO:0016042"	"lipid catabolic process"	"GO:0016787;GO:0016298"	"hydrolase activity;lipase activity"	NA	NA	"187940"	"Q22060"	""	""
"WBGene00021518"	1265	1630	1972	4494	4549	5140	1161	2067	1996	4478	3671	4998	3061.85	1741	4382	2.517	1.332	4.677	2.90945e-06	0.000272297	0.0529	0.0574	0.058	0.058	TRUE	0.7075	"hpo-6"	"Y41D4B.16"	"Y41D4B.16"	""	"IV"	1562184	1564076	NA	NA	NA	NA	"GO:0045121"	"membrane raft"	"176965"	"Q95Y17"	""	""
"WBGene00001768"	278	273	246	934	621	820	255	346	249	931	501	797	513.25	283	743	2.623	1.391	4.644	3.41028e-06	0.000317258	0.064	0.0613	0.0622	0.0622	TRUE	0.2911	"gst-20"	"Y48E1B.10"	"Y48E1B.10"	"Glutathione S-Transferase [Source:RefSeq peptide;Acc:NP_496858]"	"II"	13608185	13609780	"GO:0055114;GO:0008340"	"oxidation-reduction process;determination of adult lifespan"	"GO:0016740;GO:0004364;GO:0005515"	"transferase activity;glutathione transferase activity;protein binding"	"GO:0005737"	"cytoplasm"	"175008"	"G5EC71"	"ENSG00000243955;ENSG00000174156;ENSG00000182793;ENSG00000244067;ENSG00000170899"	"GSTA1;GSTA3;GSTA5;GSTA2;GSTA4"
"WBGene00020343"	106	77	128	35	44	40	97	98	130	35	36	39	72.3	108	37	0.336	-1.572	-4.638	3.5115e-06	0.000324731	0	0.0895	0.0652	0.0652	TRUE	0.2994	"acs-3"	"T08B1.6"	"T08B1.6"	"fatty Acid CoA Synthetase family [Source:RefSeq peptide;Acc:NP_503540]"	"V"	1969541	1974515	"GO:0008152"	"metabolic process"	"GO:0003824"	"catalytic activity"	NA	NA	"178677"	"O44560"	""	""
"WBGene00008602"	97	31	139	337	285	380	89	39	141	336	230	369	200.73	90	312	3.458	1.79	4.629	3.68213e-06	0.000338495	0.1922	0.0685	0.1004	0.1004	TRUE	0.9088	"oac-14"	"F09B9.1a;F09B9.1b"	"F09B9.1a;F09B9.1b"	"O-ACyltransferase homolog [Source:RefSeq peptide;Acc:NP_001300338]"	"X"	10139374	10142013	"GO:0008152;GO:0008152"	"metabolic process;metabolic process"	"GO:0016740;GO:0016746;GO:0016747;GO:0016740;GO:0016746;GO:0016747"	"transferase activity;transferase activity	transferring acyl groups;transferase activity	transferring acyl groups other than amino-acyl groups;transferase activity;transferase activity	transferring acyl groups;transferase activity	transferring acyl groups other than amino-acyl groups"	"GO:0016020;GO:0016021;GO:0016020;GO:0016021"	"membrane;integral component of membrane;membrane;integral component of membrane"	"181226"	"Q19239;A0A0K3AWB0"	""	""
"WBGene00019532"	66	46	17	3	14	3	61	58	17	3	11	3	25.55	45	6	0.13	-2.943	-4.621	3.82805e-06	0.000349839	0.4077	0.1495	0.2024	0.2024	TRUE	2.3372	"K08D10.9"	"K08D10.9"	""	""	"IV"	4157634	4161789	NA	NA	NA	NA	NA	NA	NA	NA	""	""
"WBGene00020128"	579	447	452	1127	1666	1010	532	567	458	1123	1344	982	834.23	519	1150	2.218	1.149	4.561	5.09151e-06	0.000462583	0.0163	0.0595	0.0443	0.0443	TRUE	0.1863	"R193.2"	"R193.2"	"R193.2"	""	"X"	1132999	1148477	NA	NA	NA	NA	"GO:0016020;GO:0016021"	"membrane;integral component of membrane"	"182256"	"Q9N5F6"	""	""
"WBGene00006650"	3844	1714	2694	10781	5974	7471	3529	2173	2727	10743	4821	7264	5209.55	2810	7609	2.708	1.437	4.525	6.05344e-06	0.000546781	0.1055	0.0571	0.0725	0.0725	TRUE	0.1418	"tts-1"	"F09E10.11a;F09E10.11b"	";"	""	"X"	1504131	1504841	NA	NA	NA	NA	NA	NA	NA	NA	""	""
"WBGene00008031"	43	33	51	121	131	149	39	42	52	121	106	145	84.02	44	124	2.789	1.48	4.461	8.16305e-06	0.00073307	0.0136	0.0849	0.0636	0.0636	TRUE	0.1837	"C39E9.7"	"C39E9.7"	"C39E9.7"	""	"IV"	13072660	13076720	"GO:0055085;GO:0006820"	"transmembrane transport;anion transport"	"GO:0022857"	"transmembrane transporter activity"	"GO:0016020;GO:0016021"	"membrane;integral component of membrane"	"183346"	"Q18544"	""	""
"WBGene00019233"	98	40	117	229	296	259	90	51	118	228	239	252	163	86	240	2.76	1.465	4.455	8.37452e-06	0.000747738	0.0669	0.0712	0.0699	0.0699	TRUE	0.8663	"ugt-14"	"H23N18.2"	"H23N18.2"	"UDP-GlucuronosylTransferase [Source:RefSeq peptide;Acc:NP_504316]"	"V"	4906283	4908302	"GO:0008152;GO:0009813;GO:0052696"	"metabolic process;flavonoid biosynthetic process;flavonoid glucuronidation"	"GO:0016740;GO:0015020;GO:0016758"	"transferase activity;glucuronosyltransferase activity;transferase activity	transferring hexosyl groups"	"GO:0016020;GO:0016021;GO:0043231"	"membrane;integral component of membrane;intracellular membrane-bounded organelle"	"186767"	"Q9TXZ5"	""	""
"WBGene00015403"	395	265	178	88	170	70	363	336	180	88	137	68	195.29	293	98	0.334	-1.581	-4.449	8.64343e-06	0.000767339	0.1224	0.0688	0.0845	0.0845	TRUE	1.2852	"clec-10"	"C03H5.1.1;C03H5.1.2"	"C03H5.1.1;C03H5.1.2"	"C-type LECtin [Source:RefSeq peptide;Acc:NP_493725]"	"II"	402660	404235	NA	NA	"GO:0030246;GO:0030246"	"carbohydrate binding;carbohydrate binding"	NA	NA	"173430"	"O16660;O16660"	""	""
"WBGene00044811"	203	215	205	99	112	50	186	273	208	99	90	49	150.69	222	79	0.357	-1.484	-4.439	9.03763e-06	0.000797776	0.0722	0.0724	0.0724	0.0724	TRUE	1.0584	"F12E12.11"	"F12E12.11"	"F12E12.11"	""	"II"	3742468	3743819	"GO:0008152;GO:0055114"	"metabolic process;oxidation-reduction process"	"GO:0016491"	"oxidoreductase activity"	NA	NA	"4363044"	"Q1EPL7"	""	""
"WBGene00008634"	111	146	69	33	44	38	102	185	70	33	36	37	77.03	119	35	0.296	-1.754	-4.41	1.03237e-05	0.000906154	0.1179	0.0875	0.0963	0.0963	TRUE	0.3276	"F10A3.4"	"F10A3.4"	"F10A3.4"	""	"V"	16149240	16151888	"GO:0045087;GO:0050829"	"innate immune response;defense response to Gram-negative bacterium"	NA	NA	"GO:0045121"	"membrane raft"	"180084"	"Q8I4L6"	""	""
"WBGene00021464"	2913	2011	2668	1350	1742	1011	2674	2550	2701	1345	1406	983	1943.15	2642	1245	0.471	-1.086	-4.401	1.07772e-05	0.000940647	0.0165	0.0579	0.0433	0.0433	TRUE	0.4061	"ugt-31"	"Y39G10AR.6"	"Y39G10AR.6"	"UDP-GlucuronosylTransferase [Source:RefSeq peptide;Acc:NP_001021756]"	"I"	2333326	2338688	"GO:0008152;GO:0009813;GO:0052696"	"metabolic process;flavonoid biosynthetic process;flavonoid glucuronidation"	"GO:0016740;GO:0015020;GO:0016758"	"transferase activity;glucuronosyltransferase activity;transferase activity	transferring hexosyl groups"	"GO:0016020;GO:0016021;GO:0043231"	"membrane;integral component of membrane;intracellular membrane-bounded organelle"	"189771"	"Q86S61"	""	""
"WBGene00000783"	651	467	655	1315	1442	1328	598	592	663	1310	1164	1291	936.35	618	1255	2.032	1.023	4.379	1.1912e-05	0.00103388	0.003	0.0592	0.0381	0.0381	TRUE	0.0491	"cpr-3"	"T10H4.12"	"T10H4.12"	"Cathepsin B-like cysteine proteinase 3 [Source:UniProtKB/Swiss-Prot;Acc:P43507]"	"V"	15296834	15298676	"GO:0006508;GO:0045087;GO:0051603"	"proteolysis;innate immune response;proteolysis involved in cellular protein catabolic process"	"GO:0016787;GO:0008233;GO:0004197;GO:0008234"	"hydrolase activity;peptidase activity;cysteine-type endopeptidase activity;cysteine-type peptidase activity"	"GO:0005615;GO:0005764"	"extracellular space;lysosome"	"180033"	""	"ENSG00000164733"	"CTSB"
"WBGene00013559"	51	51	66	150	276	127	47	65	67	149	223	123	112.33	60	165	2.792	1.481	4.343	1.406e-05	0.00121353	0.0591	0.0778	0.0721	0.0721	TRUE	0.4347	"Y75B8A.28"	"Y75B8A.28"	"Y75B8A.28"	""	"III"	12319108	12323868	NA	NA	NA	NA	NA	NA	"190712"	"Q9XW81"	""	""
"WBGene00015052"	7131	8149	5552	25389	18610	16688	6546	10331	5621	25299	15018	16226	13173.7	7499	18848	2.513	1.33	4.329	1.49815e-05	0.00128592	0.0997	0.0568	0.0679	0.0679	TRUE	1.3307	"clec-52"	"B0218.8"	"B0218.8"	"C-type LECtin [Source:RefSeq peptide;Acc:NP_501371]"	"IV"	8167163	8168774	"GO:0050830"	"defense response to Gram-positive bacterium"	"GO:0030246"	"carbohydrate binding"	NA	NA	"181855"	"Q17452"	"ENSG00000011028;ENSG00000054219;ENSG00000260314;ENSG00000153246;ENSG00000248672"	"MRC2;LY75;MRC1;PLA2R1;LY75-CD302"
"WBGene00008368"	104	33	70	177	284	179	95	42	71	176	229	174	131.3	69	193	2.766	1.468	4.294	1.75346e-05	0.0014968	0.0732	0.0747	0.0742	0.0742	TRUE	0.6899	"D1053.3"	"D1053.3"	"D1053.3"	""	"X"	11729569	11733695	NA	NA	NA	NA	NA	NA	"183913"	"Q18940"	""	""
"WBGene00008542"	183	102	185	329	521	363	168	129	187	328	420	353	264.31	161	367	2.269	1.182	4.271	1.94869e-05	0.00165372	0.0185	0.0656	0.0507	0.0507	TRUE	0.3034	"scav-6"	"F07A5.3"	"F07A5.3"	"SCAVenger receptor (CD36 family) related [Source:RefSeq peptide;Acc:NP_492081]"	"I"	7354491	7357173	"GO:0007155"	"cell adhesion"	NA	NA	"GO:0016020;GO:0016021"	"membrane;integral component of membrane"	"184107"	"Q19140"	"ENSG00000073060"	"SCARB1"
"WBGene00021979"	3308	2273	3136	1589	2051	1360	3037	2882	3175	1583	1655	1322	2275.73	3031	1520	0.502	-0.995	-4.269	1.96743e-05	0.00165372	0.0071	0.0577	0.0387	0.0387	TRUE	0.1564	"Y58A7A.5"	"Y58A7A.5"	"Y58A7A.5"	""	"V"	5085886	5087121	NA	NA	NA	NA	"GO:0016020;GO:0016021"	"membrane;integral component of membrane"	"190383"	"Q966A4"	""	""
"WBGene00000111"	30	27	19	145	88	68	28	34	19	144	71	66	60.44	27	94	3.49	1.803	4.268	1.96922e-05	0.00165372	0.1249	0.0959	0.1039	0.1039	TRUE	2.1448	"alh-5"	"T08B1.3"	"T08B1.3"	"Aldehyde dehydrogenase [Source:RefSeq peptide;Acc:NP_503545]"	"V"	1996109	1999581	"GO:0008152;GO:0055114;GO:0006081"	"metabolic process;oxidation-reduction process;cellular aldehyde metabolic process"	"GO:0016491;GO:0004029;GO:0016620;GO:0004028;GO:0004030"	"oxidoreductase activity;aldehyde dehydrogenase (NAD) activity;oxidoreductase activity	acting on the aldehyde or oxo group of donors	NAD or NADP as acceptor;3-chloroallyl aldehyde dehydrogenase activity;aldehyde dehydrogenase [NAD(P)+] activity"	NA	NA	"178680"	"O44555"	"ENSG00000006534;ENSG00000132746;ENSG00000072210;ENSG00000108602"	"ALDH3B1;ALDH3B2;ALDH3A2;ALDH3A1"
"WBGene00014138"	2178	2412	3252	7374	5998	7048	1999	3058	3292	7348	4840	6853	4565.14	2783	6347	2.281	1.189	4.213	2.52112e-05	0.00210581	0.0521	0.0572	0.0572	0.0572	TRUE	0.7384	"clec-186"	"ZK896.7"	"ZK896.7"	"C-type LECtin [Source:RefSeq peptide;Acc:NP_502450]"	"IV"	12866116	12869083	"GO:0045087"	"innate immune response"	"GO:0030246"	"carbohydrate binding"	NA	NA	"178238"	"O02343"	""	""
"WBGene00005092"	25	16	34	59	97	123	23	20	34	59	78	120	55.72	26	86	3.291	1.719	4.185	2.84913e-05	0.00236706	0.0863	0.0992	0.0957	0.0957	TRUE	0.2422	"srd-14"	"B0547.3"	""	""	"IV"	5637835	5640190	NA	NA	NA	NA	NA	NA	NA	NA	""	""
"WBGene00015592"	25	20	19	81	72	72	23	25	19	81	58	70	46.06	22	70	3.097	1.631	4.163	3.14586e-05	0.00258954	0	0.1082	0.0804	0.0804	TRUE	0.1044	"C08D8.1"	"C08D8.1"	"C08D8.1"	""	"V"	8345759	8349909	NA	NA	NA	NA	"GO:0016020;GO:0016021"	"membrane;integral component of membrane"	"182394"	"Q17824"	"ENSG00000092931"	"MFSD11"
"WBGene00044292"	76	43	83	20	26	27	70	55	84	20	21	26	45.91	70	22	0.321	-1.638	-4.162	3.15026e-05	0.00258954	0	0.1083	0.0834	0.0834	TRUE	0.0862	"F56D6.8"	"F56D6.8"	"F56D6.8"	""	"IV"	3894129	3894386	NA	NA	NA	NA	NA	NA	"3565007"	"Q4W4Z3"	""	""
"WBGene00015623"	132	42	52	10	39	12	121	53	53	10	31	12	46.7	76	18	0.236	-2.083	-4.151	3.30315e-05	0.00270093	0.2776	0.1075	0.1486	0.1486	TRUE	2.6877	"C09B8.4"	"C09B8.4"	"C09B8.4"	""	"X"	6018481	6019936	NA	NA	NA	NA	NA	NA	"180870"	"Q17846"	"ENSG00000126106"	"TMEM53"
"WBGene00015449"	172	237	387	455	1066	1279	158	300	392	453	860	1244	567.9	283	852	3.01	1.59	4.144	3.4109e-05	0.00277444	0.2102	0.0608	0.1036	0.1036	TRUE	0.0883	"ugt-63"	"C04F5.7"	"C04F5.7"	"UDP-GlucuronosylTransferase [Source:RefSeq peptide;Acc:NP_504369]"	"V"	5108015	5110789	"GO:0008152;GO:0009813;GO:0052696"	"metabolic process;flavonoid biosynthetic process;flavonoid glucuronidation"	"GO:0016740;GO:0008194;GO:0016758"	"transferase activity;UDP-glycosyltransferase activity;transferase activity	transferring hexosyl groups"	"GO:0016020;GO:0016021;GO:0043231"	"membrane;integral component of membrane;intracellular membrane-bounded organelle"	"182223"	"Q9GZD1"	""	""
"WBGene00011979"	1875	2662	3754	1198	918	1491	1721	3375	3801	1194	741	1450	2046.85	2966	1128	0.38	-1.395	-4.134	3.56964e-05	0.00288844	0.1348	0.0578	0.0814	0.0814	TRUE	0.7506	"T24B8.5"	"T24B8.5"	"T24B8.5"	""	"II"	9082682	9083142	"GO:0045087"	"innate immune response"	NA	NA	NA	NA	"188838"	"Q22714"	""	""
"WBGene00008594"	25	7	57	80	167	150	23	9	58	80	135	146	74.98	30	120	3.99	1.996	4.132	3.5884e-05	0.00288857	0.3668	0.0883	0.1467	0.1467	TRUE	3.4759	"clec-57"	"F08H9.6"	"F08H9.6"	"C-type LECtin [Source:RefSeq peptide;Acc:NP_506587]"	"V"	14469217	14472455	NA	NA	"GO:0030246"	"carbohydrate binding"	NA	NA	"179951"	"Q19229"	""	""
"WBGene00019029"	89	189	156	63	44	55	82	240	158	63	36	53	105.17	160	51	0.317	-1.659	-4.127	3.67082e-05	0.00293968	0.1661	0.0792	0.1039	0.1039	TRUE	0.0873	"F58B6.1"	"F58B6.1"	"F58B6.1"	""	"III"	1112276	1116374	"GO:0006629"	"lipid metabolic process"	"GO:0016787"	"hydrolase activity"	NA	NA	"186497"	"Q336K8"	""	""
"WBGene00019104"	0	0	0	13	17	7	0	0	0	13	14	7	5.58	0	11	57.557	5.847	4.098	4.17258e-05	0.00332437	0	0.4818	0.426	0.426	TRUE	0.4448	"asp-7"	"F59D6.2"	"F59D6.2"	"ASpartyl Protease [Source:RefSeq peptide;Acc:NP_503826]"	"V"	3028294	3029583	"GO:0006508;GO:0030163"	"proteolysis;protein catabolic process"	"GO:0008233;GO:0004190"	"peptidase activity;aspartic-type endopeptidase activity"	NA	NA	"186613"	"O16339"	"ENSG00000229859;ENSG00000229183;ENSG00000256713;ENSG00000196188;ENSG00000096088"	"PGA3;PGA4;PGA5;CTSE;PGC"
"WBGene00010411"	59	34	97	19	14	24	54	43	98	19	11	23	41.51	65	18	0.271	-1.881	-4.091	4.30429e-05	0.00341181	0.1312	0.1138	0.1183	0.1183	TRUE	0.7056	"H25K10.1"	"H25K10.1"	"H25K10.1"	"Purple acid phosphatase [Source:RefSeq peptide;Acc:NP_502920]"	"IV"	16202395	16205313	"GO:0008152;GO:0016311"	"metabolic process;dephosphorylation"	"GO:0016787;GO:0003993;GO:0046872"	"hydrolase activity;acid phosphatase activity;metal ion binding"	NA	NA	"186777"	"G5EE15"	"ENSG00000183760"	"ACP7"
"WBGene00019100"	1282	1271	1235	2935	3178	2658	1177	1611	1250	2925	2565	2584	2018.71	1346	2691	2	1	4.088	4.34523e-05	0.00342678	0.0169	0.0578	0.0425	0.0425	TRUE	0.3545	"F59B1.8"	"F59B1.8"	"F59B1.8"	""	"V"	3641858	3644243	"GO:0045087"	"innate immune response"	NA	NA	NA	NA	"178784"	"O61882"	""	""
"WBGene00022891"	9	3	22	44	69	54	8	4	22	44	56	53	31.06	11	51	4.36	2.124	4.055	5.01794e-05	0.00392712	0.2035	0.133	0.1432	0.1432	TRUE	2.556	"ZK1290.10"	"ZK1290.10"	"ZK1290.10"	""	"II"	7551943	7553906	NA	NA	NA	NA	NA	NA	"191558"	""	""	""
"WBGene00016013"	141	80	50	188	764	197	129	101	51	187	617	192	212.82	94	332	3.539	1.823	4.054	5.03023e-05	0.00392712	0.3297	0.0678	0.1387	0.1387	TRUE	6.5107	"C23G10.6"	"C23G10.6"	"C23G10.6"	"UDP-glucuronosyltransferase [Source:RefSeq peptide;Acc:NP_498344]"	"III"	6192121	6194560	"GO:0008152;GO:0009813;GO:0052696"	"metabolic process;flavonoid biosynthetic process;flavonoid glucuronidation"	"GO:0016740;GO:0015020;GO:0016757;GO:0016758"	"transferase activity;glucuronosyltransferase activity;transferase activity	transferring glycosyl groups;transferase activity	transferring hexosyl groups"	"GO:0016020;GO:0016021;GO:0043231"	"membrane;integral component of membrane;intracellular membrane-bounded organelle"	"182814"	"Q9GYR7"	""	""
"WBGene00015469"	993	567	1151	1864	2303	2175	912	719	1165	1857	1859	2115	1437.73	932	1944	2.085	1.06	4.053	5.05595e-05	0.00392746	0.0306	0.0583	0.0485	0.0485	TRUE	0.5714	"C05D2.8"	"C05D2.8"	"C05D2.8"	""	"III"	5607508	5610346	NA	NA	NA	NA	NA	NA	"175777"	"O45136"	""	""
"WBGene00012013"	66	33	60	119	194	136	61	42	61	119	157	132	95.09	55	136	2.486	1.314	4.051	5.09394e-05	0.00393729	0.0147	0.0816	0.0627	0.0627	TRUE	0.2991	"ugt-54"	"T25B9.7.1;T25B9.7.2"	"T25B9.7.1;T25B9.7.2"	"UDP-GlucuronosylTransferase [Source:RefSeq peptide;Acc:NP_501996]"	"IV"	10761640	10764424	"GO:0008152;GO:0009813;GO:0052696;GO:0008152;GO:0009813;GO:0052696"	"metabolic process;flavonoid biosynthetic process;flavonoid glucuronidation;metabolic process;flavonoid biosynthetic process;flavonoid glucuronidation"	"GO:0016740;GO:0008194;GO:0016758;GO:0016740;GO:0008194;GO:0016758"	"transferase activity;UDP-glycosyltransferase activity;transferase activity	transferring hexosyl groups;transferase activity;UDP-glycosyltransferase activity;transferase activity	transferring hexosyl groups"	"GO:0016020;GO:0016021;GO:0043231;GO:0016020;GO:0016021;GO:0043231"	"membrane;integral component of membrane;intracellular membrane-bounded organelle;membrane;integral component of membrane;intracellular membrane-bounded organelle"	"188885"	"Q22770;Q22770"	""	""
"WBGene00008810"	15	7	19	51	52	62	14	9	19	51	42	60	32.49	14	51	3.608	1.851	4.029	5.61296e-05	0.00431698	0.0201	0.1297	0.1057	0.1057	TRUE	0.2655	"cyp-13A12"	"F14F7.3"	"F14F7.3"	"CYtochrome P450 family [Source:RefSeq peptide;Acc:NP_499705]"	"III"	13024596	13028012	"GO:0055114"	"oxidation-reduction process"	"GO:0046872;GO:0016491;GO:0004497;GO:0005506;GO:0020037;GO:0016705"	"metal ion binding;oxidoreductase activity;monooxygenase activity;iron ion binding;heme binding;oxidoreductase activity	acting on paired donors	with incorporation or reduction of molecular oxygen"	NA	NA	"184473"	"O17807"	"ENSG00000160868;ENSG00000160870;ENSG00000059377;ENSG00000282301;ENSG00000021461;ENSG00000106258"	"CYP3A4;CYP3A7;TBXAS1;CYP3A7-CYP3A51P;CYP3A43;CYP3A5"
"WBGene00010204"	8422	8857	8480	21664	17827	23610	7732	11229	8585	21587	14386	22956	14412.6	9182	19643	2.139	1.097	4.002	6.27903e-05	0.00480547	0.0471	0.0568	0.0541	0.0541	TRUE	0.6709	"F57F5.1"	"F57F5.1"	"F57F5.1"	""	"V"	12003028	12004600	"GO:0006508;GO:0051603"	"proteolysis;proteolysis involved in cellular protein catabolic process"	"GO:0016787;GO:0008233;GO:0004197;GO:0008234"	"hydrolase activity;peptidase activity;cysteine-type endopeptidase activity;cysteine-type peptidase activity"	"GO:0005615;GO:0005764"	"extracellular space;lysosome"	"179645"	"Q20950"	"ENSG00000164733"	"CTSB"
"WBGene00011517"	57	37	30	113	138	113	52	47	30	113	111	110	77.24	43	111	2.576	1.365	3.997	6.40504e-05	0.00487788	0	0.0874	0.0676	0.0676	TRUE	0.5343	"cgt-1"	"T06C12.10"	"T06C12.10"	"Ceramide glucosyltransferase 1 [Source:UniProtKB/Swiss-Prot;Acc:O18037]"	"V"	15886724	15888851	"GO:0006629;GO:0002119;GO:0006665;GO:0006679;GO:1904508"	"lipid metabolic process;nematode larval development;sphingolipid metabolic process;glucosylceramide biosynthetic process;regulation of protein localization to basolateral plasma membrane"	"GO:0016740;GO:0016757;GO:0008120"	"transferase activity;transferase activity	transferring glycosyl groups;ceramide glucosyltransferase activity"	"GO:0016020;GO:0016021"	"membrane;integral component of membrane"	"188169"	""	"ENSG00000148154"	"UGCG"
"WBGene00001397"	2895	2461	3080	1438	1353	1839	2658	3120	3118	1433	1092	1788	2201.47	2965	1438	0.485	-1.045	-3.98	6.8802e-05	0.00521418	0.0326	0.0577	0.0491	0.0491	TRUE	0.4533	"fat-5"	"W06D12.3"	"W06D12.3"	"Delta(9)-fatty-acid desaturase fat-5 [Source:UniProtKB/Swiss-Prot;Acc:G5ED44]"	"V"	17725002	17726825	"GO:0055114;GO:0006631;GO:0007275;GO:0006633;GO:0006629;GO:0042759"	"oxidation-reduction process;fatty acid metabolic process;multicellular organism development;fatty acid biosynthetic process;lipid metabolic process;long-chain fatty acid biosynthetic process"	"GO:0016491;GO:0004768;GO:0016717"	"oxidoreductase activity;stearoyl-CoA 9-desaturase activity;oxidoreductase activity	acting on paired donors	with oxidation of a pair of donors resulting in the reduction of molecular oxygen to two molecules of water"	"GO:0016020;GO:0016021"	"membrane;integral component of membrane"	"180162"	""	"ENSG00000145284;ENSG00000099194"	"SCD5;SCD"
"WBGene00304201"	80	71	28	19	24	3	73	90	28	19	19	3	38.84	64	14	0.217	-2.207	-3.95	7.80419e-05	0.00588572	0.4481	0.1177	0.1831	0.1831	TRUE	0.5454	NA	NA	NA	NA	NA	NA	NA	NA	NA	NA	NA	NA	NA	NA	NA	NA	NA
"WBGene00017427"	248	183	290	556	640	470	228	232	294	554	516	457	380.13	251	509	2.027	1.02	3.943	8.04321e-05	0.00603668	0.0109	0.0629	0.0452	0.0452	TRUE	0.2452	"acp-5"	"F13D11.1"	"F13D11.1"	"ACid Phosphatase family [Source:RefSeq peptide;Acc:NP_508977]"	"X"	5829410	5832027	"GO:0016311"	"dephosphorylation"	"GO:0003993"	"acid phosphatase activity"	"GO:0016020;GO:0016021"	"membrane;integral component of membrane"	"180849"	"Q19390"	"ENSG00000142513;ENSG00000014257;ENSG00000134575"	"ACPT;ACPP;ACP2"
"WBGene00003093"	899	685	473	434	155	163	825	868	479	432	125	158	481.44	724	238	0.329	-1.603	-3.939	8.1859e-05	0.00611424	0.2605	0.0616	0.1167	0.1167	TRUE	5.5962	"lys-4"	"F58B3.1"	"F58B3.1"	"LYSozyme [Source:RefSeq peptide;Acc:NP_502192]"	"IV"	11621443	11623124	"GO:0005975;GO:0016998;GO:0009253"	"carbohydrate metabolic process;cell wall macromolecule catabolic process;peptidoglycan catabolic process"	"GO:0003796"	"lysozyme activity"	NA	NA	"178086"	"Q20964"	""	""
"WBGene00012631"	85	29	23	11	16	1	78	37	23	11	13	1	27.15	46	8	0.181	-2.464	-3.936	8.28943e-05	0.00616194	0.5691	0.144	0.2159	0.2159	TRUE	0.4855	"Y38H6C.19"	"Y38H6C.19"	"Y38H6C.19"	""	"V"	20552300	20553053	NA	NA	NA	NA	NA	NA	"180346"	"Q9XX41"	"ENSG00000182853"	"VMO1"
"WBGene00017594"	21	28	24	86	82	75	19	35	24	86	66	73	50.64	26	75	2.873	1.522	3.911	9.20281e-05	0.00678993	0.0151	0.1035	0.0827	0.0827	TRUE	0.4916	"F19C7.4"	"F19C7.4"	"F19C7.4"	""	"IV"	4603107	4605670	"GO:0006508"	"proteolysis"	"GO:0008236;GO:0004185;GO:0008239"	"serine-type peptidase activity;serine-type carboxypeptidase activity;dipeptidyl-peptidase activity"	NA	NA	"184680"	"Q19590"	"ENSG00000112812"	"PRSS16"
"WBGene00014106"	160	84	128	297	308	277	147	106	130	296	249	269	199.47	128	271	2.119	1.083	3.91	9.22165e-05	0.00678993	0.0078	0.0686	0.0495	0.0495	TRUE	0.2006	"ZK856.5"	"ZK856.5"	"ZK856.5"	""	"V"	10186007	10190131	"GO:0008152"	"metabolic process"	"GO:0016787"	"hydrolase activity"	NA	NA	"191439"	"Q23640"	""	""
"WBGene00008741"	11787	9781	12169	27221	22628	24913	10821	12401	12320	27125	18261	24223	17525	11847	23203	1.959	0.97	3.905	9.427e-05	0.00690839	0.0217	0.0568	0.0444	0.0444	TRUE	0.3043	"F13D12.6"	"F13D12.6.1;F13D12.6.2"	"F13D12.6.1;F13D12.6.2"	"Uncharacterized serine carboxypeptidase F13S12.6 [Source:UniProtKB/Swiss-Prot;Acc:P52715]"	"II"	11739456	11743398	"GO:0006508;GO:0051603;GO:0006508;GO:0051603"	"proteolysis;proteolysis involved in cellular protein catabolic process;proteolysis;proteolysis involved in cellular protein catabolic process"	"GO:0016787;GO:0008233;GO:0004185;GO:0004180;GO:0016787;GO:0008233;GO:0004185;GO:0004180"	"hydrolase activity;peptidase activity;serine-type carboxypeptidase activity;carboxypeptidase activity;hydrolase activity;peptidase activity;serine-type carboxypeptidase activity;carboxypeptidase activity"	NA	NA	"174802"	";"	"ENSG00000064601"	"CTSA"
"WBGene00017082"	313	175	172	99	147	75	287	222	174	99	119	73	162.26	228	97	0.425	-1.234	-3.878	0.000105241	0.00767614	0.0537	0.0713	0.0659	0.0659	TRUE	0.1488	"DC2.5"	"DC2.5a;DC2.5b"	"DC2.5a;"	""	"V"	210151	212713	"GO:0008152;GO:0055114"	"metabolic process;oxidation-reduction process"	"GO:0016491"	"oxidoreductase activity"	NA	NA	"183970"	"Q9UAW2"	"ENSG00000186153"	"WWOX"
"WBGene00019472"	357	388	516	1053	1027	927	328	492	522	1049	829	901	686.91	447	926	2.072	1.051	3.865	0.000110987	0.00805745	0.0351	0.0601	0.0516	0.0516	TRUE	0.6429	"cyp-35B1"	"K07C6.4"	"K07C6.4"	"CYtochrome P450 family [Source:RefSeq peptide;Acc:NP_504093]"	"V"	3939127	3941235	"GO:0055114"	"oxidation-reduction process"	"GO:0046872;GO:0016491;GO:0004497;GO:0005506;GO:0020037;GO:0016705;GO:0008395"	"metal ion binding;oxidoreductase activity;monooxygenase activity;iron ion binding;heme binding;oxidoreductase activity	acting on paired donors	with incorporation or reduction of molecular oxygen;steroid hydroxylase activity"	NA	NA	"178803"	"O44650"	""	""
"WBGene00020891"	274	240	314	470	823	669	252	304	318	468	664	650	442.78	291	594	2.042	1.03	3.854	0.000116185	0.0083956	0.0241	0.062	0.0489	0.0489	TRUE	0.4032	"T28C12.4"	"T28C12.4a.1;T28C12.4a.2;T28C12.4b"	"T28C12.4a.1;T28C12.4a.2;T28C12.4b"	"Carboxylic ester hydrolase [Source:RefSeq peptide;Acc:NP_504613]"	"V"	6316932	6326390	"GO:0008152;GO:0008152;GO:0008152;GO:0008150"	"metabolic process;metabolic process;metabolic process;biological_process"	"GO:0016787;GO:0052689;GO:0016787;GO:0052689;GO:0016787;GO:0052689"	"hydrolase activity;carboxylic ester hydrolase activity;hydrolase activity;carboxylic ester hydrolase activity;hydrolase activity;carboxylic ester hydrolase activity"	"GO:0005615;GO:0005615;GO:0005615;GO:0005575"	"extracellular space;extracellular space;extracellular space;cellular_component"	"179017"	"Q4LDP0;Q4LDP0;O16695"	"ENSG00000042832"	"TG"
"WBGene00020895"	245	247	338	564	691	713	225	313	342	562	558	693	448.86	293	604	2.061	1.043	3.846	0.000119889	0.00862311	0.0278	0.0619	0.0504	0.0504	TRUE	0.4802	"T28D9.3"	"T28D9.3a;T28D9.3b.1;T28D9.3b.2;T28D9.3c;T28D9.3d;T28D9.3e"	"T28D9.3a;T28D9.3b.1;T28D9.3b.2;;T28D9.3d;"	""	"II"	6485677	6488830	"GO:0007165;GO:0006644;GO:0046839"	"signal transduction;phospholipid metabolic process;phospholipid dephosphorylation"	"GO:0042577"	"lipid phosphatase activity"	"GO:0016020;GO:0016021;GO:0005887;GO:0016020;GO:0016021;GO:0016020;GO:0016021;GO:0016020;GO:0016021"	"membrane;integral component of membrane;integral component of plasma membrane;membrane;integral component of membrane;membrane;integral component of membrane;membrane;integral component of membrane"	"174071"	";H2L0E9;H2L0E9;A8WFI4"	""	""
"WBGene00009526"	34	17	41	5	9	9	31	22	42	5	7	9	19.21	32	7	0.222	-2.17	-3.841	0.000122648	0.0087809	0	0.1801	0.1475	0.1475	TRUE	0.0764	"clec-169"	"F38A1.14"	"F38A1.14"	"C-type LECtin [Source:RefSeq peptide;Acc:NP_001023187]"	"IV"	1261326	1264543	"GO:0045087"	"innate immune response"	"GO:0030246"	"carbohydrate binding"	NA	NA	"3565430"	"A4F316"	""	""
"WBGene00010296"	2018	2175	1417	981	1250	855	1853	2758	1435	978	1009	831	1477.04	2015	939	0.466	-1.101	-3.839	0.000123573	0.00880655	0.0602	0.0583	0.0585	0.0585	TRUE	0.3115	"dgat-2"	"F59A1.10"	"F59A1.10"	"acyl-CoA:DiacylGlycerol AcylTransferase [Source:RefSeq peptide;Acc:NP_507469]"	"V"	17660304	17661811	"GO:0008152"	"metabolic process"	"GO:0016740;GO:0016746;GO:0016747"	"transferase activity;transferase activity	transferring acyl groups;transferase activity	transferring acyl groups other than amino-acyl groups"	"GO:0016020;GO:0016021;GO:0005811"	"membrane;integral component of membrane;lipid particle"	"180160"	"Q9XUW0"	"ENSG00000166391;ENSG00000062282;ENSG00000184210;ENSG00000204195;ENSG00000147160;ENSG00000124003;ENSG00000106384"	"MOGAT2;DGAT2;DGAT2L6;AWAT1;AWAT2;MOGAT1;MOGAT3"
"WBGene00008842"	8	1	5	76	46	4	7	1	5	76	37	4	21.74	4	39	8.283	3.05	3.829	0.000128895	0.00914387	0.9254	0.1658	0.3328	0.3328	TRUE	0.0702	"chil-28"	"F15A4.8a;F15A4.8b;F15A4.8c"	";;"	""	"II"	12475514	12478917	NA	NA	NA	NA	NA	NA	NA	NA	""	""
"WBGene00007875"	650	481	989	382	383	357	597	610	1001	381	309	347	540.77	736	346	0.469	-1.091	-3.814	0.000136792	0.00965998	0.051	0.061	0.0569	0.0569	TRUE	1.1793	"dod-24"	"C32H11.12"	"C32H11.12"	"Downstream Of DAF-16 (regulated by DAF-16) [Source:RefSeq peptide;Acc:NP_502474]"	"IV"	12940142	12941368	"GO:0045087;GO:0050829"	"innate immune response;defense response to Gram-negative bacterium"	NA	NA	NA	NA	"178245"	"Q9XUH3"	""	""
"WBGene00020917"	275	200	256	546	606	450	252	254	259	544	489	438	372.64	255	490	1.922	0.942	3.775	0.000160265	0.0112664	0.0047	0.063	0.0419	0.0419	TRUE	0.1071	"W01B11.6"	"W01B11.6a;W01B11.6b"	"W01B11.6a;"	""	"I"	3293168	3294356	"GO:0055114;GO:0000103;GO:0006457;GO:0045454;GO:0006662;GO:0034599"	"oxidation-reduction process;sulfate assimilation;protein folding;cell redox homeostasis;glycerol ether metabolic process;cellular response to oxidative stress"	"GO:0016671;GO:0015035"	"oxidoreductase activity	acting on a sulfur group of donors	disulfide as acceptor;protein disulfide oxidoreductase activity"	"GO:0005737"	"cytoplasm"	"171903"	"O45017"	""	""
"WBGene00012683"	1968	1724	1599	821	943	1222	1807	2186	1619	818	761	1188	1396.41	1871	922	0.493	-1.02	-3.768	0.000164281	0.0114967	0.0423	0.0584	0.052	0.052	TRUE	0.7578	"asp-17"	"Y39B6A.24"	"Y39B6A.24"	"ASpartyl Protease [Source:RefSeq peptide;Acc:NP_741673]"	"V"	19035715	19037320	"GO:0006508;GO:0030163"	"proteolysis;protein catabolic process"	"GO:0016787;GO:0008233;GO:0004190"	"hydrolase activity;peptidase activity;aspartic-type endopeptidase activity"	NA	NA	"180250"	"Q8MYN5"	"ENSG00000229859;ENSG00000229183;ENSG00000256713;ENSG00000196188;ENSG00000096088"	"PGA3;PGA4;PGA5;CTSE;PGC"
"WBGene00045208"	98	87	74	43	47	25	90	110	75	43	38	24	63.38	92	35	0.383	-1.385	-3.765	0.000166339	0.0115885	0.0336	0.0941	0.0785	0.0785	TRUE	0.2704	"F13E9.15"	"F13E9.15"	"F13E9.15"	""	"IV"	10889477	10889870	NA	NA	NA	NA	NA	NA	"4927023"	"A1Z6D1"	""	""
"WBGene00009397"	274	401	133	978	1149	597	252	508	135	975	927	580	562.8	298	827	2.78	1.475	3.743	0.000182096	0.0126296	0.2359	0.0609	0.1096	0.1096	TRUE	2.054	"clec-66"	"F35C5.9"	"F35C5.9"	"C-type LECtin [Source:RefSeq peptide;Acc:NP_496746]"	"II"	12904400	12906607	"GO:0045087"	"innate immune response"	"GO:0030246"	"carbohydrate binding"	NA	NA	"174929"	"O45445"	""	""
"WBGene00019368"	274	199	187	630	432	532	252	252	189	628	349	517	364.47	231	498	2.154	1.107	3.734	0.000188432	0.013011	0.0539	0.0632	0.0601	0.0601	TRUE	0.1817	"K03H6.2"	"K03H6.2a;K03H6.2b;K03H6.2c"	"K03H6.2a;K03H6.2b;K03H6.2c"	""	"IV"	1510564	1515302	"GO:0006629;GO:0006629"	"lipid metabolic process;lipid metabolic process"	"GO:0016787;GO:0016787"	"hydrolase activity;hydrolase activity"	NA	NA	"176959"	"O61218;U4PBG9;U4PLY1"	""	""
"WBGene00017625"	288	151	257	509	633	424	264	191	260	507	511	412	357.72	238	477	1.995	0.996	3.729	0.000192542	0.013236	0.0182	0.0633	0.0482	0.0482	TRUE	0.3181	"cgt-2"	"F20B4.6"	"F20B4.6"	"Ceramide glucosyltransferase 2 [Source:UniProtKB/Swiss-Prot;Acc:G5EC84]"	"X"	17695232	17701744	"GO:0006629;GO:0006665;GO:0006679"	"lipid metabolic process;sphingolipid metabolic process;glucosylceramide biosynthetic process"	"GO:0016740;GO:0016757;GO:0008120"	"transferase activity;transferase activity	transferring glycosyl groups;ceramide glucosyltransferase activity"	"GO:0016020;GO:0016021"	"membrane;integral component of membrane"	"181790"	""	"ENSG00000148154"	"UGCG"
"WBGene00235296"	11	6	3	50	52	14	10	8	3	50	42	14	21.02	7	35	5.07	2.342	3.716	0.000202275	0.0138438	0.291	0.1695	0.1969	0.1969	TRUE	0.5248	"C07G1.15"	"C07G1.15"	"C07G1.15"	""	"IV"	8169974	8170120	NA	NA	NA	NA	"GO:0016020;GO:0016021"	"membrane;integral component of membrane"	"24104185"	"U4PMJ4"	""	""
"WBGene00010368"	11	4	8	33	53	24	10	5	8	33	43	23	20.38	8	33	4.194	2.068	3.709	0.000208307	0.0141941	0	0.1731	0.1432	0.1432	TRUE	0.079	"H06A10.1"	"H06A10.1"	"H06A10.1"	""	"X"	13507566	13510298	"GO:0002119"	"nematode larval development"	NA	NA	NA	NA	"186696"	"Q9XTR0"	""	""
"WBGene00015894"	1840	809	1092	572	944	403	1689	1026	1106	570	762	392	924	1274	575	0.451	-1.148	-3.688	0.00022576	0.0153162	0.0904	0.0592	0.0686	0.0686	TRUE	0.53	"acdh-2"	"C17C3.12a.1;C17C3.12a.2;C17C3.12b;C17C3.12c.1;C17C3.12c.2"	"C17C3.12a.1;C17C3.12a.2;C17C3.12b;C17C3.12c.1;C17C3.12c.2"	"Acyl CoA DeHydrogenase [Source:RefSeq peptide;Acc:NP_495066]"	"II"	5544807	5547490	"GO:0008152;GO:0055114;GO:0033539;GO:0055088;GO:0008152;GO:0055114;GO:0033539;GO:0055088;GO:0008152;GO:0055114;GO:0033539;GO:0055088;GO:0008152;GO:0055114;GO:0033539;GO:0055088;GO:0008152;GO:0055114;GO:0033539;GO:0055088"	"metabolic process;oxidation-reduction process;fatty acid beta-oxidation using acyl-CoA dehydrogenase;lipid homeostasis;metabolic process;oxidation-reduction process;fatty acid beta-oxidation using acyl-CoA dehydrogenase;lipid homeostasis;metabolic process;oxidation-reduction process;fatty acid beta-oxidation using acyl-CoA dehydrogenase;lipid homeostasis;metabolic process;oxidation-reduction pro…	"GO:0016491;GO:0009055;GO:0000062;GO:0003995;GO:0016627;GO:0050660;GO:0052890;GO:0016491;GO:0009055;GO:0000062;GO:0003995;GO:0016627;GO:0050660;GO:0052890;GO:0009055;GO:0000062;GO:0003995;GO:0016627;GO:0050660;GO:0052890;GO:0016491;GO:0009055;GO:0000062;GO:0003995;GO:0016627;GO:0050660;GO:0052890;GO:0016491;GO:0009055;GO:0000062;GO:0003995;GO:0016627;GO:0050660;GO:0052890"	"oxidoreductase activity;electron carrier activity;fatty-acyl-CoA binding;acyl-CoA dehydrogenase activity;oxidoreductase activity	acting on the CH-CH group of donors;flavin adenine dinucleotide binding;oxidoreductase activity	acting on the CH-CH group of donors	with a flavin as acceptor;oxidoreductase activity;electron carrier activity;fatty-acyl-CoA binding;acyl-CoA dehydrogenase activity;oxidoreductase activity	acting on the CH-CH group of donors;flavin adenine dinucleotide binding;oxidoreductase activity	acting on the CH-CH group of donors	with a flavin as acceptor;electron carrier activity;fatty-acyl-CoA binding;acyl-CoA dehydrogenase activity;oxidoreductase activity	acting on the CH-CH group of donors;flavin adenine dinucleotide binding;oxidoreductase activity	acting on the CH-CH group of donors	with a flavin as acceptor;oxidoreductase activity;electron carrier activity;fatty-acyl-CoA binding;acyl-CoA dehydrogenase activity;oxidoreductase activity	acting on the CH-CH group of donors;flavin adenine dinucleotide binding;oxidoreductase activity	acting on the CH-CH group of donors	with a flavin as acceptor;oxidoreductase activity;electron carrier activity;fatty-acyl-CoA binding;acyl-CoA dehydrogenase activity;oxidoreductase activity
"WBGene00007203"	50	34	42	235	173	49	46	43	43	234	140	48	92.16	44	141	3.202	1.679	3.686	0.000227362	0.0153578	0.269	0.0824	0.1341	0.1341	TRUE	0.0818	"best-1"	"B0564.3.1;B0564.3.2"	"B0564.3.1;B0564.3.2"	"Bestrophin homolog 1 [Source:UniProtKB/Swiss-Prot;Acc:Q17528]"	"IV"	13108140	13109799	"GO:0006810;GO:0006811;GO:0006821;GO:1902476;GO:0006810;GO:0006811;GO:0006821;GO:1902476"	"transport;ion transport;chloride transport;chloride transmembrane transport;transport;ion transport;chloride transport;chloride transmembrane transport"	"GO:0005254;GO:0005254"	"chloride channel activity;chloride channel activity"	"GO:0016020;GO:0016021;GO:0005886;GO:0005887;GO:0034707;GO:0016020;GO:0016021;GO:0005886;GO:0005887;GO:0034707"	"membrane;integral component of membrane;plasma membrane;integral component of plasma membrane;chloride channel complex;membrane;integral component of membrane;plasma membrane;integral component of plasma membrane;chloride channel complex"	"178264"	";"	"ENSG00000142959;ENSG00000039987;ENSG00000167995;ENSG00000127325"	"BEST4;BEST2;BEST1;BEST3"
"WBGene00016093"	25	38	42	94	109	111	23	48	43	94	88	108	67.2	38	97	2.569	1.361	3.678	0.000235089	0.015811	0.0392	0.092	0.0798	0.0798	TRUE	0.9461	"srsx-34"	"C25E10.3a;C25E10.3b;C25E10.3c"	"C25E10.3a;C25E10.3b;C25E10.3c"	"Serpentine Receptor	class SX [Source:RefSeq peptide;Acc:NP_505341]"	"V"	9036390	9040289	"GO:0007186"	"G-protein coupled receptor signaling pathway"	"GO:0004930"	"G-protein coupled receptor activity"	"GO:0016020;GO:0016021;GO:0016020;GO:0016021;GO:0016020;GO:0016021"	"membrane;integral component of membrane;membrane;integral component of membrane;membrane;integral component of membrane"	"179281"	"H2KZ09;Q95ZY6;H2KZ10"	"ENSG00000164073"	"MFSD8"
"WBGene00000213"	438	751	557	1940	1568	1267	402	952	564	1933	1265	1232	1058.09	639	1477	2.312	1.209	3.633	0.00027992	0.018745	0.1319	0.0589	0.0787	0.0787	TRUE	1.8376	"asm-3"	"W03G1.7a;W03G1.7b"	"W03G1.7a;W03G1.7b"	"Putative sphingomyelin phosphodiesterase asm-3 [Source:UniProtKB/Swiss-Prot;Acc:Q9UAY4]"	"IV"	520210	523757	"GO:0008152;GO:0006629;GO:0006665;GO:0046513;GO:0006685;GO:0008152;GO:0006685"	"metabolic process;lipid metabolic process;sphingolipid metabolic process;ceramide biosynthetic process;sphingomyelin catabolic process;metabolic process;sphingomyelin catabolic process"	"GO:0016787;GO:0016798;GO:0004767;GO:0016787;GO:0016798;GO:0004767"	"hydrolase activity;hydrolase activity	acting on glycosyl bonds;sphingomyelin phosphodiesterase activity;hydrolase activity;hydrolase activity	acting on glycosyl bonds;sphingomyelin phosphodiesterase activity"	"GO:0005576"	"extracellular region"	"176879"	"G8JY85;G8JY85"	"ENSG00000166311"	"SMPD1"
"WBGene00012961"	116	65	92	179	264	195	106	82	93	178	213	190	143.84	94	194	2.056	1.04	3.622	0.000292056	0.0194738	0.0041	0.0732	0.0514	0.0514	TRUE	0.1338	"Y47H10A.5"	"Y47H10A.5"	"Y47H10A.5"	""	"I"	12095735	12097939	NA	NA	NA	NA	NA	NA	"173091"	"Q9U2B4"	""	""
"WBGene00019890"	3566	2213	3039	5660	6954	5100	3274	2806	3077	5640	5612	4959	4227.77	3052	5404	1.77	0.824	3.612	0.000303831	0.0201723	0.0051	0.0572	0.0372	0.0372	TRUE	0.0632	"R05F9.6"	"R05F9.6"	"R05F9.6"	""	"II"	4889437	4891469	"GO:0005975;GO:0005978;GO:0071704;GO:0006006;GO:0019388"	"carbohydrate metabolic process;glycogen biosynthetic process;organic substance metabolic process;glucose metabolic process;galactose catabolic process"	"GO:0000287;GO:0046872;GO:0016868;GO:0004614"	"magnesium ion binding;metal ion binding;intramolecular transferase activity	phosphotransferases;phosphoglucomutase activity"	"GO:0005829"	"cytosol"	"173843"	"Q21742"	"ENSG00000154330;ENSG00000079739"	"PGM5;PGM1"
"WBGene00008566"	256	234	213	97	191	98	235	297	216	97	154	95	182.23	249	115	0.465	-1.106	-3.59	0.000330631	0.0218582	0.0455	0.0697	0.0622	0.0622	TRUE	0.9107	"acox-3"	"F08A8.3"	"F08A8.3"	"Acyl-coenzyme A oxidase [Source:RefSeq peptide;Acc:NP_493263]"	"I"	12946947	12951099	"GO:0008152;GO:0055114;GO:0006631;GO:1904070;GO:0033539;GO:0055088;GO:0006635"	"metabolic process;oxidation-reduction process;fatty acid metabolic process;ascaroside biosynthetic process;fatty acid beta-oxidation using acyl-CoA dehydrogenase;lipid homeostasis;fatty acid beta-oxidation"	"GO:0009055;GO:0000062;GO:0003995;GO:0016627;GO:0050660;GO:0052890;GO:0003997"	"electron carrier activity;fatty-acyl-CoA binding;acyl-CoA dehydrogenase activity;oxidoreductase activity	acting on the CH-CH group of donors;flavin adenine dinucleotide binding;oxidoreductase activity	acting on the CH-CH group of donors	with a flavin as acceptor;acyl-CoA oxidase activity"	"GO:0005777"	"peroxisome"	"184167"	"O62138"	"ENSG00000161533"	"ACOX1"
"WBGene00014173"	111	166	393	52	93	119	102	210	398	52	75	116	158.8	237	81	0.342	-1.55	-3.564	0.000365055	0.0240318	0.2776	0.0716	0.1283	0.1283	TRUE	0.1835	"ZK970.7"	"ZK970.7"	"ZK970.7"	""	"II"	10312323	10313293	NA	NA	NA	NA	NA	NA	"191473"	"Q23683"	""	""
"WBGene00015471"	204	83	136	316	377	279	187	105	138	315	304	271	220.1	143	297	2.063	1.045	3.541	0.000398675	0.0261342	0.0346	0.0674	0.0575	0.0575	TRUE	0.7587	"lmp-2"	"C05D9.2.1;C05D9.2.2;C05D9.2.3"	"C05D9.2.1;C05D9.2.2;C05D9.2.3"	"LAMP (lysosome-associated membrane protein) homolog [Source:RefSeq peptide;Acc:NP_508215]"	"X"	1125170	1128288	NA	NA	NA	NA	"GO:0016020;GO:0016021;GO:0016020;GO:0016021;GO:0016020;GO:0016021"	"membrane;integral component of membrane;membrane;integral component of membrane;membrane;integral component of membrane"	"180467"	"Q9GYK0;Q9GYK0;Q9GYK0"	""	""
"WBGene00015710"	42	19	35	5	13	11	39	24	35	5	10	11	20.71	33	9	0.267	-1.903	-3.538	0.000403658	0.0263497	0	0.1712	0.1399	0.1399	TRUE	0.4278	"C12D5.9"	"C12D5.9"	"C12D5.9"	""	"V"	7688333	7689976	NA	NA	NA	NA	NA	NA	"182538"	"Q17930"	""	""
"WBGene00011340"	82	40	40	17	32	12	75	51	40	17	26	12	36.82	55	18	0.329	-1.605	-3.533	0.000411014	0.0267176	0.0923	0.1211	0.1139	0.1139	TRUE	0.3958	"ugt-30"	"T01G5.2"	"T01G5.2"	"UDP-glucuronosyltransferase [Source:RefSeq peptide;Acc:NP_506729]"	"V"	15121729	15125214	"GO:0008152;GO:0009813;GO:0052696"	"metabolic process;flavonoid biosynthetic process;flavonoid glucuronidation"	"GO:0016740;GO:0015020;GO:0016757;GO:0016758"	"transferase activity;glucuronosyltransferase activity;transferase activity	transferring glycosyl groups;transferase activity	transferring hexosyl groups"	"GO:0016020;GO:0016021;GO:0043231"	"membrane;integral component of membrane;intracellular membrane-bounded organelle"	"187955"	"O18009"	""	""
"WBGene00003094"	6	22	18	1	2	3	6	28	18	1	2	3	9.53	17	2	0.108	-3.21	-3.531	0.000413617	0.0267748	0	0.3057	0.314	0.314	TRUE	0.0875	"lys-5"	"F58B3.2"	"F58B3.2"	"LYSozyme [Source:RefSeq peptide;Acc:NP_502193]"	"IV"	11624255	11625582	"GO:0005975;GO:0050830;GO:0016998;GO:0009253"	"carbohydrate metabolic process;defense response to Gram-positive bacterium;cell wall macromolecule catabolic process;peptidoglycan catabolic process"	"GO:0003796"	"lysozyme activity"	"GO:0005575"	"cellular_component"	"186491"	"Q20967"	""	""
"WBGene00009431"	319	372	568	598	1560	1258	293	472	575	596	1259	1223	736.25	447	1026	2.299	1.201	3.525	0.000423397	0.0272942	0.1327	0.0599	0.082	0.082	TRUE	1.6066	"dct-17"	"F35E12.7a;F35E12.7b;F35E12.7c;F35E12.7d"	"F35E12.7a;F35E12.7b;F35E12.7c;F35E12.7d"	"DAF-16/FOXO Controlled	germline Tumor affecting [Source:RefSeq peptide;Acc:NP_001023877]"	"V"	13727761	13730776	"GO:0045087;GO:0050829"	"innate immune response;defense response to Gram-negative bacterium"	NA	NA	"GO:0045121"	"membrane raft"	"179865"	"O02360;Q52GX8;Q52GY1;Q52GY0"	""	""
"WBGene00013647"	829	452	563	1834	1120	1276	761	573	570	1828	904	1241	979.35	635	1324	2.085	1.06	3.521	0.00042914	0.0275501	0.0754	0.0591	0.0641	0.0641	TRUE	0.225	"Y105C5B.5"	"Y105C5B.5a;Y105C5B.5b"	"Y105C5B.5a;"	""	"IV"	15899924	15901225	NA	NA	NA	NA	NA	NA	"190888"	"Q9U315"	""	""
"WBGene00019550"	458	497	794	1140	1622	1273	420	630	804	1136	1309	1238	922.84	618	1228	1.987	0.99	3.492	0.000479389	0.0306493	0.0489	0.0592	0.0567	0.0567	TRUE	0.5311	"K09C4.5"	"K09C4.5"	"K09C4.5"	""	"X"	3282611	3285723	"GO:0055085"	"transmembrane transport"	"GO:0022857"	"transmembrane transporter activity"	"GO:0016020;GO:0016021"	"membrane;integral component of membrane"	"187195"	"Q21381"	""	""
"WBGene00008617"	21	18	11	2	4	3	19	23	11	2	3	3	10.23	18	3	0.155	-2.692	-3.488	0.000487373	0.0310321	0	0.2886	0.231	0.231	TRUE	0.2562	"F09C6.3"	"F09C6.3"	"F09C6.3"	""	"V"	16878724	16880154	NA	NA	NA	NA	NA	NA	"184232"	"K8ESH8"	""	""
"WBGene00009213"	78	122	68	27	66	19	72	155	69	27	53	18	65.63	99	33	0.338	-1.565	-3.466	0.000527974	0.03348	0.2261	0.0928	0.1275	0.1275	TRUE	2.3047	"thn-1"	"F28D1.3"	"F28D1.3"	"THaumatiN family [Source:RefSeq peptide;Acc:NP_502360]"	"IV"	12380104	12380857	"GO:0045087;GO:0050829"	"innate immune response;defense response to Gram-negative bacterium"	"GO:0003674"	"molecular_function"	"GO:0005576"	"extracellular region"	"185060"	"Q19874"	""	""
"WBGene00012585"	1913	1806	1618	1142	1059	1104	1756	2290	1638	1138	855	1073	1458.32	1895	1022	0.539	-0.891	-3.465	0.000530349	0.0334939	0.0262	0.0583	0.0469	0.0469	TRUE	0.4001	"lips-15"	"Y38E10A.7"	"Y38E10A.7"	"LIPaSe related [Source:RefSeq peptide;Acc:NP_496690]"	"II"	12605968	12607027	"GO:0008152"	"metabolic process"	"GO:0016787"	"hydrolase activity"	NA	NA	"174895"	"Q9NAK4"	""	""
"WBGene00009796"	1328	1378	1862	3478	2876	3903	1219	1747	1885	3466	2321	3795	2405.47	1617	3194	1.975	0.982	3.462	0.000537153	0.0337863	0.0523	0.0576	0.0575	0.0575	TRUE	0.6965	"F46G10.1"	"F46G10.1a.1;F46G10.1a.2;F46G10.1b"	"F46G10.1a.1;F46G10.1a.2;"	""	"X"	13310050	13311812	"GO:0051260;GO:0051260"	"protein homooligomerization;protein homooligomerization"	"GO:0005515;GO:0005515;GO:0005515;GO:0005515"	"protein binding;protein binding;protein binding;protein binding"	NA	NA	"185875"	"Q20476;Q20476"	""	""
"WBGene00269424"	0	0	1	5	13	20	0	0	1	5	10	19	5.99	0	11	30.754	4.943	3.459	0.000543185	0.0340279	0	0.4528	0.4323	0.4323	TRUE	0.2486	NA	NA	NA	NA	NA	NA	NA	NA	NA	NA	NA	NA	NA	NA	NA	NA	NA
"WBGene00017443"	161	125	194	320	433	298	148	158	196	319	349	290	243.45	167	319	1.906	0.931	3.452	0.000556456	0.0347192	0.0104	0.0664	0.0478	0.0478	TRUE	0.2438	"F13H8.11"	"F13H8.11"	"F13H8.11"	""	"II"	6257633	6259998	"GO:0008152"	"metabolic process"	"GO:0016788"	"hydrolase activity	acting on ester bonds"	"GO:0016020;GO:0016021"	"membrane;integral component of membrane"	"174036"	"Q95QL1"	""	""
"WBGene00019645"	2215	2287	2329	6141	5155	3907	2033	2900	2358	6119	4160	3799	3561.49	2430	4693	1.931	0.949	3.451	0.000558848	0.034729	0.0511	0.0573	0.0542	0.0542	TRUE	0.8616	"swt-7"	"K11D12.5"	"K11D12.5"	"SWEET sugar transporter family [Source:RefSeq peptide;Acc:NP_504349]"	"V"	5029324	5030811	"GO:0006810;GO:0045087;GO:0050829;GO:0008643;GO:0034219"	"transport;innate immune response;defense response to Gram-negative bacterium;carbohydrate transport;carbohydrate transmembrane transport"	"GO:0051119"	"sugar transmembrane transporter activity"	"GO:0016020;GO:0016021"	"membrane;integral component of membrane"	"178890"	"O44620"	""	""
"WBGene00022642"	2017	2771	3036	8133	4805	6505	1852	3513	3074	8104	3878	6325	4457.52	2813	6102	2.17	1.117	3.438	0.000585219	0.036223	0.1069	0.0572	0.0759	0.0759	TRUE	0.1534	"lipl-5"	"ZK6.7a;ZK6.7b;ZK6.7c;ZK6.7d"	"ZK6.7a;;ZK6.7c;ZK6.7d"	"Lipase [Source:RefSeq peptide;Acc:NP_503184]"	"V"	385737	388090	"GO:0006629;GO:0016042;GO:0050829;GO:0006629;GO:0016042"	"lipid metabolic process;lipid catabolic process;defense response to Gram-negative bacterium;lipid metabolic process;lipid catabolic process"	"GO:0016787;GO:0016788;GO:0016787;GO:0016788"	"hydrolase activity;hydrolase activity	acting on ester bonds;hydrolase activity;hydrolase activity	acting on ester bonds"	NA	NA	"178563"	"A0A0K3AW68;O61866;A0A0K3AW68;A0A0K3AYF1"	"ENSG00000107798;ENSG00000182333;ENSG00000204021;ENSG00000204022;ENSG00000204020;ENSG00000173239"	"LIPA;LIPF;LIPK;LIPJ;LIPN;LIPM"
"WBGene00009877"	231	114	200	94	130	65	212	145	202	94	105	63	136.81	186	87	0.468	-1.095	-3.436	0.000590151	0.0363833	0.0439	0.074	0.065	0.065	TRUE	0.5543	"F49C12.7"	"F49C12.7a;F49C12.7b;F49C12.7c.1;F49C12.7c.2"	"F49C12.7a;F49C12.7b;F49C12.7c.1;F49C12.7c.2"	""	"IV"	9309108	9312927	NA	NA	NA	NA	NA	NA	"177751"	"Q20584;Q27GQ5;Q27GQ6;Q27GQ5;Q27GQ5"	""	""
"WBGene00013515"	448	156	266	646	826	527	411	198	269	644	667	512	450.18	293	608	2.071	1.05	3.426	0.00061177	0.037567	0.0745	0.0619	0.0652	0.0652	TRUE	1.1731	"Y73F4A.2"	"Y73F4A.2"	"Y73F4A.2"	"DOMON domain-containing protein Y73F4A.2 [Source:UniProtKB/Swiss-Prot;Acc:Q9XWC3]"	"IV"	9042387	9043347	NA	NA	NA	NA	"GO:0005576"	"extracellular region"	"177722"	""	""	""
"WBGene00022597"	94	76	103	424	228	131	86	96	104	423	184	127	170.13	95	245	2.557	1.354	3.423	0.000620121	0.0379299	0.1901	0.0706	0.1054	0.1054	TRUE	0.8829	"ZC395.5"	"ZC395.5"	"ZC395.5"	""	"III"	5267809	5268781	NA	NA	NA	NA	NA	NA	"191152"	"Q9GYG2"	""	""
"WBGene00013119"	79	67	93	213	161	193	73	85	94	212	130	188	130.24	84	177	2.105	1.074	3.413	0.000642225	0.0391279	0.0354	0.0749	0.0623	0.0623	TRUE	0.3809	"Y51H4A.25"	"Y51H4A.25a;Y51H4A.25b;Y51H4A.25c;Y51H4A.25d;Y51H4A.25e"	"Y51H4A.25a;Y51H4A.25b;;Y51H4A.25d;Y51H4A.25e"	""	"IV"	16736264	16743088	"GO:0008152;GO:0008152"	"metabolic process;metabolic process"	"GO:0008375;GO:0005515;GO:0005515;GO:0008375"	"acetylglucosaminyltransferase activity;protein binding;protein binding;acetylglucosaminyltransferase activity"	"GO:0016020;GO:0016021;GO:0016020;GO:0016021"	"membrane;integral component of membrane;membrane;integral component of membrane"	"190159"	"G5EF41;Q7K6V2;A0A078BS31;A0A078BPF3;G5EF41"	"ENSG00000140297;ENSG00000124091;ENSG00000176928;ENSG00000187210;ENSG00000111846"	"GCNT3;GCNT7;GCNT4;GCNT1;GCNT2"
"WBGene00016037"	11	15	10	22	88	44	10	19	10	22	71	43	29.16	13	45	3.526	1.818	3.406	0.000659227	0.0400068	0.2002	0.138	0.1541	0.1541	TRUE	0.1191	"dop-6"	"C24A8.1"	"C24A8.1"	"DOPamine receptor [Source:RefSeq peptide;Acc:NP_508739]"	"X"	4320863	4327331	"GO:0007186;GO:0007212"	"G-protein coupled receptor signaling pathway;dopamine receptor signaling pathway"	"GO:0004930"	"G-protein coupled receptor activity"	"GO:0016020;GO:0016021"	"membrane;integral component of membrane"	"180706"	"P91096"	""	""
"WBGene00000558"	179	304	410	130	163	167	164	385	415	130	132	162	231.38	321	141	0.439	-1.187	-3.398	0.000677999	0.040986	0.1198	0.0669	0.083	0.083	TRUE	2.11	"cnc-4"	"R09B5.9"	"R09B5.9"	"CaeNaCin (Caenorhabditis bacteriocin) [Source:RefSeq peptide;Acc:NP_503416]"	"V"	1447222	1447707	"GO:0045087;GO:0050832"	"innate immune response;defense response to fungus"	NA	NA	"GO:0016020;GO:0016021"	"membrane;integral component of membrane"	"178635"	"O44613"	""	""
"WBGene00016064"	22	22	17	3	9	3	20	28	17	3	7	3	13.08	22	4	0.207	-2.271	-3.388	0.000704706	0.0424353	0	0.2381	0.1968	0.1968	TRUE	0.7468	"acd-1"	"C24G7.2"	"C24G7.2"	""	"I"	4103713	4108045	"GO:0006810;GO:0006811;GO:0035725;GO:0006814;GO:0010447"	"transport;ion transport;sodium ion transmembrane transport;sodium ion transport;response to acidic pH"	"GO:0005272"	"sodium channel activity"	"GO:0016020;GO:0016021;GO:0031224"	"membrane;integral component of membrane;intrinsic component of membrane"	"182852"	"P91102"	"ENSG00000256394"	"ASIC5"
"WBGene00001706"	0	0	1	14	12	8	0	0	1	14	10	8	5.4	0	11	27.635	4.788	3.369	0.000755675	0.0453288	0	0.4957	0.4121	0.4121	TRUE	0.3836	"grd-17"	"Y102A5C.34"	""	""	"V"	16990810	16991459	NA	NA	NA	NA	NA	NA	NA	NA	""	""
"WBGene00008068"	198	176	361	86	105	167	182	223	365	86	85	162	183.86	257	111	0.432	-1.213	-3.366	0.000763599	0.045628	0.13	0.0696	0.0873	0.0873	TRUE	0.7547	"sdz-6"	"C43D7.5"	"C43D7.5"	"SKN-1 Dependent Zygotic transcript [Source:RefSeq peptide;Acc:NP_507764]"	"V"	19320624	19321203	"GO:0007369"	"gastrulation"	NA	NA	NA	NA	"183410"	"Q9XVB9"	""	""
"WBGene00195165"	112	24	16	9	24	5	103	30	16	9	19	5	30.44	50	11	0.224	-2.161	-3.364	0.00076861	0.0457515	0.5802	0.1346	0.2455	0.2455	TRUE	0.9872	"F57G4.11"	"F57G4.11"	"F57G4.11"	""	"V"	17625127	17627598	NA	NA	NA	NA	NA	NA	"13217928"	"D9N150"	""	""
"WBGene00009432"	196	62	249	319	599	416	180	79	252	318	483	404	286.06	170	402	2.356	1.236	3.362	0.000772857	0.0458287	0.1665	0.065	0.0931	0.0931	TRUE	0.6696	"cld-9"	"F35E12.8a;F35E12.8b"	"F35E12.8a;F35E12.8b"	"Cub (CUB) Like Domain containing protein [Source:RefSeq peptide;Acc:NP_001256543]"	"V"	13749185	13751921	"GO:0045087;GO:0050829;GO:0050829"	"innate immune response;defense response to Gram-negative bacterium;defense response to Gram-negative bacterium"	NA	NA	"GO:0045121;GO:0045121"	"membrane raft;membrane raft"	"179869"	"G5EFQ6;E0AHD6"	""	""
"WBGene00014137"	500	393	369	975	940	732	459	498	374	972	759	712	628.78	444	814	1.835	0.876	3.36	0.000779913	0.0460712	0.0222	0.0604	0.0472	0.0472	TRUE	0.3404	"clec-187"	"ZK896.6"	"ZK896.6"	"C-type LECtin [Source:RefSeq peptide;Acc:NP_502451]"	"IV"	12869269	12871512	"GO:0045087"	"innate immune response"	"GO:0030246"	"carbohydrate binding"	NA	NA	"191451"	"Q9XUA7"	""	""
"WBGene00012947"	93	69	88	40	45	45	85	87	89	40	36	44	63.65	87	40	0.457	-1.129	-3.354	0.000797846	0.046952	0	0.0939	0.064	0.064	TRUE	0.0543	"Y47H9C.1"	"Y47H9C.1"	"Y47H9C.1"	""	"I"	11830985	11833166	NA	NA	NA	NA	NA	NA	"173061"	"Q9XWE2"	""	""
"WBGene00005003"	746	677	939	2164	1269	1946	685	858	951	2156	1024	1892	1261.06	831	1691	2.034	1.024	3.338	0.000843247	0.0493372	0.0845	0.0585	0.0669	0.0669	TRUE	0.6542	"spp-18"	"F27C8.4a;F27C8.4b"	"F27C8.4a;F27C8.4b"	"SaPosin-like Protein family [Source:RefSeq peptide;Acc:NP_001293972]"	"IV"	9593693	9594425	"GO:0045087"	"innate immune response"	NA	NA	NA	NA	"185015"	"Q19837;A0A061AKY5"	""	""
"WBGene00013965"	147	104	119	42	102	52	135	132	120	42	82	51	93.67	129	58	0.453	-1.141	-3.338	0.000844728	0.0493372	0.0465	0.082	0.0722	0.0722	TRUE	1.206	"ZK287.4"	"ZK287.4a;ZK287.4b;ZK287.4c"	"ZK287.4a;ZK287.4b;ZK287.4c"	""	"V"	9680375	9685659	"GO:0010951;GO:0010951;GO:0010951"	"negative regulation of endopeptidase activity;negative regulation of endopeptidase activity;negative regulation of endopeptidase activity"	"GO:0004867;GO:0004867;GO:0004867"	"serine-type endopeptidase inhibitor activity;serine-type endopeptidase inhibitor activity;serine-type endopeptidase inhibitor activity"	NA	NA	"191282"	"Q23456;G3MU07;G3MU06"	""	""
"WBGene00007957"	63	34	50	235	166	55	58	43	51	234	134	53	95.53	51	140	2.774	1.472	3.333	0.000858808	0.0499717	0.244	0.0815	0.1268	0.1268	TRUE	0.1146	"C35C5.8"	"C35C5.8a;C35C5.8b"	"C35C5.8a;C35C5.8b"	""	"X"	11534054	11536564	NA	NA	NA	NA	NA	NA	"181342"	"Q95QS2;Q93334"	""	""
"WBGene00008028"	0	3	0	9	32	9	0	4	0	9	26	9	7.89	1	15	13.193	3.722	3.324	0.000886471	0.0513159	0.8381	0.3573	0.3967	0.3967	TRUE	2.4004	"scl-6"	"C39E9.4"	"C39E9.4"	"SCP-Like extracellular protein [Source:RefSeq peptide;Acc:NP_502508]"	"IV"	13068768	13070290	NA	NA	NA	NA	NA	NA	"183343"	"Q18538"	"ENSG00000124812;ENSG00000096006;ENSG00000124490"	"CRISP1;CRISP3;CRISP2"
"WBGene00008985"	32	21	28	109	80	48	29	27	28	109	65	47	50.7	28	74	2.599	1.378	3.324	0.000888515	0.0513159	0.0873	0.1035	0.0987	0.0987	TRUE	0.3483	"F20G2.1"	"F20G2.1"	"F20G2.1"	""	"V"	13752267	13753564	"GO:0008152;GO:0055114"	"metabolic process;oxidation-reduction process"	"GO:0016491"	"oxidoreductase activity"	NA	NA	"184742"	"Q93544"	""	""
"WBGene00012582"	203	204	165	125	103	93	186	259	167	125	83	90	151.69	204	99	0.487	-1.037	-3.32	0.000899837	0.0517773	0.0416	0.0723	0.0631	0.0631	TRUE	0.5748	"clec-8"	"Y38E10A.4"	"Y38E10A.4"	"C-type LECtin [Source:RefSeq peptide;Acc:NP_496687]"	"II"	12575691	12577722	NA	NA	"GO:0030246"	"carbohydrate binding"	NA	NA	"174893"	"Q9NAK6"	""	""
"WBGene00003652"	148	103	185	280	364	292	136	131	187	279	294	284	218.4	151	286	1.886	0.916	3.311	0.000928003	0.0532009	0.0118	0.0675	0.05	0.05	TRUE	0.4572	"nhr-62"	"Y67A6A.2a;Y67A6A.2b.1;Y67A6A.2b.2"	"Y67A6A.2a;Y67A6A.2b.1;Y67A6A.2b.2"	"Nuclear hormone receptor family member nhr-62 [Source:UniProtKB/Swiss-Prot;Acc:O02279]"	"I"	9839598	9844810	"GO:0006355;GO:0006351;GO:0043401;GO:0006355;GO:0043401;GO:0006355;GO:0043401"	"regulation of transcription	DNA-templated;transcription	DNA-templated;steroid hormone mediated signaling pathway;regulation of transcription	DNA-templated;steroid hormone mediated signaling pathway;regulation of transcription	DNA-templated;steroid hormone mediated signaling pathway"	"GO:0003677;GO:0008270;GO:0046872;GO:0003700;GO:0043565;GO:0003707;GO:0003677;GO:0003707;GO:0003677;GO:0003707"	"DNA binding;zinc ion binding;metal ion binding;transcription factor activity	sequence-specific DNA binding;sequence-specific DNA binding;steroid hormone receptor activity;DNA binding;steroid hormone receptor activity;DNA binding;steroid hormone receptor activity"	"GO:0005634;GO:0005634;GO:0005634"	"nucleus;nucleus;nucleus"	"172836"	"Q9GTE5;;"	""	""
"WBGene00004993"	3688	2601	2952	7753	5371	6057	3386	3298	2989	7726	4334	5889	4603.52	3224	5983	1.856	0.892	3.307	0.000944673	0.0539575	0.042	0.0572	0.0522	0.0522	TRUE	0.1367	"spp-8"	"C28C12.5"	"C28C12.5"	"SaPosin-like Protein family [Source:RefSeq peptide;Acc:NP_501447]"	"IV"	8481664	8483710	"GO:0043085"	"positive regulation of catalytic activity"	"GO:0001664;GO:0008047"	"G-protein coupled receptor binding;enzyme activator activity"	"GO:0005737"	"cytoplasm"	"177652"	"Q18279"	""	""
"WBGene00001500"	1569	1708	1331	901	1262	673	1440	2165	1348	898	1018	654	1253.99	1651	857	0.519	-0.946	-3.297	0.000977382	0.0556213	0.0589	0.0585	0.0584	0.0584	TRUE	0.8912	"ftn-1"	"C54F6.14"	"C54F6.14"	"Ferritin [Source:RefSeq peptide;Acc:NP_504944]"	"V"	7545974	7548012	"GO:0055114;GO:0006826;GO:0006879"	"oxidation-reduction process;iron ion transport;cellular iron ion homeostasis"	"GO:0046872;GO:0016491;GO:0005515;GO:0042802;GO:0004322;GO:0008199"	"metal ion binding;oxidoreductase activity;protein binding;identical protein binding;ferroxidase activity;ferric iron binding"	"GO:0005623"	"cell"	"179138"	"O16453"	"ENSG00000087086;ENSG00000181867;ENSG00000167996;ENSG00000132446"	"FTL;FTMT;FTH1;FTHL17"
"WBGene00194908"	90	109	84	43	65	41	83	138	85	43	52	40	73.5	102	45	0.445	-1.169	-3.285	0.00101963	0.0578135	0.0444	0.0889	0.0758	0.0758	TRUE	0.8897	"F22F7.8"	"F22F7.8"	"F22F7.8"	""	"V"	2120947	2121703	NA	NA	NA	NA	NA	NA	"13211828"	"D1YSH7"	""	""
"WBGene00012914"	3	5	8	26	38	16	3	6	8	26	31	16	14.89	6	24	4.26	2.091	3.243	0.00118455	0.0669203	0.0758	0.216	0.1872	0.1872	TRUE	0.3742	"bcmo-1"	"Y46G5A.24"	"Y46G5A.24"	"Beta-Carotene 15	15'-MonoOxygenase [Source:RefSeq peptide;Acc:NP_496729]"	"II"	12830707	12832720	"GO:0055114"	"oxidation-reduction process"	"GO:0004497;GO:0005515"	"monooxygenase activity;protein binding"	NA	NA	"189959"	"Q9U2E4"	"ENSG00000135697;ENSG00000116745;ENSG00000197580"	"BCO1;RPE65;BCO2"
"WBGene00003696"	70	47	67	140	154	121	64	60	68	140	124	118	95.52	64	127	1.987	0.991	3.238	0.00120277	0.0676651	0	0.0815	0.0555	0.0555	TRUE	0.0732	"nhr-106"	"T01G6.4"	"T01G6.4"	"Nuclear hormone receptor family member nhr-106 [Source:UniProtKB/Swiss-Prot;Acc:O16966]"	"V"	489647	491430	"GO:0006355;GO:0006351;GO:0043401"	"regulation of transcription	DNA-templated;transcription	DNA-templated;steroid hormone mediated signaling pathway"	"GO:0003677;GO:0008270;GO:0046872;GO:0003700;GO:0043565"	"DNA binding;zinc ion binding;metal ion binding;transcription factor activity	sequence-specific DNA binding;sequence-specific DNA binding"	"GO:0005634"	"nucleus"	"178571"	""	""	""
"WBGene00007605"	1179	3160	1119	5786	7840	3954	1082	4006	1133	5766	6327	3844	3693.07	2074	5312	2.563	1.358	3.237	0.00120644	0.0676651	0.3074	0.0573	0.1264	0.1264	TRUE	6.86	"asp-10"	"C15C8.3a;C15C8.3b.1;C15C8.3b.2"	"C15C8.3a;C15C8.3b.1;C15C8.3b.2"	"ASpartyl Protease [Source:RefSeq peptide;Acc:NP_001256449]"	"V"	12742041	12744170	"GO:0006508;GO:0030163;GO:0006508;GO:0030163;GO:0006508;GO:0030163"	"proteolysis;protein catabolic process;proteolysis;protein catabolic process;proteolysis;protein catabolic process"	"GO:0008233;GO:0004190;GO:0008233;GO:0004190;GO:0008233;GO:0004190"	"peptidase activity;aspartic-type endopeptidase activity;peptidase activity;aspartic-type endopeptidase activity;peptidase activity;aspartic-type endopeptidase activity"	NA	NA	"182635"	"Q18020;E0AHB8;E0AHB8"	"ENSG00000229859;ENSG00000229183;ENSG00000256713;ENSG00000196188;ENSG00000096088"	"PGA3;PGA4;PGA5;CTSE;PGC"
"WBGene00206354"	12	12	11	40	46	33	11	15	11	40	37	32	24.41	12	36	2.945	1.558	3.231	0.00123225	0.0688641	0	0.1539	0.1121	0.1121	TRUE	0.1208	"F27E5.9"	"F27E5.9"	"F27E5.9"	""	"II"	10134938	10135829	NA	NA	NA	NA	"GO:0016020;GO:0016021"	"membrane;integral component of membrane"	"13186714"	"E5QCG2"	""	""
"WBGene00004003"	2625	2316	1529	3865	6717	4073	2410	2936	1548	3851	5421	3960	3354.36	2298	4411	1.92	0.941	3.227	0.00125291	0.0697676	0.0657	0.0574	0.0609	0.0609	TRUE	0.7929	"pgp-9"	"C47A10.1"	"C47A10.1"	"P-GlycoProtein related [Source:RefSeq peptide;Acc:NP_507487]"	"V"	17755897	17764751	"GO:0055085;GO:0006810;GO:0008152"	"transmembrane transport;transport;metabolic process"	"GO:0042626;GO:0000166;GO:0005524;GO:0016887;GO:0015562"	"ATPase activity	coupled to transmembrane movement of substances;nucleotide binding;ATP binding;ATPase activity;efflux transmembrane transporter activity"	"GO:0016020;GO:0016021;GO:0005887"	"membrane;integral component of membrane;integral component of plasma membrane"	"180165"	"G5EG58"	""	""
"WBGene00012592"	1382	1861	1098	994	855	617	1269	2359	1112	990	690	600	1170.02	1580	760	0.481	-1.055	-3.222	0.00127119	0.070533	0.1153	0.0587	0.0763	0.0763	TRUE	2.2351	"Y38E10A.14"	"Y38E10A.14"	"Y38E10A.14"	""	"II"	12623189	12624506	NA	NA	NA	NA	NA	NA	"174896"	"Q9NAJ7"	""	""
"WBGene00018931"	74	53	51	157	146	113	68	67	52	156	118	110	95.15	62	128	2.057	1.04	3.22	0.00128057	0.0708004	0.0205	0.0816	0.0631	0.0631	TRUE	0.3828	"ugt-52"	"F56B3.7"	"F56B3.7"	"UDP-GlucuronosylTransferase [Source:RefSeq peptide;Acc:NP_499988]"	"IV"	778784	784135	"GO:0008152;GO:0009813;GO:0052696"	"metabolic process;flavonoid biosynthetic process;flavonoid glucuronidation"	"GO:0016740;GO:0015020;GO:0016758"	"transferase activity;glucuronosyltransferase activity;transferase activity	transferring hexosyl groups"	"GO:0016020;GO:0016021;GO:0043231"	"membrane;integral component of membrane;intracellular membrane-bounded organelle"	"176904"	"O45109"	""	""
"WBGene00020700"	15	21	9	1123	560	4	14	27	9	1119	452	4	270.72	17	525	31.873	4.994	3.219	0.00128845	0.0709834	1.702	0.0654	0.433	1.702	TRUE	0.086	"T22F3.11"	"T22F3.11a;T22F3.11b"	"T22F3.11a;T22F3.11b"	""	"V"	3612173	3614551	"GO:0055085;GO:0006820;GO:0055085;GO:0006820"	"transmembrane transport;anion transport;transmembrane transport;anion transport"	"GO:0022857;GO:0022857"	"transmembrane transporter activity;transmembrane transporter activity"	"GO:0016020;GO:0016021;GO:0016020;GO:0016021"	"membrane;integral component of membrane;membrane;integral component of membrane"	"178782"	"Q94307;Q86NC0"	""	""
"WBGene00017969"	476	349	275	685	1155	619	437	442	278	683	932	602	562.4	386	739	1.916	0.938	3.217	0.00129702	0.0712034	0.0533	0.0609	0.0593	0.0593	TRUE	0.6809	"F32A5.3"	"F32A5.3"	"F32A5.3"	"Uncharacterized serine carboxypeptidase F32A5.3 [Source:UniProtKB/Swiss-Prot;Acc:P52716]"	"II"	7232853	7235921	"GO:0006508;GO:0051603"	"proteolysis;proteolysis involved in cellular protein catabolic process"	"GO:0016787;GO:0008233;GO:0004185;GO:0004180"	"hydrolase activity;peptidase activity;serine-type carboxypeptidase activity;carboxypeptidase activity"	"GO:0045121"	"membrane raft"	"174189"	""	"ENSG00000064601"	"CTSA"
"WBGene00017094"	0	0	0	11	9	2	0	0	0	11	7	2	3.36	0	7	34.601	5.113	3.216	0.00129897	NA	0.6634	0.7625	0.7525	0.7525	TRUE	0.0805	"E02C12.9"	"E02C12.9"	"E02C12.9"	""	"V"	9373954	9374842	NA	NA	NA	NA	NA	NA	"183988"	"Q19033"	""	""
"WBGene00021500"	41	71	60	155	148	144	38	90	61	154	119	140	100.38	63	138	2.213	1.146	3.215	0.00130477	0.0713764	0.0781	0.0803	0.0797	0.0797	TRUE	0.587	"Y40C7B.4"	"Y40C7B.4"	"Y40C7B.4"	""	"X"	17256235	17256780	NA	NA	NA	NA	NA	NA	"189796"	"Q9N509"	""	""
"WBGene00013101"	27	55	57	116	137	129	25	70	58	116	111	125	83.97	51	117	2.329	1.22	3.213	0.00131413	0.0714351	0.103	0.0849	0.0894	0.0894	TRUE	1.747	"Y51H4A.5"	"Y51H4A.5"	"Y51H4A.5"	""	"IV"	16522526	16526132	"GO:0006629"	"lipid metabolic process"	"GO:0016787"	"hydrolase activity"	NA	NA	"190146"	"Q9NAE3"	""	""
"WBGene00044471"	142	65	160	55	69	66	130	82	162	55	56	64	91.57	125	58	0.465	-1.106	-3.213	0.00131504	0.0714351	0.0512	0.0826	0.0733	0.0733	TRUE	0.1741	"F56D6.9"	"F56D6.9"	"F56D6.9"	""	"IV"	3892998	3893325	NA	NA	NA	NA	NA	NA	"3896765"	"Q4R117"	""	""
"WBGene00003768"	47	53	62	18	36	22	43	67	63	18	29	21	40.25	58	23	0.399	-1.327	-3.211	0.00132177	0.0715505	0.0321	0.1156	0.0937	0.0937	TRUE	0.4374	"nlp-30"	"B0213.5"	"B0213.5"	"Neuropeptide-like protein 30 QWGYGGY-amide GYGGYGGY-amide GYGGY-amide GMW-amide PYGGYGW-amide [Source:UniProtKB/Swiss-Prot;Acc:O44663]"	"V"	3981980	3982745	"GO:0007218"	"neuropeptide signaling pathway"	NA	NA	"GO:0005576"	"extracellular region"	"3565444"	""	""	""
"WBGene00004157"	570	702	490	284	452	348	523	890	496	283	365	338	482.58	636	329	0.517	-0.951	-3.207	0.00134187	0.0723867	0.0608	0.0616	0.0612	0.0612	TRUE	1.4128	"pqn-75"	"W03D2.1a;W03D2.1b;W03D2.1c;W03D2.1d;W03D2.1e"	"W03D2.1a;W03D2.1b;W03D2.1c;;W03D2.1e"	"Prion-like-(Q/N-rich)-domain-bearing protein [Source:RefSeq peptide;Acc:NP_741365]"	"IV"	4072327	4077636	NA	NA	NA	NA	NA	NA	"177165"	"Q8MQG8;H2KZ77;Q8MQG8;Q8MQG9;U4PBP8"	""	""
"WBGene00017613"	1097	1254	1043	2682	2319	2266	1007	1590	1056	2673	1871	2203	1733.34	1218	2249	1.848	0.886	3.206	0.00134723	0.0724242	0.0503	0.058	0.0544	0.0544	TRUE	0.4649	"F20A1.1"	"F20A1.1"	"F20A1.1"	""	"V"	7051702	7052183	NA	NA	NA	NA	NA	NA	"179090"	"Q19615"	""	""
"WBGene00017515"	124	88	92	194	274	186	114	112	93	193	221	181	152.3	106	198	1.87	0.903	3.19	0.00142256	0.0762102	0.0051	0.0722	0.0505	0.0505	TRUE	0.1155	"F16F9.4"	"F16F9.4"	"F16F9.4"	""	"X"	8459822	8463330	"GO:0008152"	"metabolic process"	"GO:0016787;GO:0052689"	"hydrolase activity;carboxylic ester hydrolase activity"	"GO:0016020;GO:0016021"	"membrane;integral component of membrane"	"184575"	"Q94187"	"ENSG00000197953;ENSG00000144959;ENSG00000204518;ENSG00000114771;ENSG00000188984"	"AADACL2;NCEH1;AADACL4;AADAC;AADACL3"
"WBGene00022314"	176	159	135	105	98	63	162	202	137	105	79	61	124.13	167	82	0.491	-1.028	-3.186	0.0014427	0.0770233	0.043	0.0758	0.0661	0.0661	TRUE	0.3384	"Y77E11A.14"	"Y77E11A.14a.1;Y77E11A.14a.2;Y77E11A.14b;Y77E11A.14c"	"Y77E11A.14a.1;Y77E11A.14a.2;Y77E11A.14b;Y77E11A.14c"	""	"IV"	1406552	1408059	NA	NA	NA	NA	NA	NA	"176949"	"Q95Y38;Q95Y38;U4PEX8;U4PBQ3"	""	""
"WBGene00015887"	1453	1075	1084	712	1039	676	1334	1363	1097	709	838	657	999.91	1265	735	0.581	-0.782	-3.183	0.00145914	0.0776345	0.0131	0.059	0.0425	0.0425	TRUE	0.1811	"C17C3.1"	"C17C3.1a;C17C3.1b;C17C3.1c.1;C17C3.1c.2;C17C3.1d;C17C3.1e"	"C17C3.1a;C17C3.1b;C17C3.1c.1;C17C3.1c.2;C17C3.1d;C17C3.1e"	""	"II"	5570637	5574943	"GO:0006637;GO:0006637;GO:0006637"	"acyl-CoA metabolic process;acyl-CoA metabolic process;acyl-CoA metabolic process"	"GO:0047617;GO:0047617;GO:0047617"	"acyl-CoA hydrolase activity;acyl-CoA hydrolase activity;acyl-CoA hydrolase activity"	"GO:0016020;GO:0016021;GO:0016020;GO:0016021"	"membrane;integral component of membrane;membrane;integral component of membrane"	"173942"	"B0M0L9;Q9BIA9;B0M0L9;H2KYT6;H2KYT7;H2KYT7;H2KYT8;B0M0L9"	"ENSG00000101473"	"ACOT8"
"WBGene00009096"	293	236	292	191	173	149	269	299	296	190	140	145	223.1	288	158	0.549	-0.864	-3.177	0.00148565	0.0787749	0.0098	0.0673	0.0485	0.0485	TRUE	0.3305	"fipr-1"	"F23H12.8"	"F23H12.8"	"FIP (Fungus-Induced Protein) Related [Source:RefSeq peptide;Acc:NP_872151]"	"V"	12361301	12361744	NA	NA	NA	NA	NA	NA	"259653"	"Q8I4K6"	""	""
"WBGene00004986"	2839	4479	2325	2228	1832	1183	2606	5679	2354	2220	1478	1150	2581.24	3546	1616	0.456	-1.133	-3.172	0.00151472	0.0800431	0.193	0.0576	0.0916	0.0916	TRUE	3.3587	"spp-1"	"T07C4.4"	"T07C4.4"	"SaPosin-like Protein family [Source:RefSeq peptide;Acc:NP_499290]"	"III"	10355118	10355668	"GO:0055085;GO:0045087;GO:0050829;GO:0009405;GO:0050830;GO:0035915"	"transmembrane transport;innate immune response;defense response to Gram-negative bacterium;pathogenesis;defense response to Gram-positive bacterium;pore formation in membrane of other organism"	"GO:0015267"	"channel activity"	"GO:0046930"	"pore complex"	"176452"	"Q22291"	""	""
"WBGene00015716"	234	162	252	382	494	413	215	205	255	381	399	402	309.37	225	394	1.748	0.805	3.169	0.00153204	0.0804631	0.0013	0.0643	0.043	0.043	TRUE	0.1499	"sox-4"	"C12D12.5"	"C12D12.5"	"SOX (mammalian SRY box) family [Source:RefSeq peptide;Acc:NP_508604]"	"X"	3505440	3506391	"GO:0045087"	"innate immune response"	NA	NA	NA	NA	"182547"	"Q17922"	""	""
"WBGene00007867"	89	174	105	404	503	179	82	221	106	403	406	174	231.86	136	328	2.415	1.272	3.168	0.00153706	0.0804631	0.2226	0.0669	0.1109	0.1109	TRUE	2.9067	"C32H11.4"	"C32H11.4"	"C32H11.4"	""	"IV"	12921288	12923292	"GO:0045087"	"innate immune response"	NA	NA	NA	NA	"178244"	"Q9XUH7"	""	""
"WBGene00015046"	210	305	345	135	186	182	193	387	349	135	150	177	231.72	310	154	0.498	-1.007	-3.167	0.0015382	0.0804631	0.0706	0.0669	0.0681	0.0681	TRUE	1.039	"nlp-34"	"B0213.17"	"B0213.17"	"Neuropeptide-Like Protein [Source:RefSeq peptide;Acc:NP_741520]"	"V"	3978829	3979134	"GO:0007218"	"neuropeptide signaling pathway"	NA	NA	NA	NA	"259618"	"Q8MNX6"	""	""
"WBGene00008583"	71	42	67	29	39	18	65	53	68	29	31	18	44.02	62	26	0.419	-1.256	-3.161	0.00156989	0.0818449	0.0102	0.1106	0.0875	0.0875	TRUE	0.5064	"ugt-65"	"F08G5.5a;F08G5.5b;F08G5.5c"	"F08G5.5a;;F08G5.5c"	"UDP-glucuronosyltransferase [Source:RefSeq peptide;Acc:NP_502373]"	"IV"	12425217	12432539	"GO:0008152;GO:0009813;GO:0052696;GO:0009813;GO:0052696"	"metabolic process;flavonoid biosynthetic process;flavonoid glucuronidation;flavonoid biosynthetic process;flavonoid glucuronidation"	"GO:0016740;GO:0008194;GO:0015020;GO:0016757;GO:0016758;GO:0016740;GO:0008194"	"transferase activity;UDP-glycosyltransferase activity;glucuronosyltransferase activity;transferase activity	transferring glycosyl groups;transferase activity	transferring hexosyl groups;transferase activity;UDP-glycosyltransferase activity"	"GO:0016020;GO:0016021;GO:0043231;GO:0016020;GO:0016021;GO:0043231"	"membrane;integral component of membrane;intracellular membrane-bounded organelle;membrane;integral component of membrane;intracellular membrane-bounded organelle"	"184205"	"Q19222;A0A061ACT8"	""	""
"WBGene00008246"	46	63	32	129	140	106	42	80	32	129	113	103	83.18	51	115	2.251	1.171	3.141	0.0016831	0.0874539	0.0877	0.0852	0.0857	0.0857	TRUE	1.7201	"C50H2.13"	"C50H2.13"	"C50H2.13"	""	"V"	9926544	9927860	NA	NA	NA	NA	"GO:0016020;GO:0016021"	"membrane;integral component of membrane"	"259642"	"G5ED91"	""	""
"WBGene00020989"	60	50	20	16	24	2	55	63	20	16	19	2	29.33	46	12	0.271	-1.882	-3.132	0.00173799	0.0900049	0.5282	0.1375	0.2117	0.2117	TRUE	1.2561	"W03D8.8"	"W03D8.8"	"W03D8.8"	""	"I"	2791689	2794895	"GO:0006637"	"acyl-CoA metabolic process"	"GO:0016790"	"thiolester hydrolase activity"	NA	NA	"189157"	"O45003"	"ENSG00000184227;ENSG00000205669;ENSG00000119673;ENSG00000177465;ENSG00000136881"	"ACOT1;ACOT6;ACOT2;ACOT4;BAAT"
"WBGene00008575"	120	64	125	52	59	57	110	81	127	52	48	55	78.78	106	52	0.485	-1.043	-3.126	0.00177275	0.0914996	0.0176	0.0868	0.0662	0.0662	TRUE	0.2274	"scl-24"	"F08E10.7"	"F08E10.7"	"SCP-Like extracellular protein [Source:RefSeq peptide;Acc:NP_507429]"	"V"	17486431	17487327	NA	NA	NA	NA	NA	NA	"184188"	"Q9XXP4"	""	""
"WBGene00014136"	82	55	63	26	36	40	75	70	64	26	29	39	50.44	70	31	0.449	-1.155	-3.121	0.00180116	0.0926584	0	0.1037	0.0763	0.0763	TRUE	0.3054	"ZK896.5"	"ZK896.5.1;ZK896.5.2"	"ZK896.5.1;ZK896.5.2"	""	"IV"	12876984	12879667	NA	NA	NA	NA	NA	NA	"178239"	"Q9XUA8;Q9XUA8"	""	""
"WBGene00020952"	502	551	477	1050	1089	1004	461	699	483	1046	879	976	757.27	548	967	1.768	0.822	3.111	0.00186688	0.0957222	0.0282	0.0598	0.0489	0.0489	TRUE	0.6719	"kel-8"	"W02G9.2a;W02G9.2b;W02G9.2c"	"W02G9.2a;W02G9.2b;W02G9.2c"	"Kelch-like protein 8 [Source:UniProtKB/Swiss-Prot;Acc:G5ED84]"	"V"	2671464	2688500	"GO:0042787;GO:0016567;GO:0042787;GO:0016567;GO:0016567"	"protein ubiquitination involved in ubiquitin-dependent protein catabolic process;protein ubiquitination;protein ubiquitination involved in ubiquitin-dependent protein catabolic process;protein ubiquitination;protein ubiquitination"	"GO:0004842;GO:0005515;GO:0004842;GO:0005515;GO:0005515"	"ubiquitin-protein transferase activity;protein binding;ubiquitin-protein transferase activity;protein binding;protein binding"	"GO:0030054;GO:0045202;GO:0014069;GO:0031463;GO:0043025;GO:0043005;GO:0030054;GO:0045202;GO:0014069;GO:0031463;GO:0043025;GO:0043005;GO:0031463"	"cell junction;synapse;postsynaptic density;Cul3-RING ubiquitin ligase complex;neuronal cell body;neuron projection;cell junction;synapse;postsynaptic density;Cul3-RING ubiquitin ligase complex;neuronal cell body;neuron projection;Cul3-RING ubiquitin ligase complex"	"3565011"	";A0A0K3AY66;A0A0K3ASX2"	"ENSG00000145332"	"KLHL8"
"WBGene00019579"	128	71	143	56	82	52	118	90	145	56	66	51	87.47	118	58	0.49	-1.03	-3.103	0.0019163	0.0979329	0.0272	0.0838	0.0669	0.0669	TRUE	0.1028	"oac-57"	"K09E10.1a;K09E10.1b;K09E10.1c"	"K09E10.1a;K09E10.1b;"	"O-ACyltransferase homolog [Source:RefSeq peptide;Acc:NP_001255639]"	"IV"	12304462	12307820	"GO:0008152;GO:0008152"	"metabolic process;metabolic process"	"GO:0016740;GO:0016746;GO:0016747;GO:0016740;GO:0016746;GO:0016747"	"transferase activity;transferase activity	transferring acyl groups;transferase activity	transferring acyl groups other than amino-acyl groups;transferase activity;transferase activity	transferring acyl groups;transferase activity	transferring acyl groups other than amino-acyl groups"	"GO:0016020;GO:0016021;GO:0016020;GO:0016021"	"membrane;integral component of membrane;membrane;integral component of membrane"	"187224"	"A3QMD2;C6ELT9"	""	""
"WBGene00005655"	349	244	427	587	730	706	320	309	432	585	589	686	487.09	354	620	1.751	0.808	3.102	0.00192296	0.0979514	0.0194	0.0615	0.0467	0.0467	TRUE	0.4284	"srr-4"	"K11D12.3a;K11D12.3b"	"K11D12.3a;K11D12.3b"	"Serpentine Receptor	class R [Source:RefSeq peptide;Acc:NP_504347]"	"V"	5019224	5022369	"GO:0008340"	"determination of adult lifespan"	NA	NA	"GO:0016020;GO:0016021;GO:0016020;GO:0016021"	"membrane;integral component of membrane;membrane;integral component of membrane"	"187292"	"O44618;H2KYR4"	""	""
"WBGene00007812"	640	908	696	1553	1816	1573	588	1151	705	1548	1466	1529	1164.3	815	1514	1.861	0.896	3.099	0.0019439	0.098694	0.0657	0.0587	0.0593	0.0593	TRUE	1.5392	"C29F7.3"	"C29F7.3"	"C29F7.3"	"UMP-CMP kinase 1 [Source:UniProtKB/Swiss-Prot;Acc:O17622]"	"X"	13418849	13419909	"GO:0016310;GO:0006139;GO:0006207;GO:0006221;GO:0046939;GO:0006225"	"phosphorylation;nucleobase-containing compound metabolic process;'de novo' pyrimidine nucleobase biosynthetic process;pyrimidine nucleotide biosynthetic process;nucleotide phosphorylation;UDP biosynthetic process"	"GO:0000166;GO:0005524;GO:0016301;GO:0016740;GO:0004127;GO:0009041;GO:0019205;GO:0033862"	"nucleotide binding;ATP binding;kinase activity;transferase activity;cytidylate kinase activity;uridylate kinase activity;nucleobase-containing compound kinase activity;UMP kinase activity"	"GO:0005634;GO:0005737"	"nucleus;cytoplasm"	"181464"	""	"ENSG00000162368"	"CMPK1"
"WBGene00021611"	35	13	22	49	89	56	32	16	22	49	72	54	41	23	58	2.449	1.292	3.092	0.00198661	0.100534	0.0378	0.1145	0.0957	0.0957	TRUE	0.6219	"nhr-238"	"Y46H3D.7a.1;Y46H3D.7a.2;Y46H3D.7b"	"Y46H3D.7a.1;Y46H3D.7a.2;"	"Nuclear Hormone Receptor family [Source:RefSeq peptide;Acc:NP_503461]"	"V"	1628106	1629442	"GO:0006355;GO:0006351;GO:0043401;GO:0006355;GO:0006351;GO:0043401"	"regulation of transcription	DNA-templated;transcription	DNA-templated;steroid hormone mediated signaling pathway;regulation of transcription	DNA-templated;transcription	DNA-templated;steroid hormone mediated signaling pathway"	"GO:0003677;GO:0008270;GO:0046872;GO:0003700;GO:0043565;GO:0003677;GO:0008270;GO:0046872;GO:0003700;GO:0043565"	"DNA binding;zinc ion binding;metal ion binding;transcription factor activity	sequence-specific DNA binding;sequence-specific DNA binding;DNA binding;zinc ion binding;metal ion binding;transcription factor activity	sequence-specific DNA binding;sequence-specific DNA binding"	"GO:0005634;GO:0005634"	"nucleus;nucleus"	"189971"	"Q966B7;Q966B7"	""	""
"WBGene00009396"	3591	4203	3134	8312	7481	7365	3297	5329	3173	8283	6037	7161	5546.48	3933	7160	1.821	0.865	3.086	0.00203124	0.102459	0.0594	0.0571	0.0564	0.0564	TRUE	0.565	"clec-65"	"F35C5.8.1;F35C5.8.2"	"F35C5.8.1;F35C5.8.2"	"C-type LECtin [Source:RefSeq peptide;Acc:NP_496745]"	"II"	12901294	12903335	NA	NA	"GO:0030246;GO:0030246"	"carbohydrate binding;carbohydrate binding"	NA	NA	"174928"	"O45443;O45443"	""	""
"WBGene00008629"	478	98	294	115	184	119	439	124	298	115	148	116	206.58	287	126	0.439	-1.186	-3.072	0.00212276	0.106729	0.1858	0.0681	0.1019	0.1019	TRUE	0.1253	"cpt-5"	"F09F3.9.1;F09F3.9.2"	"F09F3.9.1;F09F3.9.2"	"Carnitine Palmitoyl Transferase [Source:RefSeq peptide;Acc:NP_741637]"	"V"	13873172	13875878	"GO:0008152;GO:0008152"	"metabolic process;metabolic process"	"GO:0016740;GO:0016746;GO:0016740;GO:0016746"	"transferase activity;transferase activity	transferring acyl groups;transferase activity;transferase activity	transferring acyl groups"	NA	NA	"179881"	"G5EG54;G5EG54"	""	""
"WBGene00015419"	5	2	4	16	33	12	5	3	4	16	27	12	10.9	4	18	4.797	2.262	3.065	0.00218026	0.109266	0	0.2743	0.2281	0.2281	TRUE	0.319	"srsx-18"	"C04E6.2"	"C04E6.2"	"Serpentine Receptor	class SX [Source:RefSeq peptide;Acc:NP_504543]"	"V"	5922545	5924297	NA	NA	NA	NA	"GO:0016020;GO:0016021"	"membrane;integral component of membrane"	"182200"	"O01473"	""	""
"WBGene00011262"	58	12	110	14	13	29	53	15	111	14	10	28	38.74	60	17	0.29	-1.785	-3.058	0.00222711	0.111133	0.487	0.1179	0.2103	0.2103	TRUE	0.1395	"pho-8"	"R13H4.3"	"R13H4.3"	"intestinal acid PHOsphatase [Source:RefSeq peptide;Acc:NP_505983]"	"V"	11833629	11835651	"GO:0016311"	"dephosphorylation"	"GO:0003993"	"acid phosphatase activity"	NA	NA	"179621"	"P90949"	"ENSG00000162836"	"ACP6"
"WBGene00021519"	121	122	146	365	251	244	111	155	148	364	203	237	202.85	138	268	1.944	0.959	3.058	0.00223181	0.111133	0.0589	0.0684	0.0653	0.0653	TRUE	0.8213	"Y41D4B.17"	"Y41D4B.17"	"Y41D4B.17"	""	"IV"	1560230	1561811	NA	NA	NA	NA	NA	NA	"176964"	"Q95Y18"	""	""
"WBGene00008830"	91	52	77	150	254	109	84	66	78	149	205	106	114.64	76	153	2.023	1.017	3.037	0.0023878	0.118521	0.0561	0.0774	0.0708	0.0708	TRUE	0.1466	"nhr-176"	"F14H3.11"	"F14H3.11"	"Nuclear Hormone Receptor family [Source:RefSeq peptide;Acc:NP_507045]"	"V"	16071436	16072700	"GO:0006355;GO:0006351;GO:0043401"	"regulation of transcription	DNA-templated;transcription	DNA-templated;steroid hormone mediated signaling pathway"	"GO:0003677;GO:0008270;GO:0046872;GO:0003700;GO:0043565"	"DNA binding;zinc ion binding;metal ion binding;transcription factor activity	sequence-specific DNA binding;sequence-specific DNA binding"	"GO:0005634"	"nucleus"	"184496"	"O45365"	""	""
"WBGene00077757"	178	131	170	120	77	74	163	166	172	120	62	72	125.88	167	85	0.504	-0.988	-3.034	0.00240989	0.119063	0.0485	0.0755	0.0677	0.0677	TRUE	1.2377	"E02H4.7"	"E02H4.7"	"E02H4.7"	""	"X"	14256271	14257422	NA	NA	NA	NA	NA	NA	"7040175"	"B3GWB3"	""	""
"WBGene00017874"	2384	1838	1544	1439	1286	959	2189	2330	1563	1434	1038	932	1581.02	2027	1135	0.56	-0.837	-3.034	0.00241406	0.119063	0.0453	0.0582	0.0542	0.0542	TRUE	0.637	"acdh-9"	"F28A10.6"	"F28A10.6"	"Acyl CoA DeHydrogenase [Source:RefSeq peptide;Acc:NP_493832]"	"II"	846867	848602	"GO:0008152;GO:0055114;GO:0033539;GO:0055088"	"metabolic process;oxidation-reduction process;fatty acid beta-oxidation using acyl-CoA dehydrogenase;lipid homeostasis"	"GO:0016491;GO:0009055;GO:0000062;GO:0003995;GO:0016627;GO:0050660;GO:0052890"	"oxidoreductase activity;electron carrier activity;fatty-acyl-CoA binding;acyl-CoA dehydrogenase activity;oxidoreductase activity	acting on the CH-CH group of donors;flavin adenine dinucleotide binding;oxidoreductase activity	acting on the CH-CH group of donors	with a flavin as acceptor"	"GO:0005739"	"mitochondrion"	"173466"	"Q95YB2"	"ENSG00000151498"	"ACAD8"
"WBGene00013284"	1365	1422	1276	2982	2631	2543	1253	1803	1292	2971	2123	2473	1985.83	1449	2522	1.741	0.8	3.033	0.00242229	0.119091	0.0359	0.0579	0.0496	0.0496	TRUE	0.3507	"daf-22"	"Y57A10C.6"	"Y57A10C.6"	"Non-specific lipid-transfer protein-like 2 [Source:UniProtKB/Swiss-Prot;Acc:G5EDP2]"	"II"	12423512	12425694	"GO:0006810;GO:0008152;GO:0006637;GO:0006694;GO:0006869;GO:0008355;GO:0015914;GO:0061063;GO:0043054;GO:0050920;GO:0000038;GO:0010888;GO:0019236;GO:0030301;GO:0032385;GO:0042811;GO:0043053;GO:0048639;GO:1904070"	"transport;metabolic process;acyl-CoA metabolic process;steroid biosynthetic process;lipid transport;olfactory learning;phospholipid transport;positive regulation of nematode larval development;dauer exit;regulation of chemotaxis;very long-chain fatty acid metabolic process;negative regulation of lipid storage;response to pheromone;cholesterol transport;positive regulation of intracellular choles…	"GO:0016740;GO:0016747;GO:0003824;GO:0008289;GO:0015248;GO:0032934;GO:0033814"	"transferase activity;transferase activity	transferring acyl groups other than amino-acyl groups;catalytic activity;lipid binding;sterol transporter activity;sterol binding;propanoyl-CoA C-acyltransferase activity"	"GO:0005777"	"peroxisome"	"174881"	""	"ENSG00000116171"	"SCP2"
"WBGene00019682"	9162	6497	7681	17492	13404	13838	8411	8237	7776	17430	10817	13455	11021	8141	13901	1.707	0.772	3.023	0.00250542	0.122789	0.0293	0.0569	0.0469	0.0469	TRUE	0.2069	"K12H4.7"	"K12H4.7a;K12H4.7b"	"K12H4.7a;K12H4.7b"	"Putative serine protease K12H4.7 [Source:UniProtKB/Swiss-Prot;Acc:P34528]"	"III"	8048424	8051155	"GO:0006508;GO:0045087;GO:0006508"	"proteolysis;innate immune response;proteolysis"	"GO:0016787;GO:0008233;GO:0008236;GO:0004185;GO:0008239;GO:0008236"	"hydrolase activity;peptidase activity;serine-type peptidase activity;serine-type carboxypeptidase activity;dipeptidyl-peptidase activity;serine-type peptidase activity"	"GO:0005575"	"cellular_component"	"176136"	";"	"ENSG00000112812"	"PRSS16"
"WBGene00010125"	35	55	46	11	26	24	32	70	47	11	21	23	33.95	50	18	0.376	-1.411	-3.014	0.0025794	0.126017	0.1087	0.1265	0.1221	0.1221	TRUE	0.1699	"dod-22"	"F55G11.5a;F55G11.5b"	"F55G11.5a;F55G11.5b"	"Downstream Of DAF-16 (regulated by DAF-16) [Source:RefSeq peptide;Acc:NP_001255689]"	"IV"	12965387	12967376	"GO:0045087;GO:0050829"	"innate immune response;defense response to Gram-negative bacterium"	NA	NA	NA	NA	"178247"	"Q9XUE0;D5MCV0"	""	""
"WBGene00009393"	4180	3802	4230	10466	6390	8299	3837	4820	4282	10429	5157	8069	6099.15	4313	7885	1.828	0.87	3.008	0.00262743	0.127962	0.0623	0.057	0.0601	0.0601	TRUE	0.1471	"clec-62"	"F35C5.5a;F35C5.5b"	"F35C5.5a;F35C5.5b"	"C-type LECtin [Source:RefSeq peptide;Acc:NP_496742]"	"II"	12893064	12895098	"GO:0045087"	"innate immune response"	"GO:0030246;GO:0030246"	"carbohydrate binding;carbohydrate binding"	NA	NA	"174926"	"O45441;O45440"	""	""
"WBGene00007508"	382	243	293	180	253	176	351	308	297	179	204	171	251.68	319	185	0.581	-0.784	-3.006	0.00264292	0.128079	0.0047	0.0661	0.0449	0.0449	TRUE	0.0931	"C10C5.4"	"C10C5.4"	"C10C5.4"	"Aminoacylase-1 [Source:RefSeq peptide;Acc:NP_501651]"	"IV"	9378603	9380450	"GO:0008152;GO:0006508;GO:0006520"	"metabolic process;proteolysis;cellular amino acid metabolic process"	"GO:0016787;GO:0046872;GO:0008237;GO:0004046"	"hydrolase activity;metal ion binding;metallopeptidase activity;aminoacylase activity"	"GO:0005737"	"cytoplasm"	"177768"	"Q17899"	"ENSG00000114786;ENSG00000243989"	"ABHD14A-ACY1;ACY1"
"WBGene00006927"	26288	37481	29568	19950	23139	17973	24133	47519	29935	19879	18673	17475	26269.1	33862	18676	0.552	-0.858	-3.006	0.00264633	0.128079	0.0667	0.0567	0.0587	0.0587	TRUE	0.6129	"vit-3"	"F59D8.1"	"F59D8.1"	"Vitellogenin-3 [Source:UniProtKB/Swiss-Prot;Acc:Q9N4J2]"	"X"	3567397	3572549	"GO:0006869"	"lipid transport"	"GO:0005319;GO:0045735"	"lipid transporter activity;nutrient reservoir activity"	"GO:0005576"	"extracellular region"	"24104675"	""	""	""
"WBGene00016670"	113	557	71	16	47	2	104	706	72	16	38	2	156.27	294	19	0.063	-3.978	-2.989	0.00279849	0.135023	1.2496	0.0718	0.3229	1.2496	TRUE	8.9225	"ilys-3"	"C45G7.3"	"C45G7.3"	"Invertebrate LYSozyme [Source:RefSeq peptide;Acc:NP_500206]"	"IV"	2464471	2465440	"GO:0008152"	"metabolic process"	"GO:0003796"	"lysozyme activity"	NA	NA	"177033"	"O76357"	""	""
"WBGene00044728"	426	461	207	1420	860	570	391	584	210	1415	694	554	641.39	395	888	2.249	1.169	2.967	0.00300744	0.144655	0.2453	0.0604	0.11	0.11	TRUE	0.8114	"Y53F4B.45"	"Y53F4B.45"	""	""	"II"	15042805	15044011	NA	NA	NA	NA	NA	NA	NA	NA	""	""
"WBGene00001730"	47	59	34	16	36	10	43	75	34	16	29	10	34.51	51	18	0.365	-1.455	-2.959	0.00309094	0.147862	0.1811	0.1254	0.1388	0.1388	TRUE	0.9218	"grl-21"	"ZC168.5"	"ZC168.5"	"GRound-Like (grd related) [Source:RefSeq peptide;Acc:NP_501988]"	"IV"	10737477	10738191	NA	NA	NA	NA	NA	NA	"177967"	"Q23248"	""	""
"WBGene00011566"	2	1	4	15	25	8	2	1	4	15	20	8	8.34	2	14	5.928	2.568	2.957	0.00310156	0.147862	0	0.3411	0.2934	0.2934	TRUE	0.1614	"nhr-214"	"T07C5.3a;T07C5.3b"	"T07C5.3a;T07C5.3b"	"Nuclear Hormone Receptor family [Source:RefSeq peptide;Acc:NP_510121]"	"X"	12700393	12702063	"GO:0006355;GO:0006351;GO:0043401;GO:0006355;GO:0006351;GO:0043401"	"regulation of transcription	DNA-templated;transcription	DNA-templated;steroid hormone mediated signaling pathway;regulation of transcription	DNA-templated;transcription	DNA-templated;steroid hormone mediated signaling pathway"	"GO:0003677;GO:0008270;GO:0046872;GO:0003700;GO:0043565;GO:0003677;GO:0008270;GO:0046872;GO:0003700;GO:0043565"	"DNA binding;zinc ion binding;metal ion binding;transcription factor activity	sequence-specific DNA binding;sequence-specific DNA binding;DNA binding;zinc ion binding;metal ion binding;transcription factor activity	sequence-specific DNA binding;sequence-specific DNA binding"	"GO:0005634;GO:0005634"	"nucleus;nucleus"	"188210"	"Q22296;B2MZB5"	""	""
"WBGene00008296"	260	199	396	540	584	616	239	252	401	538	471	599	416.7	297	536	1.802	0.85	2.957	0.00310266	0.147862	0.0455	0.0624	0.0568	0.0568	TRUE	1.0267	"cdr-2"	"C54D10.1"	"C54D10.1"	"CaDmium Responsive [Source:RefSeq peptide;Acc:NP_506114]"	"V"	12414622	12415711	"GO:0060626;GO:1990170"	"regulation of cullin deneddylation;stress response to cadmium ion"	NA	NA	"GO:0016020;GO:0016021"	"membrane;integral component of membrane"	"183779"	"G5ECX9"	"ENSG00000146267"	"FAXC"
"WBGene00009523"	196	116	86	58	112	30	180	147	87	58	90	29	98.57	138	59	0.43	-1.218	-2.956	0.00311567	0.147871	0.1929	0.0807	0.1107	0.1107	TRUE	0.4597	"clec-165"	"F38A1.10"	"F38A1.10"	"C-type LECtin [Source:RefSeq peptide;Acc:NP_741305]"	"IV"	1245399	1246872	"GO:0045087"	"innate immune response"	"GO:0030246"	"carbohydrate binding"	NA	NA	"185440"	"A4F315"	""	""
"WBGene00016204"	71	46	44	162	148	77	65	58	45	161	119	75	87.3	56	118	2.116	1.081	2.955	0.00312681	0.147871	0.0813	0.0838	0.0831	0.0831	TRUE	0.1077	"gsto-1"	"C29E4.7"	"C29E4.7"	"Glutathione transferase omega-1 [Source:UniProtKB/Swiss-Prot;Acc:P34345]"	"III"	7945157	7947018	"GO:0008152;GO:0055114;GO:0098869;GO:0006979;GO:0006749;GO:0000303;GO:0010731;GO:0031668"	"metabolic process;oxidation-reduction process;cellular oxidant detoxification;response to oxidative stress;glutathione metabolic process;response to superoxide;protein glutathionylation;cellular response to extracellular stimulus"	"GO:0016740;GO:0016491;GO:0004364;GO:0045174;GO:0050610;GO:0005515"	"transferase activity;oxidoreductase activity;glutathione transferase activity;glutathione dehydrogenase (ascorbate) activity;methylarsonate reductase activity;protein binding"	"GO:0005737;GO:0005575"	"cytoplasm;cellular_component"	"183000"	""	"ENSG00000065621;ENSG00000148834"	"GSTO2;GSTO1"
"WBGene00002021"	1104	751	941	1596	1761	1719	1014	952	953	1590	1421	1671	1266.86	973	1561	1.604	0.682	2.955	0.0031314	0.147871	0.0036	0.0585	0.0376	0.0376	TRUE	0.0744	"hsp-17"	"F52E1.7a;F52E1.7b"	"F52E1.7a;F52E1.7b"	"Heat Shock Protein [Source:RefSeq peptide;Acc:NP_001023957]"	"V"	8384774	8385927	NA	NA	NA	NA	NA	NA	"186113"	"Q20660;Q7JP52"	"ENSG00000160202;ENSG00000004776;ENSG00000152137;ENSG00000109846;ENSG00000106211;ENSG00000276076"	"CRYAA;HSPB6;HSPB8;CRYAB;HSPB1;CH507-152C13.3"
"WBGene00005555"	22	6	11	1	4	2	20	8	11	1	3	2	7.52	13	2	0.16	-2.64	-2.949	0.00318724	0.149978	0	0.3722	0.3181	0.3181	TRUE	0.2998	"sri-43"	"T10D4.10"	"T10D4.10"	"Serpentine Receptor	class I [Source:RefSeq peptide;Acc:NP_494458]"	"II"	3143394	3144652	NA	NA	NA	NA	"GO:0016020;GO:0016021"	"membrane;integral component of membrane"	"191916"	"Q9TZE8"	""	""
"WBGene00011286"	201	95	165	86	75	101	185	120	167	86	61	98	119.41	157	82	0.516	-0.956	-2.948	0.00319533	0.149978	0.0436	0.0765	0.0667	0.0667	TRUE	0.5087	"ttr-29"	"R90.4"	"R90.4"	"TransThyretin-Related family domain [Source:RefSeq peptide;Acc:NP_506227]"	"V"	12906130	12906746	NA	NA	NA	NA	"GO:0005615"	"extracellular space"	"187890"	"Q22034"	""	""
"WBGene00008494"	114	156	246	385	344	451	105	198	249	384	278	439	275.21	184	367	1.996	0.997	2.936	0.00332387	0.155541	0.1111	0.0653	0.0789	0.0789	TRUE	0.8569	"F01D5.3"	"F01D5.3"	"F01D5.3"	""	"II"	13999158	14000065	"GO:0045087"	"innate immune response"	NA	NA	NA	NA	"184057"	"Q9XVB4"	""	""
"WBGene00011362"	87	22	174	45	33	31	80	28	176	45	27	30	64.26	95	34	0.356	-1.49	-2.928	0.00341213	0.159192	0.3756	0.0936	0.1674	0.1674	TRUE	0.2076	"T02B5.1"	"T02B5.1"	"T02B5.1"	"Carboxylic ester hydrolase [Source:RefSeq peptide;Acc:NP_506506]"	"V"	14163250	14166730	"GO:0008152"	"metabolic process"	"GO:0016787;GO:0052689"	"hydrolase activity;carboxylic ester hydrolase activity"	"GO:0016020;GO:0016021;GO:0005615"	"membrane;integral component of membrane;extracellular space"	"179915"	"O01302"	"ENSG00000042832"	"TG"
"WBGene00001754"	233	233	210	360	530	475	214	295	213	359	428	462	328.36	241	416	1.732	0.793	2.917	0.00352895	0.164149	0.0225	0.0639	0.0499	0.0499	TRUE	0.4239	"gst-6"	"F11G11.3"	"F11G11.3"	"Probable glutathione S-transferase 6 [Source:UniProtKB/Swiss-Prot;Acc:P91252]"	"II"	4879885	4881110	"GO:0008152;GO:0045087"	"metabolic process;innate immune response"	"GO:0016740;GO:0004364;GO:0005515"	"transferase activity;glutathione transferase activity;protein binding"	"GO:0005575"	"cellular_component"	"173841"	""	"ENSG00000243955;ENSG00000174156;ENSG00000182793;ENSG00000244067;ENSG00000170899"	"GSTA1;GSTA3;GSTA5;GSTA2;GSTA4"
"WBGene00008220"	662	639	496	1506	1563	809	608	810	502	1501	1261	787	911.44	640	1183	1.849	0.887	2.909	0.00362619	0.168168	0.0753	0.0593	0.0658	0.0658	TRUE	0.2994	"C50B6.7"	"C50B6.7"	"C50B6.7"	"Alpha-amylase [Source:RefSeq peptide;Acc:NP_506303]"	"V"	13322367	13324970	"GO:0008152;GO:0005975"	"metabolic process;carbohydrate metabolic process"	"GO:0016787;GO:0016798;GO:0003824;GO:0043169;GO:0004556"	"hydrolase activity;hydrolase activity	acting on glycosyl bonds;catalytic activity;cation binding;alpha-amylase activity"	NA	NA	"179813"	"P91982"	"ENSG00000240038;ENSG00000237763;ENSG00000174876;ENSG00000243480;ENSG00000187733"	"AMY2B;AMY1A;AMY1B;AMY2A;AMY1C"
"WBGene00009493"	43	48	32	124	154	54	39	61	32	124	124	53	72.18	44	100	2.279	1.188	2.9	0.00373622	0.172756	0.1436	0.0895	0.1044	0.1044	TRUE	1.6959	"hrg-4"	"F36H1.5b;F36H1.5c"	"F36H1.5b;F36H1.5c"	"Heme Responsive Gene [Source:RefSeq peptide;Acc:NP_001294019]"	"IV"	11030160	11031082	"GO:0015886;GO:0015886"	"heme transport;heme transport"	"GO:0015232;GO:0015232"	"heme transporter activity;heme transporter activity"	"GO:0016020;GO:0016021"	"membrane;integral component of membrane"	"185380"	";A0A061AD77"	""	""
"WBGene00003590"	752	309	491	179	477	253	690	392	497	178	385	246	398.08	526	270	0.513	-0.964	-2.896	0.0037779	0.174164	0.1134	0.0626	0.0771	0.0771	TRUE	0.4783	"nex-3"	"C28A5.3"	"C28A5.3"	"Annexin [Source:RefSeq peptide;Acc:NP_497903]"	"III"	4442081	4444239	NA	NA	"GO:0005509;GO:0005544;GO:0005545;GO:0001786;GO:0008201;GO:0043395;GO:0008429"	"calcium ion binding;calcium-dependent phospholipid binding;1-phosphatidylinositol binding;phosphatidylserine binding;heparin binding;heparan sulfate proteoglycan binding;phosphatidylethanolamine binding"	NA	NA	"191716"	"Q27473"	"ENSG00000109511"	"ANXA10"
"WBGene00021582"	18	8	70	138	73	97	17	10	71	138	59	94	64.71	33	97	2.96	1.566	2.889	0.00386744	0.177765	0.5126	0.0933	0.1907	0.1907	TRUE	0.8279	"clec-71"	"Y46C8AL.4"	"Y46C8AL.4"	"C-type LECtin [Source:RefSeq peptide;Acc:NP_500440]"	"IV"	3937464	3939924	"GO:0045087"	"innate immune response"	"GO:0030246"	"carbohydrate binding"	NA	NA	"189945"	"Q9N3W9"	""	""
"WBGene00002259"	162	161	174	280	356	353	149	204	176	279	287	343	239.75	176	303	1.722	0.784	2.878	0.0039996	0.183297	0.0134	0.0666	0.049	0.049	TRUE	0.2054	"lbp-7"	"T22G5.2"	"T22G5.2"	"Fatty acid-binding protein homolog 7 [Source:UniProtKB/Swiss-Prot;Acc:O02323]"	"V"	13879550	13880214	"GO:0006810"	"transport"	"GO:0005215;GO:0008289"	"transporter activity;lipid binding"	NA	NA	"191701"	""	"ENSG00000121769;ENSG00000170323;ENSG00000162444;ENSG00000143320;ENSG00000139194;ENSG00000147588;ENSG00000166426;ENSG00000114115;ENSG00000114113;ENSG00000197416;ENSG00000164687;ENSG00000164434;ENSG00000205186"	"FABP3;FABP4;RBP7;CRABP2;RBP5;PMP2;CRABP1;RBP1;RBP2;FABP12;FABP5;FABP7;FABP9"
"WBGene00011841"	33	22	21	5	18	4	30	28	21	5	15	4	17.14	26	8	0.301	-1.733	-2.877	0.0040202	0.1837	0.1323	0.1951	0.1836	0.1836	TRUE	1.9888	"scl-25"	"T19C9.5"	"T19C9.5"	"SCP-Like extracellular protein [Source:RefSeq peptide;Acc:NP_507364]"	"V"	17227179	17227961	NA	NA	NA	NA	NA	NA	"188600"	"O45790"	""	""
"WBGene00018758"	548	692	561	1241	1277	1154	503	877	568	1237	1031	1122	889.59	649	1130	1.741	0.8	2.868	0.00413578	0.188427	0.046	0.0593	0.0549	0.0549	TRUE	1.0968	"F53E10.1"	"F53E10.1"	"F53E10.1"	""	"V"	2615790	2618554	"GO:0008152"	"metabolic process"	"GO:0003824;GO:0030170;GO:0030151"	"catalytic activity;pyridoxal phosphate binding;molybdenum ion binding"	NA	NA	"178729"	"P91321"	"ENSG00000186205;ENSG00000117791"	"MARC1;MARC2"
"WBGene00022386"	487	427	573	986	991	821	447	541	580	983	800	798	691.51	523	860	1.645	0.718	2.865	0.00417131	0.18949	0.0138	0.0601	0.0438	0.0438	TRUE	0.1902	"Y95B8A.6"	"Y95B8A.6a.1;Y95B8A.6a.2;Y95B8A.6b.1;Y95B8A.6b.2;Y95B8A.6c;Y95B8A.6d"	"Y95B8A.6a.1;Y95B8A.6a.2;Y95B8A.6b.1;Y95B8A.6b.2;Y95B8A.6c;Y95B8A.6d"	""	"I"	882918	890194	NA	NA	NA	NA	NA	NA	"171674"	"H2L0P3;H2L0P3;Q86S62;Q86S62;V6CLD9;V6CLA6"	""	""
"WBGene00017706"	66	44	12	19	18	7	61	56	12	19	15	7	28.13	43	14	0.314	-1.672	-2.864	0.00418557	0.189583	0.3772	0.141	0.1989	0.1989	TRUE	3.0531	"F22E5.7"	"F22E5.7"	"F22E5.7"	""	"II"	2642090	2642938	NA	NA	NA	NA	NA	NA	"184836"	"O16707"	""	""
"WBGene00011578"	24	15	12	50	61	33	22	19	12	50	49	32	30.72	18	44	2.466	1.302	2.854	0.00431821	0.195023	0.0338	0.1339	0.1096	0.1096	TRUE	0.4217	"npr-20"	"T07D4.1"	"T07D4.1"	"NeuroPeptide Receptor family [Source:RefSeq peptide;Acc:NP_495888]"	"II"	8860913	8865173	"GO:0007186"	"G-protein coupled receptor signaling pathway"	"GO:0004930"	"G-protein coupled receptor activity"	"GO:0016020;GO:0016021"	"membrane;integral component of membrane"	"188226"	"G5EFT1"	""	""
"WBGene00011593"	11	1	7	22	35	19	10	1	7	22	28	18	14.52	6	23	3.598	1.847	2.848	0.00439787	0.198044	0.0614	0.2201	0.2	0.2	TRUE	0.8303	"T07G12.2"	"T07G12.2"	"T07G12.2"	""	"IV"	10530709	10532915	"GO:0055085;GO:0006810"	"transmembrane transport;transport"	"GO:0005215"	"transporter activity"	"GO:0016020;GO:0016021"	"membrane;integral component of membrane"	"188241"	"O18061"	"ENSG00000213901"	"SLC23A3"
"WBGene00016957"	1681	1589	1244	924	1389	767	1543	2015	1259	921	1121	746	1267.43	1606	929	0.579	-0.789	-2.842	0.00448688	0.201469	0.0453	0.0585	0.0547	0.0547	TRUE	0.2372	"atic-1"	"C55F2.1a;C55F2.1b;C55F2.1c"	"C55F2.1a;C55F2.1b;C55F2.1c"	"5-Aminoimidazole-4-carboxamide ribonucleotide formylTransferase/IMP Cyclohydrolase homolog [Source:RefSeq peptide;Acc:NP_001023101]"	"IV"	7882028	7900246	"GO:0006164;GO:0006164;GO:0006164"	"purine nucleotide biosynthetic process;purine nucleotide biosynthetic process;purine nucleotide biosynthetic process"	"GO:0016787;GO:0016740;GO:0003824;GO:0003937;GO:0004643;GO:0016787;GO:0016740;GO:0003824;GO:0003937;GO:0004643;GO:0016787;GO:0016740;GO:0003824;GO:0003937;GO:0004643"	"hydrolase activity;transferase activity;catalytic activity;IMP cyclohydrolase activity;phosphoribosylaminoimidazolecarboxamide formyltransferase activity;hydrolase activity;transferase activity;catalytic activity;IMP cyclohydrolase activity;phosphoribosylaminoimidazolecarboxamide formyltransferase activity;hydrolase activity;transferase activity;catalytic activity;IMP cyclohydrolase activity;pho…	NA	NA	"177576"	"Q95QQ5;Q95QQ4;Q7JNV5"	""	""
"WBGene00021585"	71	54	33	120	122	119	65	68	33	120	98	116	83.46	55	111	2.001	1.001	2.83	0.00465023	0.208202	0.0513	0.0851	0.0764	0.0764	TRUE	1.0422	"clec-74"	"Y46C8AL.8"	"Y46C8AL.8"	"C-type LECtin [Source:RefSeq peptide;Acc:NP_500446]"	"IV"	3957005	3960139	"GO:0045087"	"innate immune response"	"GO:0030246"	"carbohydrate binding"	NA	NA	"189948"	"Q9N3W1"	""	""
"WBGene00022569"	133	77	95	183	243	179	122	98	96	182	196	174	144.73	105	184	1.747	0.804	2.828	0.00468898	0.208785	0.0022	0.073	0.0508	0.0508	TRUE	0.2	"ZC239.6"	"ZC239.6.1;ZC239.6.2;ZC239.6.3"	"ZC239.6.1;ZC239.6.2;ZC239.6.3"	""	"II"	3209478	3211376	"GO:0051260;GO:0051260;GO:0051260"	"protein homooligomerization;protein homooligomerization;protein homooligomerization"	"GO:0005515;GO:0005515;GO:0005515"	"protein binding;protein binding;protein binding"	NA	NA	"173663"	"P91556;P91556;P91556"	""	""
"WBGene00019986"	559	299	409	758	967	642	513	379	414	755	780	624	577.71	435	720	1.652	0.724	2.828	0.00469014	0.208785	0.0168	0.0608	0.0454	0.0454	TRUE	0.2849	"R09F10.1"	"R09F10.1"	"R09F10.1"	""	"X"	8323592	8325043	"GO:0006508;GO:0051603;GO:0006955;GO:0006919;GO:0010952;GO:2001235"	"proteolysis;proteolysis involved in cellular protein catabolic process;immune response;activation of cysteine-type endopeptidase activity involved in apoptotic process;positive regulation of peptidase activity;positive regulation of apoptotic signaling pathway"	"GO:0016787;GO:0008233;GO:0004197;GO:0008234;GO:0004177;GO:0008656"	"hydrolase activity;peptidase activity;cysteine-type endopeptidase activity;cysteine-type peptidase activity;aminopeptidase activity;cysteine-type endopeptidase activator activity involved in apoptotic process"	"GO:0016020;GO:0016021;GO:0005615;GO:0005764"	"membrane;integral component of membrane;extracellular space;lysosome"	"181087"	"Q23030"	"ENSG00000256043"	"CTSO"
"WBGene00003574"	49	11	33	4	13	15	45	14	33	4	10	15	20.23	31	10	0.313	-1.675	-2.81	0.00495635	0.220005	0.2557	0.1739	0.1917	0.1917	TRUE	0.1719	"ncx-9"	"C13D9.8"	"C13D9.8"	"Na/Ca eXchangers [Source:RefSeq peptide;Acc:NP_504342]"	"V"	4991505	4995064	"GO:0055085"	"transmembrane transport"	NA	NA	"GO:0016020;GO:0016021"	"membrane;integral component of membrane"	"182576"	"O16242"	"ENSG00000089060"	"SLC8B1"
"WBGene00009104"	152	73	86	48	88	17	140	93	87	48	71	17	75.76	107	45	0.426	-1.233	-2.801	0.00509572	0.225353	0.2356	0.088	0.1244	0.1244	TRUE	0.7487	"F25C8.1"	"F25C8.1"	""	""	"V"	20907470	20909746	NA	NA	NA	NA	NA	NA	NA	NA	""	""
"WBGene00006627"	25	8	21	45	62	39	23	10	21	45	50	38	31.19	18	44	2.411	1.27	2.8	0.00511073	0.225353	0.0131	0.1327	0.109	0.109	TRUE	0.6078	"tsp-1"	"C02F5.8"	"C02F5.8"	"Tetraspanin-1 [Source:UniProtKB/Swiss-Prot;Acc:P34285]"	"III"	8237995	8239423	"GO:0045087;GO:0007166"	"innate immune response;cell surface receptor signaling pathway"	NA	NA	"GO:0016020;GO:0016021;GO:0005887"	"membrane;integral component of membrane;integral component of plasma membrane"	"192096"	""	""	""
"WBGene00002058"	164	134	141	240	446	227	151	170	143	239	360	221	213.83	155	273	1.773	0.827	2.799	0.00512034	0.225353	0.0374	0.0678	0.0577	0.0577	TRUE	0.8824	"ifd-2"	"F25E2.4"	"F25E2.4"	"Intermediate filament protein ifd-2 [Source:UniProtKB/Swiss-Prot;Acc:Q19782]"	"X"	813852	815929	NA	NA	"GO:0005198"	"structural molecule activity"	"GO:0005737;GO:0005882"	"cytoplasm;intermediate filament"	"180430"	""	"ENSG00000113368;ENSG00000152936;ENSG00000160789;ENSG00000176619"	"LMNB1;LMNTD1;LMNA;LMNB2"
"WBGene00019563"	23	23	18	53	55	56	21	29	18	53	44	54	36.69	23	50	2.229	1.156	2.797	0.00515265	0.226134	0	0.1213	0.0906	0.0906	TRUE	0.2844	"K09C6.9"	"K09C6.9"	"K09C6.9"	""	"V"	853464	855076	NA	NA	NA	NA	NA	NA	"187204"	"O16945"	""	""
"WBGene00003879"	73	142	378	62	75	129	67	180	383	62	61	125	146.24	210	83	0.393	-1.347	-2.795	0.005187	0.227001	0.3957	0.0729	0.1592	0.1592	TRUE	0.2098	"ora-1"	"F57H12.3"	"F57H12.3"	"Onchocerca Related Antigen family [Source:RefSeq peptide;Acc:NP_501334]"	"IV"	7977836	7979014	NA	NA	NA	NA	NA	NA	"191739"	"O45098"	""	""
"WBGene00001388"	27	13	34	51	84	53	25	16	34	51	68	52	40.97	25	57	2.234	1.16	2.794	0.00520938	0.22734	0.0311	0.1146	0.0952	0.0952	TRUE	0.4857	"far-4"	"F15B9.2"	"F15B9.2"	"Fatty Acid/Retinol binding protein [Source:RefSeq peptide;Acc:NP_506252]"	"V"	12998425	12999659	NA	NA	"GO:0008289"	"lipid binding"	NA	NA	"191633"	"Q19477"	""	""
"WBGene00016022"	44	25	25	73	82	64	40	32	25	73	66	62	49.76	32	67	2.059	1.042	2.781	0.0054133	0.235577	0	0.1043	0.078	0.078	TRUE	0.3457	"C23H3.9"	"C23H3.9a;C23H3.9b;C23H3.9c;C23H3.9d;C23H3.9e"	"C23H3.9a;C23H3.9b;;C23H3.9d;C23H3.9e"	""	"II"	71675	77460	NA	NA	NA	NA	NA	NA	"173391"	"H2KYX5;H2KYX6;Q6A5A0;A0A0K3ATW3"	"ENSG00000214309"	"MBLAC1"
"WBGene00011756"	236	96	116	235	614	216	217	122	117	234	495	210	232.58	152	313	2.06	1.043	2.778	0.00547659	0.236639	0.1685	0.0669	0.0966	0.0966	TRUE	2.9875	"ctg-2"	"T13H5.2a;T13H5.2b"	"T13H5.2a;T13H5.2b"	"CRAL/TRIO and GOLD domain containing [Source:RefSeq peptide;Acc:NP_001254156]"	"II"	8514826	8517106	"GO:0006810;GO:0006810"	"transport;transport"	NA	NA	"GO:0016021;GO:0016021"	"integral component of membrane;integral component of membrane"	"174360"	"Q22467;B7WN92;B7WN92"	"ENSG00000214491;ENSG00000249590;ENSG00000100003;ENSG00000133488;ENSG00000100012"	"SEC14L6;RP4-539M6.19;SEC14L2;SEC14L4;SEC14L3"
"WBGene00017892"	7036	6436	10413	14444	14308	16909	6459	8160	10542	14393	11546	16441	11256.9	8387	14127	1.684	0.752	2.777	0.00548263	0.236639	0.0449	0.0569	0.0528	0.0528	TRUE	0.3668	"F28B4.3"	"F28B4.3.1;F28B4.3.2"	"F28B4.3.1;F28B4.3.2"	""	"X"	3227489	3235408	NA	NA	"GO:0005515;GO:0005515"	"protein binding;protein binding"	NA	NA	"180612"	"Q19853;Q19853"	""	""
"WBGene00012664"	2381	3168	2613	7022	3944	6874	2186	4016	2645	6997	3183	6684	4285.21	2949	5621	1.906	0.931	2.777	0.00548338	0.236639	0.1227	0.0572	0.0807	0.0807	TRUE	1.7585	"Y39B6A.1"	"Y39B6A.1"	"Y39B6A.1"	""	"V"	19201013	19203607	NA	NA	NA	NA	NA	NA	"180264"	"Q9NES7"	""	""
"WBGene00012018"	5499	3412	6294	7759	10596	9361	5048	4326	6372	7732	8551	9102	6855.05	5249	8462	1.612	0.689	2.774	0.00553708	0.238294	0.0226	0.057	0.0443	0.0443	TRUE	0.4273	"T25C12.3"	"T25C12.3"	"T25C12.3"	""	"X"	11491095	11499999	NA	NA	"GO:0005515"	"protein binding"	NA	NA	"259727"	"G5ECR0"	""	""
"WBGene00006539"	2126	1401	1098	865	1448	697	1952	1776	1112	862	1169	678	1257.95	1613	903	0.56	-0.837	-2.773	0.00555919	0.238584	0.0742	0.0585	0.0649	0.0649	TRUE	0.8323	"tbb-6"	"T04H1.9"	"T04H1.9"	"TuBulin	Beta [Source:RefSeq peptide;Acc:NP_506075]"	"V"	12261804	12263368	"GO:0008152;GO:0007017"	"metabolic process;microtubule-based process"	"GO:0003924;GO:0005525;GO:0000166;GO:0005200"	"GTPase activity;GTP binding;nucleotide binding;structural constituent of cytoskeleton"	"GO:0005874"	"microtubule"	"179680"	"G5EF01"	"ENSG00000074935"	"TUBE1"
"WBGene00219668"	0	0	0	7	1	8	0	0	0	7	1	8	2.59	0	5	26.48	4.727	2.77	0.00560059	NA	1.3245	0.9715	1.0083	1.0083	TRUE	1.408	"anr-33"	"E02C12.18"	""	""	"V"	9371733	9371934	NA	NA	NA	NA	NA	NA	NA	NA	""	""
"WBGene00012591"	685	914	895	592	538	539	629	1159	906	590	434	524	706.98	898	516	0.575	-0.799	-2.765	0.00569573	0.243771	0.0528	0.06	0.0586	0.0586	TRUE	0.1297	"nspe-1"	"Y38E10A.13"	"Y38E10A.13"	"Nematode Specific Peptide family	group E [Source:RefSeq peptide;Acc:NP_496696]"	"II"	12620548	12620885	NA	NA	NA	NA	NA	NA	"189660"	"Q9NAJ8"	""	""
"WBGene00011850"	231	179	174	467	341	343	212	227	176	465	275	333	281.53	205	358	1.746	0.804	2.758	0.00581047	0.247685	0.0417	0.0651	0.0573	0.0573	TRUE	0.3883	"T20B3.1"	"T20B3.1"	"T20B3.1"	""	"V"	16815567	16820715	"GO:0008152"	"metabolic process"	"GO:0016740;GO:0016746"	"transferase activity;transferase activity	transferring acyl groups"	NA	NA	"180126"	"Q9XUN8"	"ENSG00000005469"	"CROT"
"WBGene00010513"	148	87	89	64	85	44	136	110	90	64	69	43	85.24	112	59	0.521	-0.94	-2.758	0.00581907	0.247685	0.0378	0.0845	0.0711	0.0711	TRUE	0.2222	"K02E11.4"	"K02E11.4"	"K02E11.4"	""	"V"	14247524	14248075	NA	NA	NA	NA	NA	NA	"186895"	"Q21140"	""	""
"WBGene00007232"	37	11	33	60	91	52	34	14	33	60	73	51	44.18	27	61	2.236	1.161	2.752	0.00592857	0.251656	0.0684	0.1104	0.1014	0.1014	TRUE	0.7272	"C01G10.5"	"C01G10.5"	"C01G10.5"	""	"V"	15089102	15089499	NA	NA	NA	NA	NA	NA	"182082"	"Q93165"	""	""
"WBGene00017205"	2	1	1	23	12	2	2	1	1	23	10	2	6.44	1	12	8.284	3.05	2.745	0.00604282	0.255807	0	0.4248	0.4694	0.4694	TRUE	0.1264	"F07C4.12"	"F07C4.12a;F07C4.12b"	"F07C4.12a;F07C4.12b"	"Carboxylic ester hydrolase [Source:RefSeq peptide;Acc:NP_001033475]"	"V"	7647836	7649817	"GO:0008152"	"metabolic process"	"GO:0052689;GO:0016787;GO:0052689"	"carboxylic ester hydrolase activity;hydrolase activity;carboxylic ester hydrolase activity"	"GO:0005615;GO:0005615"	"extracellular space;extracellular space"	"179147"	"P91218;Q4PIS8"	"ENSG00000042832"	"TG"
"WBGene00011856"	7199	5711	10176	16412	12359	15600	6609	7241	10302	16354	9974	15168	10941.2	8051	13832	1.718	0.781	2.743	0.00607918	0.256647	0.0601	0.0569	0.0583	0.0583	TRUE	0.7312	"T20D3.2"	"T20D3.2.1;T20D3.2.2"	"T20D3.2.1;T20D3.2.2"	""	"IV"	9328739	9330855	NA	NA	NA	NA	NA	NA	"177760"	"O01254;O01254"	""	""
"WBGene00018379"	39	50	45	13	30	25	36	63	46	13	24	24	34.37	48	20	0.429	-1.222	-2.741	0.0061185	0.257607	0.0602	0.1257	0.1097	0.1097	TRUE	0.2677	"F43C11.2"	"F43C11.2"	"F43C11.2"	""	"II"	2354776	2355972	NA	NA	NA	NA	NA	NA	"185696"	"Q9U5B4"	""	""
"WBGene00000298"	572	400	712	293	502	360	525	507	721	292	405	350	466.7	584	349	0.597	-0.743	-2.733	0.00628143	0.263752	0.0303	0.0617	0.0511	0.0511	TRUE	0.4905	"cat-4"	"F32G8.6"	"F32G8.6"	"GTP cyclohydrolase 1 [Source:UniProtKB/Swiss-Prot;Acc:Q19980]"	"V"	10564878	10566464	"GO:0008152;GO:0046654;GO:0042416;GO:0042438;GO:0006729;GO:0035998"	"metabolic process;tetrahydrofolate biosynthetic process;dopamine biosynthetic process;melanin biosynthetic process;tetrahydrobiopterin biosynthetic process;7	8-dihydroneopterin 3'-triphosphate biosynthetic process"	"GO:0005525;GO:0016787;GO:0000166;GO:0008270;GO:0046872;GO:0003824;GO:0003934;GO:0005515"	"GTP binding;hydrolase activity;nucleotide binding;zinc ion binding;metal ion binding;catalytic activity;GTP cyclohydrolase I activity;protein binding"	"GO:0005737"	"cytoplasm"	"179472"	"A0A0H3W5N0"	"ENSG00000131979"	"GCH1"
"WBGene00022807"	0	0	0	4	3	8	0	0	0	4	2	8	2.36	0	5	24.221	4.598	2.72	0.00652467	NA	0.2538	1.0602	0.9612	0.9612	TRUE	0.2319	"srab-25"	"ZK697.7a;ZK697.7b"	"ZK697.7a;ZK697.7b"	"Serpentine Receptor	class AB (class A-like) [Source:RefSeq peptide;Acc:NP_503494]"	"V"	1738927	1741157	NA	NA	NA	NA	"GO:0016020;GO:0016021;GO:0016020;GO:0016021"	"membrane;integral component of membrane;membrane;integral component of membrane"	"191413"	"O61200;A0A0K3AW74"	""	""
"WBGene00003485"	1537	1518	1794	944	1206	1300	1411	1925	1816	941	973	1264	1388.28	1717	1059	0.617	-0.697	-2.715	0.00661987	0.277145	0.0254	0.0584	0.0467	0.0467	TRUE	0.3419	"mua-6"	"W10G6.3"	"W10G6.3"	"Intermediate filament protein ifa-2 [Source:UniProtKB/Swiss-Prot;Acc:O02365]"	"X"	16262295	16265686	"GO:0016337"	"single organismal cell-cell adhesion"	"GO:0005198"	"structural molecule activity"	"GO:0030054;GO:0030056;GO:0005882"	"cell junction;hemidesmosome;intermediate filament"	"181698"	""	"ENSG00000113368;ENSG00000152936;ENSG00000160789;ENSG00000176619"	"LMNB1;LMNTD1;LMNA;LMNB2"
"WBGene00044661"	108	37	106	137	260	155	99	47	107	137	210	151	125.07	84	166	1.954	0.966	2.715	0.00663607	0.277145	0.0999	0.0756	0.0822	0.0822	TRUE	1.3008	"fbxa-143"	"F44G3.14"	"F44G3.14"	"F-box A protein [Source:RefSeq peptide;Acc:NP_001041118]"	"V"	16125811	16127497	NA	NA	"GO:0005515"	"protein binding"	NA	NA	"4363088"	"Q2XMY7"	""	""
"WBGene00011830"	201	63	188	212	429	336	185	80	190	211	346	327	223.15	152	295	1.939	0.955	2.707	0.00678415	0.28257	0.1283	0.0673	0.0846	0.0846	TRUE	1.6994	"cyp-29A2"	"T19B10.1"	"T19B10.1"	"CYtochrome P450 family [Source:RefSeq peptide;Acc:NP_505847]"	"V"	11217583	11219904	"GO:0055114"	"oxidation-reduction process"	"GO:0046872;GO:0016491;GO:0004497;GO:0005506;GO:0020037;GO:0016705"	"metal ion binding;oxidoreductase activity;monooxygenase activity;iron ion binding;heme binding;oxidoreductase activity	acting on paired donors	with incorporation or reduction of molecular oxygen"	"GO:0016020;GO:0016021"	"membrane;integral component of membrane"	"179550"	"G5EC97"	""	""
"WBGene00077593"	950	314	534	302	443	362	872	398	541	301	357	352	470.21	604	337	0.558	-0.843	-2.705	0.00683047	0.283739	0.082	0.0617	0.0677	0.0677	TRUE	0.3973	"C49G7.12"	"C49G7.12"	"C49G7.12"	""	"V"	4038821	4039934	NA	NA	NA	NA	NA	NA	"6418710"	"B1GRK3"	""	""
"WBGene00010516"	63	54	56	32	44	21	58	68	57	32	36	20	45.13	61	29	0.482	-1.052	-2.702	0.00689123	0.285499	0.0072	0.1092	0.0847	0.0847	TRUE	0.463	"K02E11.7"	"K02E11.7"	"K02E11.7"	""	"V"	14253488	14254320	NA	NA	NA	NA	NA	NA	"186898"	"O62297"	""	""
"WBGene00009706"	6167	6094	5124	4154	5148	3089	5661	7726	5188	4139	4154	3003	4978.72	6192	3765	0.608	-0.717	-2.7	0.00693206	0.286427	0.0388	0.0571	0.0506	0.0506	TRUE	0.5725	"F44G3.2"	"F44G3.2"	"F44G3.2"	""	"V"	16103894	16106140	"GO:0016310"	"phosphorylation"	"GO:0000166;GO:0005524;GO:0016301;GO:0016740;GO:0003824;GO:0016772"	"nucleotide binding;ATP binding;kinase activity;transferase activity;catalytic activity;transferase activity	transferring phosphorus-containing groups"	NA	NA	"180080"	"O45518"	"ENSG00000223572;ENSG00000166165;ENSG00000104879;ENSG00000131730;ENSG00000237289"	"CKMT1A;CKB;CKM;CKMT2;CKMT1B"
"WBGene00022260"	312	234	201	468	543	404	286	297	203	466	438	393	347.32	262	432	1.65	0.723	2.692	0.00710879	0.29295	0.0197	0.0635	0.0489	0.0489	TRUE	0.43	"Y73C8B.3"	"Y73C8B.3"	"Y73C8B.3"	""	"V"	3191302	3193233	NA	NA	"GO:0016787"	"hydrolase activity"	NA	NA	"178756"	"Q9N4E2"	""	""
"WBGene00012604"	426	372	473	349	255	242	391	472	479	348	206	235	355.07	447	263	0.588	-0.767	-2.685	0.00724627	0.297365	0.042	0.0633	0.0558	0.0558	TRUE	0.8896	"nspe-2"	"Y38E10A.26"	"Y38E10A.26"	"Nematode Specific Peptide family	group E [Source:RefSeq peptide;Acc:NP_001022426]"	"II"	12619173	12619388	NA	NA	NA	NA	NA	NA	"3565123"	"Q7YWR0"	""	""
"WBGene00020947"	164	54	107	229	231	197	151	68	108	228	186	192	155.58	109	202	1.842	0.881	2.685	0.0072542	0.297365	0.0665	0.0719	0.0705	0.0705	TRUE	0.3971	"W02F12.2"	"W02F12.2"	"W02F12.2"	"Alkaline ceramidase [Source:UniProtKB/Swiss-Prot;Acc:O45145]"	"V"	6695216	6697652	"GO:0006629;GO:0006672;GO:0046512"	"lipid metabolic process;ceramide metabolic process;sphingosine biosynthetic process"	"GO:0016787;GO:0016811;GO:0017040"	"hydrolase activity;hydrolase activity	acting on carbon-nitrogen (but not peptide) bonds	in linear amides;ceramidase activity"	"GO:0016020;GO:0016021;GO:0030173"	"membrane;integral component of membrane;integral component of Golgi membrane"	"189124"	""	"ENSG00000167769;ENSG00000177076"	"ACER1;ACER2"
"WBGene00001993"	1467	1483	1355	2609	2612	2754	1347	1880	1372	2600	2108	2678	1997.35	1533	2462	1.606	0.684	2.682	0.00730837	0.298797	0.0264	0.0578	0.0463	0.0463	TRUE	0.4704	"hpd-1"	"T21C12.2"	"T21C12.2"	"4-hydroxyphenylpyruvate dioxygenase [Source:UniProtKB/Swiss-Prot;Acc:Q22633]"	"III"	10535526	10537683	"GO:0055114;GO:0009072;GO:0006559;GO:0006572"	"oxidation-reduction process;aromatic amino acid family metabolic process;L-phenylalanine catabolic process;tyrosine catabolic process"	"GO:0046872;GO:0016491;GO:0051213;GO:0003868;GO:0016701"	"metal ion binding;oxidoreductase activity;dioxygenase activity;4-hydroxyphenylpyruvate dioxygenase activity;oxidoreductase activity	acting on single donors with incorporation of molecular oxygen"	NA	NA	"176473"	""	"ENSG00000158104"	"HPD"
"WBGene00016424"	4955	3861	3405	2834	3510	2595	4549	4895	3447	2824	2833	2523	3511.8	4297	2727	0.635	-0.656	-2.678	0.00740326	0.301437	0.0171	0.0573	0.043	0.043	TRUE	0.3646	"C34H4.1"	"C34H4.1a;C34H4.1b"	"C34H4.1a;C34H4.1b"	""	"IV"	1555580	1557562	"GO:0045087"	"innate immune response"	NA	NA	"GO:0016020;GO:0016021"	"membrane;integral component of membrane"	"176963"	"O45144;U4PEZ3"	""	""
"WBGene00021533"	199	147	164	331	371	256	183	186	166	330	299	249	235.54	178	293	1.642	0.715	2.678	0.00741175	0.301437	0.0089	0.0667	0.0468	0.0468	TRUE	0.1926	"Y42G9A.3"	"Y42G9A.3a;Y42G9A.3b"	"Y42G9A.3a;Y42G9A.3b"	""	"III"	6146266	6148066	NA	NA	"GO:0005515;GO:0005515"	"protein binding;protein binding"	NA	NA	"175865"	"Q9N4Z5;Q86DD0"	"ENSG00000163428"	"LRRC58"
"WBGene00010062"	718	863	979	1890	1609	1483	659	1094	991	1883	1298	1442	1228.02	915	1541	1.685	0.753	2.677	0.00743535	0.301607	0.0491	0.0586	0.0562	0.0562	TRUE	0.7165	"lipl-1"	"F54F3.3"	"F54F3.3"	"Lipase [Source:RefSeq peptide;Acc:NP_506229]"	"V"	12920007	12922116	"GO:0006629;GO:0016042"	"lipid metabolic process;lipid catabolic process"	"GO:0016787;GO:0016788"	"hydrolase activity;hydrolase activity	acting on ester bonds"	"GO:0005764"	"lysosome"	"179771"	"Q93789"	"ENSG00000107798;ENSG00000182333;ENSG00000204021;ENSG00000204022;ENSG00000204020;ENSG00000173239"	"LIPA;LIPF;LIPK;LIPJ;LIPN;LIPM"
"WBGene00000039"	68	72	70	35	42	47	62	91	71	35	34	46	56.51	75	38	0.511	-0.969	-2.673	0.00751816	0.304091	0.0162	0.0986	0.0755	0.0755	TRUE	0.3102	"acn-1"	"C42D8.5a;C42D8.5b"	"C42D8.5a;C42D8.5b"	"Inactive angiotensin-converting enzyme-related protein [Source:UniProtKB/Swiss-Prot;Acc:Q18581]"	"X"	5092281	5097067	"GO:0006508"	"proteolysis"	"GO:0008237;GO:0008241"	"metallopeptidase activity;peptidyl-dipeptidase activity"	"GO:0016020"	"membrane"	"180780"	";"	"ENSG00000159640;ENSG00000147003;ENSG00000264813;ENSG00000130234"	"ACE;TMEM27;CTD-2501B8.1;ACE2"
"WBGene00001786"	203	203	113	401	353	341	186	257	114	400	285	332	262.36	186	339	1.824	0.867	2.672	0.00753572	0.304091	0.0821	0.0657	0.0716	0.0716	TRUE	0.3681	"gst-38"	"F35E8.8"	"F35E8.8"	"Glutathione S-Transferase [Source:RefSeq peptide;Acc:NP_506983]"	"V"	15915168	15916079	"GO:0008152;GO:0045087"	"metabolic process;innate immune response"	"GO:0016740;GO:0005515"	"transferase activity;protein binding"	NA	NA	"185299"	"O45451"	"ENSG00000243955;ENSG00000174156;ENSG00000182793;ENSG00000244067;ENSG00000170899"	"GSTA1;GSTA3;GSTA5;GSTA2;GSTA4"
"WBGene00017948"	576	234	402	589	1299	608	529	297	407	587	1048	591	576.47	411	742	1.805	0.852	2.666	0.00767363	0.307938	0.1009	0.0608	0.0717	0.0717	TRUE	0.8629	"mth-1"	"F31D5.5"	"F31D5.5"	"MeTHuselah (Drosophila aging-associated GPCR) homolog [Source:RefSeq peptide;Acc:NP_494739]"	"II"	4194833	4204147	NA	NA	NA	NA	"GO:0016020;GO:0016021"	"membrane;integral component of membrane"	"185152"	"Q6W3C5;Q19931"	""	""
"WBGene00044472"	60	21	40	13	26	18	55	27	40	13	21	18	28.94	41	17	0.42	-1.251	-2.665	0.00768937	0.307938	0.0618	0.1386	0.119	0.119	TRUE	0.1016	"dct-8"	"F56D6.10"	"F56D6.10"	"DAF-16/FOXO Controlled	germline Tumor affecting [Source:RefSeq peptide;Acc:NP_001033412]"	"IV"	3895169	3895502	NA	NA	NA	NA	NA	NA	"3896783"	"Q4R116"	""	""
"WBGene00021066"	91	61	82	36	40	59	84	77	83	36	32	57	61.57	81	42	0.513	-0.963	-2.664	0.00772714	0.307938	0.0241	0.0952	0.0767	0.0767	TRUE	0.8137	"W06H8.2"	"W06H8.2"	"W06H8.2"	""	"V"	6206815	6208676	"GO:0055114"	"oxidation-reduction process"	"GO:0003824;GO:0016491;GO:0010181;GO:0003959"	"catalytic activity;oxidoreductase activity;FMN binding;NADPH dehydrogenase activity"	"GO:0005622"	"intracellular"	"179009"	"Q9N5C0"	""	""
"WBGene00018200"	96	85	76	211	186	133	88	108	77	210	150	129	127.08	91	163	1.798	0.846	2.664	0.00773282	0.307938	0.039	0.0753	0.0641	0.0641	TRUE	0.5853	"btb-17"	"F39E9.11"	"F39E9.11"	"BTB (Broad/complex/Tramtrack/Bric a brac) domain protein [Source:RefSeq peptide;Acc:NP_872000]"	"II"	3295414	3296582	NA	NA	"GO:0005515"	"protein binding"	NA	NA	"173673"	"Q8ITZ2"	""	""
"WBGene00004989"	386	270	598	326	159	227	354	342	605	325	128	221	329.33	434	225	0.517	-0.953	-2.663	0.00774646	0.307938	0.1493	0.0639	0.0889	0.0889	TRUE	0.4616	"spp-4"	"T08A9.8"	"T08A9.8"	"SaPosin-like Protein family [Source:RefSeq peptide;Acc:NP_509237]"	"X"	7318275	7318776	NA	NA	NA	NA	NA	NA	"188266"	"Q22338"	""	""
"WBGene00002024"	2613	2109	3500	1572	2261	2038	2399	2674	3543	1566	1825	1982	2331.44	2872	1791	0.624	-0.681	-2.663	0.00774998	0.307938	0.0278	0.0577	0.0467	0.0467	TRUE	0.5083	"hsp-43"	"C14F11.5a;C14F11.5b"	"C14F11.5a;C14F11.5b"	"Heat Shock Protein [Source:RefSeq peptide;Acc:NP_001123107]"	"X"	6233149	6235541	NA	NA	NA	NA	NA	NA	"180895"	"H2KYS1;B0M0L8"	"ENSG00000254445;ENSG00000170276;ENSG00000169271"	"HSPB2-C11orf52;HSPB2;HSPB3"
"WBGene00010274"	174	126	104	68	128	51	160	160	105	68	103	50	107.57	142	74	0.521	-0.939	-2.661	0.00779483	0.30893	0.0825	0.0787	0.0798	0.0798	TRUE	1.0365	"F58G6.3"	"F58G6.3"	"F58G6.3"	""	"IV"	9653535	9654227	"GO:0035434"	"copper ion transmembrane transport"	"GO:0005375"	"copper ion transmembrane transporter activity"	"GO:0016020;GO:0016021"	"membrane;integral component of membrane"	"259943"	"Q21009"	""	""
"WBGene00018984"	1689	1287	2034	3092	2824	3073	1551	1632	2059	3081	2279	2988	2264.9	1747	2783	1.592	0.671	2.652	0.00800828	0.316582	0.024	0.0577	0.0457	0.0457	TRUE	0.3053	"F56F10.1"	"F56F10.1.1;F56F10.1.2"	"F56F10.1.1;F56F10.1.2"	"Putative serine protease F56F10.1 [Source:UniProtKB/Swiss-Prot;Acc:P90893]"	"X"	872517	875951	"GO:0006508;GO:0045087;GO:0006508;GO:0045087"	"proteolysis;innate immune response;proteolysis;innate immune response"	"GO:0016787;GO:0008233;GO:0008236;GO:0004185;GO:0008239;GO:0016787;GO:0008233;GO:0008236;GO:0004185;GO:0008239"	"hydrolase activity;peptidase activity;serine-type peptidase activity;serine-type carboxypeptidase activity;dipeptidyl-peptidase activity;hydrolase activity;peptidase activity;serine-type peptidase activity;serine-type carboxypeptidase activity;dipeptidyl-peptidase activity"	"GO:0045121;GO:0045121"	"membrane raft;membrane raft"	"24104657"	";"	"ENSG00000112812"	"PRSS16"
"WBGene00010904"	813	564	1059	1116	2119	1442	746	715	1072	1112	1710	1402	1126.28	844	1408	1.667	0.737	2.651	0.00803073	0.316664	0.0485	0.0588	0.0548	0.0548	TRUE	0.201	"ugt-62"	"M88.1.1;M88.1.2"	"M88.1.1;M88.1.2"	"UDP-glucuronosyltransferase [Source:RefSeq peptide;Acc:NP_497918]"	"III"	4537277	4540637	"GO:0008152;GO:0009813;GO:0052696;GO:0008152;GO:0009813;GO:0052696"	"metabolic process;flavonoid biosynthetic process;flavonoid glucuronidation;metabolic process;flavonoid biosynthetic process;flavonoid glucuronidation"	"GO:0016740;GO:0015020;GO:0016757;GO:0016758;GO:0016740;GO:0015020;GO:0016757;GO:0016758"	"transferase activity;glucuronosyltransferase activity;transferase activity	transferring glycosyl groups;transferase activity	transferring hexosyl groups;transferase activity;glucuronosyltransferase activity;transferase activity	transferring glycosyl groups;transferase activity	transferring hexosyl groups"	"GO:0016020;GO:0016021;GO:0043231;GO:0016020;GO:0016021;GO:0043231"	"membrane;integral component of membrane;intracellular membrane-bounded organelle;membrane;integral component of membrane;intracellular membrane-bounded organelle"	"175591"	"Q21603;Q21603"	""	""
"WBGene00012910"	428	371	430	312	312	256	393	470	435	311	252	249	351.7	433	271	0.625	-0.678	-2.647	0.00812838	0.319703	0.0087	0.0634	0.0443	0.0443	TRUE	0.1902	"Y46G5A.20"	"Y46G5A.20"	"Y46G5A.20"	""	"II"	12811037	12811931	NA	NA	"GO:0005515"	"protein binding"	NA	NA	"174915"	"Q9U2E9"	""	""
"WBGene00023069"	101	138	79	480	151	190	93	175	80	478	122	185	188.76	116	262	2.262	1.178	2.64	0.00828921	0.325205	0.317	0.0692	0.137	0.137	TRUE	1.1441	"rncs-1"	"F55A4.9"	""	""	"X"	1011501	1012347	NA	NA	NA	NA	NA	NA	NA	NA	""	""
"WBGene00021160"	286	68	277	475	359	537	263	86	280	473	290	522	319.06	210	428	2.037	1.026	2.639	0.00831914	0.325557	0.2139	0.0641	0.1054	0.1054	TRUE	2.5338	"gba-4"	"Y4C6B.6"	"Y4C6B.6"	"Putative glucosylceramidase 4 [Source:UniProtKB/Swiss-Prot;Acc:Q9UB00]"	"IV"	5344591	5350929	"GO:0005975;GO:0006629;GO:0006665"	"carbohydrate metabolic process;lipid metabolic process;sphingolipid metabolic process"	"GO:0016787;GO:0004348"	"hydrolase activity;glucosylceramidase activity"	NA	NA	"177314"	""	"ENSG00000177628"	"GBA"
"WBGene00017060"	88	73	64	186	129	150	81	93	65	185	104	146	112.24	80	145	1.829	0.871	2.629	0.00856611	0.33438	0.0496	0.0778	0.0692	0.0692	TRUE	0.1217	"D2063.1"	"D2063.1"	"D2063.1"	""	"V"	4327130	4328826	"GO:0055114"	"oxidation-reduction process"	"GO:0008270;GO:0046872;GO:0016491;GO:0005515"	"zinc ion binding;metal ion binding;oxidoreductase activity;protein binding"	"GO:0005737;GO:0055120"	"cytoplasm;striated muscle dense body"	"183957"	"Q9UAT1"	""	""
"WBGene00014046"	440	431	233	292	240	99	404	546	236	291	194	96	294.53	395	194	0.49	-1.029	-2.626	0.00863135	0.336082	0.2148	0.0647	0.1069	0.1069	TRUE	0.197	"clec-60"	"ZK666.6"	"ZK666.6"	"C-type LECtin [Source:RefSeq peptide;Acc:NP_496259]"	"II"	10480102	10481846	NA	NA	"GO:0030246"	"carbohydrate binding"	NA	NA	"191384"	"Q23564"	""	""
"WBGene00020593"	89	55	73	122	189	122	82	70	74	122	153	119	103.01	75	131	1.742	0.801	2.622	0.00875316	0.338767	0	0.0797	0.0566	0.0566	TRUE	0.2242	"ugt-11"	"T19H12.10"	"T19H12.10"	"UDP-GlucuronosylTransferase [Source:RefSeq peptide;Acc:NP_504311]"	"V"	4892590	4895071	"GO:0008152;GO:0009813;GO:0052696"	"metabolic process;flavonoid biosynthetic process;flavonoid glucuronidation"	"GO:0016740;GO:0015020;GO:0016758"	"transferase activity;glucuronosyltransferase activity;transferase activity	transferring hexosyl groups"	"GO:0016020;GO:0016021;GO:0043231"	"membrane;integral component of membrane;intracellular membrane-bounded organelle"	"178882"	"O01616"	""	""
"WBGene00000671"	912	734	478	530	533	326	837	931	484	528	430	317	587.83	751	425	0.566	-0.82	-2.621	0.00875748	0.338767	0.0859	0.0607	0.0687	0.0687	TRUE	0.8407	"col-96"	"Y41C4A.19"	"Y41C4A.19"	"COLlagen [Source:RefSeq peptide;Acc:NP_871711]"	"III"	11705713	11706644	NA	NA	"GO:0042302"	"structural constituent of cuticle"	"GO:0016020;GO:0016021;GO:0005581"	"membrane;integral component of membrane;collagen trimer"	"353461"	"Q86MP2"	""	""
"WBGene00013197"	147	132	206	289	303	338	135	167	209	288	245	329	228.67	170	287	1.686	0.753	2.621	0.00876572	0.338767	0.0294	0.067	0.0548	0.0548	TRUE	0.2911	"ttm-5"	"Y54E5A.1"	"Y54E5A.1"	"Putative sphingolipid delta(4)-desaturase/C4-monooxygenase [Source:UniProtKB/Swiss-Prot;Acc:G5EC63]"	"I"	14688672	14691723	"GO:0055114;GO:0006629;GO:0006665;GO:0030148"	"oxidation-reduction process;lipid metabolic process;sphingolipid metabolic process;sphingolipid biosynthetic process"	"GO:0016491;GO:0042284"	"oxidoreductase activity;sphingolipid delta-4 desaturase activity"	"GO:0016020;GO:0016021"	"membrane;integral component of membrane"	"173327"	""	"ENSG00000168350;ENSG00000143753"	"DEGS2;DEGS1"
"WBGene00013037"	199	137	145	428	262	266	183	174	147	426	211	259	233.29	168	299	1.78	0.832	2.618	0.00885525	0.340529	0.0718	0.0668	0.0681	0.0681	TRUE	0.8281	"Y49E10.18"	"Y49E10.18"	"Y49E10.18"	""	"III"	12442636	12446119	"GO:0006629"	"lipid metabolic process"	"GO:0016787"	"hydrolase activity"	NA	NA	"176671"	"Q9XTU3"	""	""
"WBGene00044469"	504	437	656	918	941	1062	463	554	664	915	759	1033	731.26	560	902	1.61	0.687	2.618	0.00885565	0.340529	0.0256	0.0599	0.0482	0.0482	TRUE	0.2427	"clec-173"	"T26C12.6"	"T26C12.6"	"C-type LECtin [Source:RefSeq peptide;Acc:NP_001033434]"	"IV"	3266203	3267675	NA	NA	"GO:0030246"	"carbohydrate binding"	NA	NA	"3896782"	"Q4R111"	""	""
"WBGene00235310"	23	14	14	41	51	38	21	18	14	41	41	37	28.67	18	40	2.239	1.163	2.617	0.00887706	0.340529	0	0.1394	0.1008	0.1008	TRUE	0.1665	"R02D1.2"	"R02D1.2"	"R02D1.2"	""	"V"	4320460	4322076	"GO:0009058"	"biosynthetic process"	"GO:0003824"	"catalytic activity"	NA	NA	"24104785"	"U4PSC5"	"ENSG00000108187"	"PBLD"
"WBGene00000968"	75	48	69	41	45	25	69	61	70	41	36	24	50.17	67	34	0.508	-0.977	-2.612	0.00899014	0.344017	0.0011	0.1039	0.0791	0.0791	TRUE	0.4221	"dhs-4"	"T05F1.10"	"T05F1.10"	"DeHydrogenases	Short chain [Source:RefSeq peptide;Acc:NP_492563]"	"I"	9647603	9649218	"GO:0008152;GO:0055114"	"metabolic process;oxidation-reduction process"	"GO:0016491"	"oxidoreductase activity"	NA	NA	"172810"	"O18030"	"ENSG00000170509;ENSG00000198189;ENSG00000170786"	"HSD17B13;HSD17B11;SDR16C5"
"WBGene00000620"	323	477	817	999	997	1565	297	605	827	995	805	1522	841.68	576	1107	1.922	0.943	2.611	0.00903483	0.344862	0.1612	0.0595	0.0926	0.0926	TRUE	0.6214	"col-43"	"ZC513.8"	"ZC513.8"	"COLlagen [Source:RefSeq peptide;Acc:NP_505074]"	"V"	8049744	8050893	NA	NA	"GO:0042302"	"structural constituent of cuticle"	"GO:0016020;GO:0016021;GO:0005581"	"membrane;integral component of membrane;collagen trimer"	"179187"	"G5ED38"	""	""
"WBGene00077616"	13	3	9	2	0	1	12	4	9	2	0	1	4.64	8	1	0.112	-3.153	-2.61	0.00905662	0.344862	0	0.5684	0.4998	0.4998	TRUE	0.3198	"F57E7.4"	"F57E7.4"	"F57E7.4"	""	"V"	16480336	16481019	NA	NA	NA	NA	NA	NA	"6418769"	"B1GRN3"	""	""
"WBGene00017126"	144	86	155	163	412	231	132	109	157	162	332	225	186.28	133	240	1.807	0.854	2.606	0.00916504	0.348137	0.0759	0.0694	0.0714	0.0714	TRUE	0.2493	"E04F6.6"	"E04F6.6"	"E04F6.6"	""	"II"	7197395	7199565	NA	NA	NA	NA	NA	NA	"174182"	"Q19059"	""	""
"WBGene00020620"	68	18	4	11	11	4	62	23	4	11	9	4	18.84	30	8	0.265	-1.918	-2.597	0.00939758	0.3561	0.7271	0.1826	0.3169	0.3169	TRUE	0.2272	"T20D4.15"	"T20D4.15"	"T20D4.15"	""	"V"	3393478	3394688	NA	NA	NA	NA	NA	NA	"188650"	"P91460"	""	""
"WBGene00011707"	276	195	174	148	185	89	253	247	176	147	149	87	176.68	225	128	0.567	-0.819	-2.592	0.00953784	0.360535	0.0563	0.0701	0.0659	0.0659	TRUE	0.8151	"T11B7.2"	"T11B7.2a;T11B7.2b;T11B7.2c"	"T11B7.2a;T11B7.2b;T11B7.2c"	""	"IV"	8843427	8844504	NA	NA	NA	NA	NA	NA	"188408"	"Q22388;D3YT11;D3YT11;D3YT12"	""	""
"WBGene00015949"	104	60	67	169	158	128	95	76	68	168	128	124	109.96	80	140	1.752	0.809	2.582	0.00982255	0.370396	0.0213	0.0782	0.0608	0.0608	TRUE	0.322	"C18A11.3"	"C18A11.3"	"C18A11.3"	""	"X"	8061123	8065688	NA	NA	NA	NA	"GO:0016020;GO:0016021"	"membrane;integral component of membrane"	"181063"	"Q18068"	""	""
"WBGene00000988"	766	1124	593	573	655	407	703	1425	600	571	529	396	703.98	909	499	0.548	-0.867	-2.577	0.00996393	0.374818	0.1249	0.06	0.08	0.08	TRUE	2.7645	"dhs-25"	"F09E10.3"	"F09E10.3"	"DeHydrogenases	Short chain [Source:RefSeq peptide;Acc:NP_508282]"	"X"	1486502	1489329	"GO:0008152;GO:0055114"	"metabolic process;oxidation-reduction process"	"GO:0016491"	"oxidoreductase activity"	NA	NA	"180486"	"Q19246"	"ENSG00000204228"	"HSD17B8"
"WBGene00009973"	862	875	987	1760	1516	1710	791	1109	999	1754	1223	1663	1256.62	966	1547	1.6	0.678	2.576	0.0099956	0.3751	0.0295	0.0585	0.0491	0.0491	TRUE	0.4049	"F53C11.3"	"F53C11.3"	"F53C11.3"	"Uncharacterized oxidoreductase F53C11.3 [Source:UniProtKB/Swiss-Prot;Acc:Q93761]"	"V"	13782402	13784515	"GO:0008152;GO:0055114;GO:0045087;GO:0050829"	"metabolic process;oxidation-reduction process;innate immune response;defense response to Gram-negative bacterium"	"GO:0016491"	"oxidoreductase activity"	NA	NA	"179872"	""	"ENSG00000104325"	"DECR1"
"WBGene00007963"	97	26	116	28	50	42	89	33	117	28	40	41	58.09	80	36	0.454	-1.139	-2.575	0.0100369	0.375743	0.1892	0.0975	0.1218	0.1218	TRUE	0.258	"cyp-25A1"	"C36A4.1"	"C36A4.1"	"CYtochrome P450 family [Source:RefSeq peptide;Acc:NP_497775]"	"III"	3832600	3834589	"GO:0055114"	"oxidation-reduction process"	"GO:0046872;GO:0016491;GO:0004497;GO:0005506;GO:0020037;GO:0016705"	"metal ion binding;oxidoreductase activity;monooxygenase activity;iron ion binding;heme binding;oxidoreductase activity	acting on paired donors	with incorporation or reduction of molecular oxygen"	"GO:0016020;GO:0016021"	"membrane;integral component of membrane"	"183247"	"Q27477"	"ENSG00000160868;ENSG00000160870;ENSG00000059377;ENSG00000282301;ENSG00000021461;ENSG00000106258"	"CYP3A4;CYP3A7;TBXAS1;CYP3A7-CYP3A51P;CYP3A43;CYP3A5"
"WBGene00008490"	78	34	98	36	40	39	72	43	99	36	32	38	53.33	71	35	0.493	-1.02	-2.572	0.0101095	0.377551	0.0713	0.1011	0.0928	0.0928	TRUE	0.1041	"F01D4.8"	"F01D4.8"	"F01D4.8"	""	"IV"	10450808	10453098	NA	NA	"GO:0030170"	"pyridoxal phosphate binding"	NA	NA	"184055"	"G5EF21"	""	""
"WBGene00003402"	181	117	175	262	331	264	166	148	177	261	267	257	212.76	164	262	1.595	0.673	2.57	0.0101676	0.37881	0	0.0678	0.0445	0.0445	TRUE	0.0688	"mpk-2"	"C04G6.1a;C04G6.1b;C04G6.1c.1;C04G6.1c.2"	"C04G6.1a;C04G6.1b;C04G6.1c.1;C04G6.1c.2"	"Mitogen-activated protein kinase [Source:RefSeq peptide;Acc:NP_494946]"	"II"	5104118	5108901	"GO:0006468;GO:0016310;GO:0000165;GO:0006468;GO:0016310;GO:0000165;GO:0006468;GO:0016310;GO:0000165;GO:0006468;GO:0016310;GO:0000165"	"protein phosphorylation;phosphorylation;MAPK cascade;protein phosphorylation;phosphorylation;MAPK cascade;protein phosphorylation;phosphorylation;MAPK cascade;protein phosphorylation;phosphorylation;MAPK cascade"	"GO:0000166;GO:0004672;GO:0004674;GO:0005524;GO:0016301;GO:0016740;GO:0004707;GO:0000166;GO:0004672;GO:0004674;GO:0005524;GO:0016301;GO:0016740;GO:0004707;GO:0000166;GO:0004672;GO:0004674;GO:0005524;GO:0016301;GO:0016740;GO:0004707;GO:0000166;GO:0004672;GO:0004674;GO:0005524;GO:0016301;GO:0016740;GO:0004707"	"nucleotide binding;protein kinase activity;protein serine/threonine kinase activity;ATP binding;kinase activity;transferase activity;MAP kinase activity;nucleotide binding;protein kinase activity;protein serine/threonine kinase activity;ATP binding;kinase activity;transferase activity;MAP kinase activity;nucleotide binding;protein kinase activity;protein serine/threonine kinase activity;ATP bind…	"GO:0005622;GO:0005622;GO:0005622;GO:0005622"	"intracellular;intracellular;intracellular;intracellular"	"173880"	"Q6ABN8;H2KYF8;Q8IG56;Q6ABN8;Q6ABN8"	""	""
"WBGene00009741"	271	232	275	535	429	465	249	294	278	533	346	452	358.79	274	444	1.621	0.697	2.568	0.0102168	0.379489	0.0251	0.0633	0.0501	0.0501	TRUE	0.1772	"drr-1"	"F45H10.4"	"F45H10.4"	"Dietary Restriction Response (WT but not eat-2 lifespan increased) [Source:RefSeq peptide;Acc:NP_496840]"	"II"	13495049	13495896	NA	NA	NA	NA	"GO:0016020;GO:0016021"	"membrane;integral component of membrane"	"174994"	"O02268"	""	""
"WBGene00018803"	37	15	24	70	83	34	34	19	24	70	67	33	41.18	26	57	2.182	1.126	2.568	0.0102347	0.379489	0.0976	0.1143	0.1099	0.1099	TRUE	1.1234	"fbxa-24"	"F54D10.2"	"F54D10.2"	"F-box A protein [Source:RefSeq peptide;Acc:NP_494660]"	"II"	3816961	3818238	NA	NA	NA	NA	NA	NA	"173727"	"Q9TZ85"	""	""
"WBGene00016027"	1730	1865	1823	1319	1010	1402	1588	2364	1846	1314	815	1363	1548.48	1933	1164	0.602	-0.731	-2.564	0.0103587	0.382615	0.0538	0.0582	0.058	0.058	TRUE	0.599	"C23H5.8"	"C23H5.8a;C23H5.8b.1;C23H5.8b.2;C23H5.8c;C23H5.8d"	"C23H5.8a;C23H5.8b.1;C23H5.8b.2;C23H5.8c;C23H5.8d"	""	"IV"	2111890	2113422	NA	NA	NA	NA	NA	NA	"177007"	"H2KYX9;H2KYY0;H2KYY0;A8WIS5;U4PRA9"	""	""
"WBGene00016728"	210	111	185	252	481	254	193	141	187	251	388	247	234.51	174	295	1.7	0.766	2.563	0.01037	0.382615	0.0437	0.0668	0.0597	0.0597	TRUE	0.869	"C46H11.2"	"C46H11.2"	"C46H11.2"	"Flavin-containing monooxygenase [Source:RefSeq peptide;Acc:NP_491510]"	"I"	5050049	5052523	"GO:0055114"	"oxidation-reduction process"	"GO:0016491;GO:0004497;GO:0050660;GO:0004499;GO:0050661"	"oxidoreductase activity;monooxygenase activity;flavin adenine dinucleotide binding;N	N-dimethylaniline monooxygenase activity;NADP binding"	NA	NA	"172131"	"Q9GYJ1"	""	""
"WBGene00010972"	108	100	149	219	224	243	99	127	151	218	181	236	168.67	126	212	1.687	0.754	2.562	0.0103929	0.382615	0.0242	0.0707	0.056	0.056	TRUE	0.3619	"R01H10.4"	"R01H10.4"	"R01H10.4"	""	"III"	10254852	10257227	NA	NA	NA	NA	NA	NA	"187514"	"Q21622"	""	""
"WBGene00016788"	1404	736	785	616	902	499	1289	933	795	614	728	485	807.28	1006	609	0.606	-0.724	-2.56	0.0104694	0.383656	0.05	0.0596	0.0563	0.0563	TRUE	0.5007	"C49G7.10"	"C49G7.10"	"C49G7.10"	""	"V"	4040409	4042004	"GO:0045087"	"innate immune response"	NA	NA	NA	NA	"183624"	"O16222"	""	""
"WBGene00021894"	172	91	102	67	108	55	158	115	103	67	87	53	97.32	125	69	0.551	-0.859	-2.56	0.0104705	0.383656	0.0448	0.081	0.0702	0.0702	TRUE	0.5359	"Y54G2A.32"	"Y54G2A.32.1;Y54G2A.32.2;Y54G2A.32.3"	"Y54G2A.32.1;Y54G2A.32.2;Y54G2A.32.3"	""	"IV"	2803589	2804799	"GO:0035023;GO:0035023;GO:0035023"	"regulation of Rho protein signal transduction;regulation of Rho protein signal transduction;regulation of Rho protein signal transduction"	"GO:0005089;GO:0005089;GO:0005089"	"Rho guanyl-nucleotide exchange factor activity;Rho guanyl-nucleotide exchange factor activity;Rho guanyl-nucleotide exchange factor activity"	NA	NA	"177061"	"Q95XX6;Q95XX6;Q95XX6"	""	""
"WBGene00021048"	3525	1466	4981	7439	6267	6039	3236	1859	5043	7413	5057	5872	4746.56	3379	6114	1.809	0.855	2.55	0.0107662	0.393563	0.1305	0.0572	0.0808	0.0808	TRUE	0.5286	"W05H9.1"	"W05H9.1a.1;W05H9.1a.2;W05H9.1b.1;W05H9.1b.2"	"W05H9.1a.1;W05H9.1a.2;W05H9.1b.1;W05H9.1b.2"	""	"X"	6272075	6273769	NA	NA	NA	NA	"GO:0016020;GO:0016021;GO:0016020;GO:0016021;GO:0016020;GO:0016021;GO:0016020;GO:0016021"	"membrane;integral component of membrane;membrane;integral component of membrane;membrane;integral component of membrane;membrane;integral component of membrane"	"180901"	"Q23179;Q23179;L8E833;L8E833"	""	""
"WBGene00019379"	53	3	12	122	191	78	49	4	12	122	154	76	69.36	22	117	5.402	2.434	2.549	0.0108116	0.394294	0.6285	0.0909	0.1915	0.6285	TRUE	1.2367	"K04A8.10"	"K04A8.10"	"K04A8.10"	""	"V"	6568954	6570882	"GO:0008152;GO:0009813;GO:0052696"	"metabolic process;flavonoid biosynthetic process;flavonoid glucuronidation"	"GO:0008194;GO:0016758"	"UDP-glycosyltransferase activity;transferase activity	transferring hexosyl groups"	"GO:0016020;GO:0016021;GO:0043231"	"membrane;integral component of membrane;intracellular membrane-bounded organelle"	"186975"	"Q94260"	""	""
"WBGene00012911"	491	312	354	836	661	601	451	396	358	833	533	584	525.92	402	650	1.618	0.695	2.542	0.0110126	0.400682	0.0341	0.0612	0.0518	0.0518	TRUE	0.7126	"acl-7"	"Y46G5A.21"	"Y46G5A.21"	"ACyLtransferase-like [Source:RefSeq peptide;Acc:NP_496725]"	"II"	12811659	12816462	"GO:0008152;GO:0044255"	"metabolic process;cellular lipid metabolic process"	"GO:0016740;GO:0016746;GO:0008374"	"transferase activity;transferase activity	transferring acyl groups;O-acyltransferase activity"	NA	NA	"174916"	"G5EFP8"	"ENSG00000116906"	"GNPAT"
"WBGene00000979"	27	23	11	3	13	7	25	29	11	3	10	7	14.23	22	7	0.318	-1.654	-2.541	0.0110649	0.401646	0.1785	0.2234	0.2138	0.2138	TRUE	0.5292	"dhs-16"	"C10F3.2"	"C10F3.2"	"3 beta-hydroxysteroid dehydrogenase dhs-16 [Source:UniProtKB/Swiss-Prot;Acc:O16881]"	"V"	5983745	5985511	"GO:0008152;GO:0055114;GO:0006629;GO:0008203;GO:0008202"	"metabolic process;oxidation-reduction process;lipid metabolic process;cholesterol metabolic process;steroid metabolic process"	"GO:0016491;GO:0016229"	"oxidoreductase activity;steroid dehydrogenase activity"	"GO:0016020;GO:0016021"	"membrane;integral component of membrane"	"178983"	""	"ENSG00000073737;ENSG00000135437;ENSG00000025423;ENSG00000170426;ENSG00000139547"	"DHRS9;RDH5;HSD17B6;SDR9C7;RDH16"
"WBGene00020813"	482	357	437	285	406	250	442	453	442	284	328	243	365.37	446	285	0.639	-0.645	-2.536	0.0112187	0.406278	0.0077	0.0632	0.0438	0.0438	TRUE	0.1986	"T25G12.6"	"T25G12.6"	"T25G12.6"	""	"X"	17225235	17230049	NA	NA	NA	NA	"GO:0016020;GO:0016021"	"membrane;integral component of membrane"	"181760"	"Q22783"	""	""
"WBGene00009394"	30917	42914	31633	96666	61131	59893	28383	54407	32025	96324	49332	58234	53117.7	38272	67963	1.776	0.828	2.533	0.0113094	0.408438	0.1352	0.0567	0.0771	0.0771	TRUE	1.1631	"clec-63"	"F35C5.6"	"F35C5.6"	"C-type LECtin [Source:RefSeq peptide;Acc:NP_496743]"	"II"	12895638	12897462	NA	NA	"GO:0030246"	"carbohydrate binding"	NA	NA	"174927"	"O45444"	""	""
"WBGene00000781"	2444	2070	1314	7264	4249	1939	2244	2624	1330	7238	3429	1885	3125.15	2066	4184	2.025	1.018	2.532	0.0113309	0.408438	0.2681	0.0574	0.1161	0.1161	TRUE	0.4014	"cpr-1"	"C52E4.1"	"C52E4.1"	"Gut-specific cysteine proteinase [Source:UniProtKB/Swiss-Prot;Acc:P25807]"	"V"	11975515	11976759	"GO:0006508;GO:0051603"	"proteolysis;proteolysis involved in cellular protein catabolic process"	"GO:0016787;GO:0008233;GO:0004197;GO:0008234"	"hydrolase activity;peptidase activity;cysteine-type endopeptidase activity;cysteine-type peptidase activity"	"GO:0005615;GO:0005764"	"extracellular space;lysosome"	"179637"	""	"ENSG00000164733"	"CTSB"
"WBGene00019744"	210	343	415	706	530	814	193	435	420	704	428	791	495.08	349	641	1.836	0.877	2.531	0.0113869	0.409507	0.1376	0.0614	0.0843	0.0843	TRUE	1.1662	"M02H5.8"	"M02H5.8a;M02H5.8b.1;M02H5.8b.2"	"M02H5.8a;M02H5.8b.1;M02H5.8b.2"	""	"V"	449963	450441	NA	NA	NA	NA	NA	NA	"187412"	"A0A0K3AVS5;A0A0K3AY18;A0A0K3AY18"	""	""
"WBGene00017361"	190	124	154	281	371	217	174	157	156	280	299	211	212.99	162	263	1.621	0.697	2.519	0.0117739	0.422445	0.0157	0.0678	0.0502	0.0502	TRUE	0.3396	"F10E9.12"	"F10E9.12"	"F10E9.12"	""	"III"	8324685	8325609	NA	NA	NA	NA	NA	NA	"176174"	"Q95QL4"	""	""
"WBGene00019659"	150	99	69	49	104	28	138	126	70	49	84	27	82.18	111	53	0.483	-1.051	-2.506	0.0122044	0.436882	0.1898	0.0855	0.1133	0.1133	TRUE	0.8656	"K11H12.3"	"K11H12.3"	"K11H12.3"	""	"IV"	671634	673480	NA	NA	NA	NA	NA	NA	"187311"	"P91370"	""	""
"WBGene00009824"	1669	1975	1207	1261	1113	964	1532	2504	1222	1257	898	937	1391.69	1753	1031	0.588	-0.766	-2.503	0.0123002	0.438631	0.0898	0.0584	0.0667	0.0667	TRUE	0.6789	"gpdh-1"	"F47G4.3"	"F47G4.3"	"Glycerol-3-phosphate dehydrogenase [Source:RefSeq peptide;Acc:NP_493454]"	"I"	14075836	14078214	"GO:0055114;GO:0005975;GO:0006072;GO:0046168"	"oxidation-reduction process;carbohydrate metabolic process;glycerol-3-phosphate metabolic process;glycerol-3-phosphate catabolic process"	"GO:0016491;GO:0016616;GO:0004367;GO:0042803;GO:0051287;GO:0004368"	"oxidoreductase activity;oxidoreductase activity	acting on the CH-OH group of donors	NAD or NADP as acceptor;glycerol-3-phosphate dehydrogenase [NAD+] activity;protein homodimerization activity;NAD binding;glycerol-3-phosphate dehydrogenase activity"	"GO:0009331"	"glycerol-3-phosphate dehydrogenase complex"	"173272"	"Q9XTS4"	"ENSG00000152642;ENSG00000167588"	"GPD1L;GPD1"
"WBGene00044389"	142	125	123	94	104	65	130	158	125	94	84	63	109.03	138	80	0.584	-0.777	-2.503	0.0123097	0.438631	0.0156	0.0784	0.0598	0.0598	TRUE	0.3204	"C27D6.12"	"C27D6.12a;C27D6.12b"	"C27D6.12a;C27D6.12b"	""	"II"	5177303	5177996	NA	NA	NA	NA	NA	NA	"3565138"	"G4S3E4;Q4U219"	""	""
"WBGene00011708"	196	198	169	144	135	108	180	251	171	143	109	105	159.92	201	119	0.594	-0.751	-2.497	0.0125416	0.445874	0.0308	0.0715	0.0586	0.0586	TRUE	0.5031	"T11B7.5"	"T11B7.5"	"T11B7.5"	""	"IV"	8855299	8856063	NA	NA	NA	NA	NA	NA	"177700"	"Q22390"	""	""
"WBGene00007069"	4	1	1	12	16	7	4	1	1	12	13	7	6.27	2	11	5.167	2.369	2.487	0.0128967	0.45745	0	0.435	0.3533	0.3533	TRUE	0.5688	"6R55.2"	"6R55.2"	"6R55.2"	""	"X"	17714456	17714832	NA	NA	NA	NA	"GO:0016020;GO:0016021"	"membrane;integral component of membrane"	"181798"	"A4F335"	""	""
"WBGene00044738"	9	2	8	22	31	13	8	3	8	22	25	13	13.08	6	20	3.086	1.626	2.479	0.0131666	0.46596	0.0697	0.2381	0.2048	0.2048	TRUE	0.5526	"folt-3"	"C50E3.16"	"C50E3.16"	"Folate-like transporter 3 [Source:UniProtKB/Swiss-Prot;Acc:Q22931]"	"V"	7603806	7609946	"GO:0055085;GO:0006810"	"transmembrane transport;transport"	"GO:0022857;GO:0005542"	"transmembrane transporter activity;folic acid binding"	"GO:0016020;GO:0016021;GO:0005887"	"membrane;integral component of membrane;integral component of plasma membrane"	"4363081"	""	"ENSG00000173638;ENSG00000135917;ENSG00000117479"	"SLC19A1;SLC19A3;SLC19A2"
"WBGene00044898"	99	40	104	35	46	57	91	51	105	35	37	55	62.38	82	42	0.513	-0.962	-2.477	0.0132646	0.467357	0.0826	0.0947	0.0914	0.0914	TRUE	0.4942	"let-383"	"T21G5.6.1;T21G5.6.2"	"T21G5.6.1;T21G5.6.2"	""	"I"	6862397	6870392	NA	NA	NA	NA	NA	NA	"4926916"	"A4V4W1;A4V4W1"	""	""
"WBGene00271643"	393	359	163	196	256	121	361	455	165	195	207	118	250.08	327	173	0.53	-0.915	-2.477	0.0132663	0.467357	0.1617	0.0661	0.094	0.094	TRUE	0.3182	NA	NA	NA	NA	NA	NA	NA	NA	NA	NA	NA	NA	NA	NA	NA	NA	NA
"WBGene00003943"	338	193	328	477	552	469	310	245	332	475	445	456	377.31	296	459	1.55	0.632	2.475	0.0133058	0.467691	0.0082	0.0629	0.0442	0.0442	TRUE	0.2475	"pbo-4"	"K09C8.1"	"K09C8.1"	"Na(+)/H(+) exchanger protein 7 [Source:UniProtKB/Swiss-Prot;Acc:G5EBK1]"	"X"	10954134	10958388	"GO:0055085;GO:0006810;GO:0006811;GO:0006812;GO:1902600;GO:0030421;GO:0035725;GO:0006814;GO:0006885;GO:0030641;GO:0045989"	"transmembrane transport;transport;ion transport;cation transport;hydrogen ion transmembrane transport;defecation;sodium ion transmembrane transport;sodium ion transport;regulation of pH;regulation of cellular pH;positive regulation of striated muscle contraction"	"GO:0015297;GO:0005516;GO:0015299;GO:0015385"	"antiporter activity;calmodulin binding;solute:proton antiporter activity;sodium:proton antiporter activity"	"GO:0016020;GO:0016021;GO:0005886;GO:0016323"	"membrane;integral component of membrane;plasma membrane;basolateral plasma membrane"	"181285"	""	""	""
"WBGene00011929"	33	53	45	18	32	23	30	67	46	18	26	22	34.86	48	22	0.467	-1.098	-2.466	0.0136782	0.479694	0.0733	0.1247	0.1108	0.1108	TRUE	0.1592	"T22G5.1"	"T22G5.1"	"T22G5.1"	""	"V"	13876837	13877949	"GO:0006629"	"lipid metabolic process"	"GO:0008081;GO:0008889"	"phosphoric diester hydrolase activity;glycerophosphodiester phosphodiesterase activity"	"GO:0016020;GO:0016021"	"membrane;integral component of membrane"	"179882"	"O02322"	"ENSG00000006007"	"GDE1"
"WBGene00021909"	498	431	413	792	863	704	457	546	418	789	696	685	598.64	474	723	1.527	0.611	2.464	0.0137296	0.480291	0.0101	0.0606	0.0425	0.0425	TRUE	0.2039	"Y55B1BL.1"	"Y55B1BL.1a;Y55B1BL.1b.1;Y55B1BL.1b.2;Y55B1BL.1c"	"Y55B1BL.1a;Y55B1BL.1b.1;Y55B1BL.1b.2;"	""	"III"	402424	405614	NA	NA	NA	NA	NA	NA	"175199"	"Q9N381;A0A0K3AU90;A0A0K3AU90"	""	""
"WBGene00007231"	44	8	32	68	85	48	40	10	32	68	69	47	44.33	27	61	2.176	1.122	2.463	0.0137665	0.480291	0.1722	0.1102	0.123	0.123	TRUE	1.5727	"C01G10.4"	"C01G10.4"	"C01G10.4"	""	"V"	15089755	15090021	NA	NA	NA	NA	NA	NA	"182081"	"Q93164"	""	""
"WBGene00003474"	477	962	1476	2212	1904	2258	438	1220	1494	2204	1537	2195	1514.67	1051	1979	1.884	0.914	2.463	0.013788	0.480291	0.1965	0.0582	0.0985	0.0985	TRUE	1.8998	"mtl-2"	"T08G5.10"	"T08G5.10"	"Metallothionein-2 [Source:UniProtKB/Swiss-Prot;Acc:P17512]"	"V"	14018272	14018643	NA	NA	"GO:0046872"	"metal ion binding"	NA	NA	"179899"	""	""	""
"WBGene00017247"	411	529	559	268	314	438	377	671	566	267	253	426	426.71	538	315	0.587	-0.77	-2.461	0.0138362	0.480894	0.0853	0.0622	0.068	0.068	TRUE	0.3713	"F08D12.3"	"F08D12.3"	"F08D12.3"	""	"II"	2779544	2780840	NA	NA	NA	NA	NA	NA	"3565148"	"P91237"	""	""
"WBGene00001158"	70	8	32	88	117	64	64	10	32	88	94	62	58.52	35	81	2.259	1.175	2.446	0.0144252	0.500245	0.3188	0.0972	0.146	0.146	TRUE	0.79	"ech-9"	"F01G10.3a;F01G10.3b"	"F01G10.3a;F01G10.3b"	"Enoyl-CoA Hydratase [Source:RefSeq peptide;Acc:NP_501875]"	"IV"	10233320	10235329	"GO:0055114;GO:0006631;GO:0055114;GO:0006631"	"oxidation-reduction process;fatty acid metabolic process;oxidation-reduction process;fatty acid metabolic process"	"GO:0046872;GO:0016491;GO:0003857;GO:0016491;GO:0003857"	"metal ion binding;oxidoreductase activity;3-hydroxyacyl-CoA dehydrogenase activity;oxidoreductase activity;3-hydroxyacyl-CoA dehydrogenase activity"	NA	NA	"184065"	"O17762;A0A061AKU6;A0A061AKU6"	"ENSG00000113790"	"EHHADH"
"WBGene00007368"	158	109	101	71	108	70	145	138	102	71	87	68	101.91	128	75	0.587	-0.768	-2.444	0.0145318	0.502821	0.0181	0.0799	0.0609	0.0609	TRUE	0.3299	"C06B8.2"	"C06B8.2a.1;C06B8.2a.2;C06B8.2b.1;C06B8.2b.2;C06B8.2c.1;C06B8.2c.2;C06B8.2d.1;C06B8.2d.2"	"C06B8.2a.1;C06B8.2a.2;C06B8.2b.1;C06B8.2b.2;C06B8.2c.1;C06B8.2c.2;C06B8.2d.1;C06B8.2d.2"	""	"V"	15476064	15478566	NA	NA	NA	NA	NA	NA	"180043"	"G5EFN3;G5EFN3;G5EDY9;G5EDY9;G5ECJ3;G5ECJ3;G5ED61;G5ED61"	""	""
"WBGene00194714"	22	24	22	3	19	7	20	30	22	3	15	7	16.34	24	8	0.353	-1.501	-2.442	0.0146212	0.50479	0.1733	0.2019	0.1966	0.1966	TRUE	1.7966	"ZC204.17"	"ZC204.17"	"ZC204.17"	""	"II"	1645410	1646299	NA	NA	NA	NA	NA	NA	"13183688"	"C8JQQ2"	""	""
"WBGene00009522"	161	69	51	54	73	19	148	87	52	54	59	18	69.68	96	44	0.458	-1.128	-2.439	0.0147094	0.506707	0.2735	0.0907	0.1379	0.1379	TRUE	0.2261	"F38A1.9"	"F38A1.9"	"F38A1.9"	""	"IV"	1244247	1245344	"GO:0045087"	"innate immune response"	NA	NA	NA	NA	"185439"	"A4F314"	""	""
"WBGene00007853"	84	105	52	33	82	22	77	133	53	33	66	21	63.89	88	40	0.463	-1.112	-2.437	0.0148066	0.508926	0.2411	0.0938	0.1325	0.1325	TRUE	0.5229	"C31G12.4"	"C31G12.4a;C31G12.4b"	"C31G12.4a;C31G12.4b"	""	"V"	18172484	18178710	NA	NA	NA	NA	NA	NA	"183093"	"O17632;J7RNJ8"	""	""
"WBGene00010782"	73	63	65	39	57	31	67	80	66	39	46	30	54.62	71	38	0.543	-0.88	-2.435	0.0148758	0.509368	0	0.1001	0.0746	0.0746	TRUE	0.2613	"K11H3.5"	"K11H3.5a;K11H3.5b"	"K11H3.5a;"	""	"III"	9843782	9845669	NA	NA	NA	NA	NA	NA	"187308"	""	""	""
"WBGene00014003"	51	58	55	27	42	31	47	74	56	27	34	30	44.5	59	30	0.52	-0.943	-2.435	0.014885	0.509368	0	0.11	0.0838	0.0838	TRUE	0.2934	"ZK593.3"	"ZK593.3"	"ZK593.3"	""	"IV"	10916615	10917692	NA	NA	NA	NA	"GO:0016020;GO:0016021"	"membrane;integral component of membrane"	"191355"	"Q23537"	""	""
"WBGene00009434"	2111	897	1798	2228	4794	2238	1938	1137	1820	2220	3869	2176	2193.39	1632	2755	1.688	0.755	2.43	0.0151122	0.516007	0.0957	0.0577	0.0692	0.0692	TRUE	1.5217	"F35E12.10"	"F35E12.10"	"F35E12.10"	""	"V"	13745703	13748787	"GO:0045087;GO:0050829"	"innate immune response;defense response to Gram-negative bacterium"	NA	NA	"GO:0045121"	"membrane raft"	"179868"	"O02362"	""	""
"WBGene00003242"	11808	12848	9283	7541	10260	7641	10840	16289	9398	7514	8280	7429	9958.44	12176	7741	0.636	-0.653	-2.426	0.0152632	0.52002	0.0462	0.0569	0.0522	0.0522	TRUE	1.0004	"mig-6"	"C37C3.6a.1;C37C3.6a.2;C37C3.6b.1;C37C3.6b.2;C37C3.6c.1;C37C3.6c.2"	"C37C3.6a.1;C37C3.6a.2;C37C3.6b.1;C37C3.6b.2;C37C3.6c.1;C37C3.6c.2"	"Papilin [Source:UniProtKB/Swiss-Prot;Acc:O76840]"	"V"	7827232	7842384	"GO:0000902;GO:0006508;GO:0007275;GO:0010951;GO:0002119;GO:0009792;GO:0048598;GO:0010466;GO:0032504;GO:0000902;GO:0006508;GO:0007275;GO:0010951;GO:0002119;GO:0009792;GO:0048598;GO:0010466;GO:0032504"	"cell morphogenesis;proteolysis;multicellular organism development;negative regulation of endopeptidase activity;nematode larval development;embryo development ending in birth or egg hatching;embryonic morphogenesis;negative regulation of peptidase activity;multicellular organism reproduction;cell morphogenesis;proteolysis;multicellular organism development;negative regulation of endopeptidase ac…	"GO:0004867;GO:0004222;GO:0008237;GO:0008270;GO:0004867;GO:0004222;GO:0008237;GO:0008270;GO:0008270;GO:0004222;GO:0008233;GO:0008237;GO:0004867;GO:0030414;GO:0005515;GO:0008270;GO:0004222;GO:0008233;GO:0008237;GO:0004867;GO:0030414;GO:0005515;GO:0004867;GO:0004222;GO:0008237;GO:0008270;GO:0004867;GO:0004222;GO:0008237;GO:0008270"	"serine-type endopeptidase inhibitor activity;metalloendopeptidase activity;metallopeptidase activity;zinc ion binding;serine-type endopeptidase inhibitor activity;metalloendopeptidase activity;metallopeptidase activity;zinc ion binding;zinc ion binding;metalloendopeptidase activity;peptidase activity;metallopeptidase activity;serine-type endopeptidase inhibitor activity;peptidase inhibitor activ…	"GO:0031012;GO:0005578;GO:0031012;GO:0005578;GO:0005576;GO:0031012;GO:0005604;GO:0005578;GO:0005576;GO:0031012;GO:0005604;GO:0005578;GO:0031012;GO:0005578;GO:0031012;GO:0005578"	"extracellular matrix;proteinaceous extracellular matrix;extracellular matrix;proteinaceous extracellular matrix;extracellular region;extracellular matrix;basement membrane;proteinaceous extracellular matrix;extracellular region;extracellular matrix;basement membrane;proteinaceous extracellular matrix;extracellular matrix;proteinaceous extracellular matrix;extracellular matrix;proteinaceous extra…	"179162"	";;;;;"	"ENSG00000197859"	"ADAMTSL2"
"WBGene00020616"	50	15	13	5	19	6	46	19	13	5	15	6	17.37	26	9	0.338	-1.565	-2.424	0.0153329	0.521251	0.3349	0.1932	0.228	0.228	TRUE	1.0563	"T20D4.10"	"T20D4.10"	"T20D4.10"	""	"V"	3400255	3401045	NA	NA	NA	NA	NA	NA	"188646"	"Q2L6V7"	""	""
"WBGene00004183"	320	192	135	158	162	89	294	243	137	157	131	87	174.76	225	125	0.556	-0.847	-2.422	0.0154386	0.523698	0.11	0.0702	0.082	0.082	TRUE	0.344	"prk-2"	"F45H7.4.1;F45H7.4.2"	"F45H7.4.1;F45H7.4.2"	"Serine/threonine-protein kinase prk-2 [Source:UniProtKB/Swiss-Prot;Acc:Q20443]"	"III"	3363228	3370209	"GO:0006468;GO:0016310;GO:0007399;GO:0046777;GO:0051963;GO:0006468;GO:0016310;GO:0007399;GO:0046777;GO:0051963"	"protein phosphorylation;phosphorylation;nervous system development;protein autophosphorylation;regulation of synapse assembly;protein phosphorylation;phosphorylation;nervous system development;protein autophosphorylation;regulation of synapse assembly"	"GO:0000166;GO:0004672;GO:0004674;GO:0005524;GO:0016301;GO:0016740;GO:0000166;GO:0004672;GO:0004674;GO:0005524;GO:0016301;GO:0016740"	"nucleotide binding;protein kinase activity;protein serine/threonine kinase activity;ATP binding;kinase activity;transferase activity;nucleotide binding;protein kinase activity;protein serine/threonine kinase activity;ATP binding;kinase activity;transferase activity"	"GO:0005737;GO:0005737"	"cytoplasm;cytoplasm"	"175437"	";"	"ENSG00000102096;ENSG00000198355;ENSG00000137193"	"PIM2;PIM3;PIM1"
"WBGene00019798"	0	0	0	1	3	9	0	0	0	1	2	9	2.03	0	4	20.819	4.38	2.421	0.0154947	NA	1.3906	1.2265	1.2452	1.2452	TRUE	0.6627	"fbxb-32"	"M151.6"	"M151.6"	"F-box B protein [Source:RefSeq peptide;Acc:NP_494603]"	"II"	3645427	3646982	NA	NA	NA	NA	NA	NA	"173709"	"O17122"	""	""
"WBGene00013905"	28	15	33	58	92	33	26	19	33	58	74	32	40.38	26	55	2.095	1.067	2.417	0.0156457	0.529569	0.1016	0.1154	0.1118	0.1118	TRUE	0.1923	"ugt-4"	"ZC455.5a;ZC455.5b"	"ZC455.5a;"	"UDP-glucuronosyltransferase [Source:RefSeq peptide;Acc:NP_001041203]"	"V"	12793020	12795306	"GO:0008152;GO:0009813;GO:0052696"	"metabolic process;flavonoid biosynthetic process;flavonoid glucuronidation"	"GO:0016740;GO:0008194;GO:0015020;GO:0016757;GO:0016758"	"transferase activity;UDP-glycosyltransferase activity;glucuronosyltransferase activity;transferase activity	transferring glycosyl groups;transferase activity	transferring hexosyl groups"	"GO:0016020;GO:0016021;GO:0043231"	"membrane;integral component of membrane;intracellular membrane-bounded organelle"	"179754"	"Q23335"	""	""
"WBGene00016425"	1687	1650	1529	2815	3285	2446	1549	2092	1548	2805	2651	2378	2170.48	1730	2611	1.51	0.595	2.413	0.015834	0.534776	0.0192	0.0578	0.0433	0.0433	TRUE	0.4033	"C34H4.2"	"C34H4.2"	"C34H4.2"	""	"IV"	1553790	1555567	NA	NA	NA	NA	NA	NA	"183220"	"O45143"	""	""
"WBGene00004210"	786	949	877	1372	1850	1559	722	1203	888	1367	1493	1516	1198.09	938	1459	1.557	0.639	2.408	0.0160444	0.540434	0.0342	0.0586	0.0498	0.0498	TRUE	0.7261	"ptc-3"	"Y110A2AL.8a;Y110A2AL.8b;Y110A2AL.8c"	"Y110A2AL.8a;Y110A2AL.8b;Y110A2AL.8c"	"PaTChed family [Source:RefSeq peptide;Acc:NP_494384]"	"II"	2845378	2852593	"GO:0007165;GO:0018996;GO:0007165;GO:0018996;GO:0007165;GO:0018996"	"signal transduction;molting cycle	collagen and cuticulin-based cuticle;signal transduction;molting cycle	collagen and cuticulin-based cuticle;signal transduction;molting cycle	collagen and cuticulin-based cuticle"	"GO:0008158;GO:0008158;GO:0008158"	"hedgehog receptor activity;hedgehog receptor activity;hedgehog receptor activity"	"GO:0016020;GO:0016021;GO:0031410;GO:0016324;GO:0016020;GO:0016021;GO:0031410;GO:0016324;GO:0016020;GO:0016021;GO:0031410;GO:0016324"	"membrane;integral component of membrane;cytoplasmic vesicle;apical plasma membrane;membrane;integral component of membrane;cytoplasmic vesicle;apical plasma membrane;membrane;integral component of membrane;cytoplasmic vesicle;apical plasma membrane"	"173631"	"H2L0G4;Q6AW16;H2L0G5"	"ENSG00000165186;ENSG00000244694;ENSG00000185920;ENSG00000117425"	"PTCHD1;PTCHD4;PTCH1;PTCH2"
"WBGene00004997"	10	2	14	13	19	56	9	3	14	13	15	54	18.1	9	27	3.132	1.647	2.407	0.0160711	0.540434	0.5025	0.1877	0.2602	0.2602	TRUE	2.627	"spp-12"	"T22G5.7"	"T22G5.7"	"SaPosin-like Protein family [Source:RefSeq peptide;Acc:NP_506443]"	"V"	13889869	13890319	"GO:0055085;GO:0009405;GO:0035915"	"transmembrane transport;pathogenesis;pore formation in membrane of other organism"	"GO:0015267"	"channel activity"	"GO:0046930"	"pore complex"	"188762"	"Q9XVI5"	""	""
"WBGene00019495"	90	62	54	46	55	17	83	79	55	46	44	17	53.77	72	36	0.496	-1.012	-2.405	0.0161907	0.543264	0.1279	0.1008	0.1073	0.1073	TRUE	1.5733	"sdz-24"	"K07E8.3.1;K07E8.3.2;K07E8.3.3"	"K07E8.3.1;K07E8.3.2;K07E8.3.3"	"SKN-1 Dependent Zygotic transcript [Source:RefSeq peptide;Acc:NP_493781]"	"II"	658669	659867	NA	NA	"GO:0003676;GO:0003676;GO:0003676"	"nucleic acid binding;nucleic acid binding;nucleic acid binding"	NA	NA	"173457"	"O16689;O16689;O16689"	""	""
"WBGene00021773"	15	14	16	32	48	33	14	18	16	32	39	32	25.07	16	34	2.167	1.116	2.404	0.0162252	0.543264	0	0.1513	0.1083	0.1083	TRUE	0.1042	"fbxb-42"	"Y51H7BR.1"	"Y51H7BR.1"	"F-box B protein [Source:RefSeq peptide;Acc:NP_493990]"	"II"	1537621	1538661	NA	NA	"GO:0005515"	"protein binding"	NA	NA	"190167"	"Q9N3J6"	""	""
"WBGene00021183"	16	26	52	16	17	11	15	33	53	16	14	11	23.44	34	14	0.403	-1.31	-2.402	0.0163002	0.544603	0.181	0.1579	0.164	0.164	TRUE	0.1039	"Y9C9A.16"	"Y9C9A.16a;Y9C9A.16b"	"Y9C9A.16a;Y9C9A.16b"	""	"IV"	4973523	4976089	"GO:0055114;GO:0055114"	"oxidation-reduction process;oxidation-reduction process"	"GO:0016491;GO:0016491"	"oxidoreductase activity;oxidoreductase activity"	NA	NA	"189421"	"Q9N2S1;J7SF87"	"ENSG00000260170;ENSG00000137767"	"RP11-96O20.4;SQRDL"
"WBGene00000133"	89	182	215	71	110	121	82	231	218	71	89	118	134.55	177	93	0.524	-0.932	-2.398	0.0164906	0.549782	0.1672	0.0743	0.1009	0.1009	TRUE	2.426	"amt-1"	"C05E11.4"	"C05E11.4"	"Putative ammonium transporter 1 [Source:UniProtKB/Swiss-Prot;Acc:P54145]"	"X"	4571448	4573914	"GO:0006810;GO:0006995;GO:0015695;GO:0072488;GO:0015696;GO:0019740"	"transport;cellular response to nitrogen starvation;organic cation transport;ammonium transmembrane transport;ammonium transport;nitrogen utilization"	"GO:0008519"	"ammonium transmembrane transporter activity"	"GO:0016020;GO:0016021;GO:0005887"	"membrane;integral component of membrane;integral component of plasma membrane"	"180729"	""	""	""
"WBGene00002094"	10	27	18	6	7	9	9	34	18	6	6	9	13.67	20	7	0.334	-1.583	-2.396	0.0165668	0.551137	0.1906	0.2302	0.2201	0.2201	TRUE	0.1875	"ins-11"	"C17C3.4"	"C17C3.4"	"Probable insulin-like peptide gamma-type 1 B-chain-like peptide A-chain-like peptide [Source:UniProtKB/Swiss-Prot;Acc:Q18060]"	"II"	5556761	5557088	"GO:0045087"	"innate immune response"	"GO:0005179"	"hormone activity"	"GO:0005576"	"extracellular region"	"173941"	""	""	""
"WBGene00004139"	29	21	11	8	13	4	27	27	11	8	10	4	14.46	22	7	0.351	-1.51	-2.388	0.0169426	0.562435	0.137	0.2208	0.202	0.202	TRUE	1.0082	"pqn-54"	"R09B5.5"	"R09B5.5"	"Prion-like-(Q/N-rich)-domain-bearing protein [Source:RefSeq peptide;Acc:NP_503423]"	"V"	1464990	1466350	NA	NA	"GO:0005515"	"protein binding"	NA	NA	"187728"	"O44606"	""	""
"WBGene00004052"	390	94	312	125	244	88	358	119	316	125	197	86	200.02	264	136	0.513	-0.963	-2.38	0.0172906	0.572764	0.226	0.0685	0.1125	0.1125	TRUE	1.2385	"parg-2"	"H23L24.5"	"H23L24.5"	"Poly(ADP-ribose) glycohydrolase 2 [Source:UniProtKB/Swiss-Prot;Acc:Q9N5L4]"	"IV"	8712413	8715027	"GO:0005975;GO:0006974;GO:0009225;GO:0010332"	"carbohydrate metabolic process;cellular response to DNA damage stimulus;nucleotide-sugar metabolic process;response to gamma radiation"	"GO:0016787;GO:0004649"	"hydrolase activity;poly(ADP-ribose) glycohydrolase activity"	"GO:0005737"	"cytoplasm"	"186765"	""	"ENSG00000227345"	"PARG"
"WBGene00009520"	4	2	4	0	0	0	4	3	4	0	0	0	1.71	4	0	0.049	-4.341	-2.379	0.0173526	NA	0	1.4444	1.2447	1.2447	TRUE	0.0781	"clec-168"	"F38A1.7a;F38A1.7b"	"F38A1.7a;F38A1.7b"	"C-type LECtin [Source:RefSeq peptide;Acc:NP_001255232]"	"IV"	1256956	1259344	"GO:0045087;GO:0045087"	"innate immune response;innate immune response"	"GO:0030246;GO:0030246"	"carbohydrate binding;carbohydrate binding"	NA	NA	"185437"	"G4RYA3;A4F311"	""	""
"WBGene00045122"	4	2	4	0	0	0	4	3	4	0	0	0	1.71	4	0	0.049	-4.341	-2.379	0.0173526	NA	0	1.4444	1.2447	1.2447	TRUE	0.0781	"F22B3.10"	"F22B3.10a;F22B3.10b"	"F22B3.10a;"	""	"IV"	11413208	11415020	NA	NA	NA	NA	NA	NA	"4926959"	"A0T4F4"	""	""
"WBGene00002019"	3	1	2	36	6	0	3	1	2	36	5	0	7.79	2	14	6.584	2.719	2.372	0.0176835	0.584535	1.8558	0.3611	0.6549	0.6549	TRUE	1.3836	"hsp-16.48"	"T27E4.3"	"T27E4.3"	"Heat shock protein Hsp-16.48/Hsp-16.49 [Source:UniProtKB/Swiss-Prot;Acc:P02513]"	"V"	9088131	9088617	"GO:0030968;GO:0008340;GO:0009408"	"endoplasmic reticulum unfolded protein response;determination of adult lifespan;response to heat"	"GO:0051082"	"unfolded protein binding"	NA	NA	"179287;179288"	""	"ENSG00000254445;ENSG00000170276;ENSG00000169271"	"HSPB2-C11orf52;HSPB2;HSPB3"
"WBGene00021325"	2747	2980	3484	6288	4459	6093	2522	3778	3527	6266	3598	5924	4269.26	3276	5263	1.607	0.684	2.37	0.0177746	0.586299	0.0583	0.0572	0.0598	0.0598	TRUE	0.9346	"Y34B4A.9"	"Y34B4A.9"	"Y34B4A.9"	""	"X"	5255194	5256858	NA	NA	NA	NA	NA	NA	"180796"	"Q95Y28"	""	""
"WBGene00044553"	295	235	231	178	209	179	271	298	234	177	169	174	220.45	268	173	0.648	-0.625	-2.367	0.0179142	0.589649	0.0038	0.0674	0.0456	0.0456	TRUE	0.1354	"T23B12.11"	"T23B12.11.1;T23B12.11.2"	"T23B12.11.1;T23B12.11.2"	""	"V"	8455396	8457606	NA	NA	NA	NA	NA	NA	"3896851"	"Q4R139;Q4R139"	""	""
"WBGene00015050"	727	510	484	479	443	324	667	647	490	477	357	315	492.3	601	383	0.637	-0.65	-2.366	0.0179973	0.591134	0.0339	0.0615	0.0523	0.0523	TRUE	0.5277	"clec-51"	"B0218.6a;B0218.6b"	"B0218.6a;B0218.6b"	"C-type LECtin [Source:RefSeq peptide;Acc:NP_501369]"	"IV"	8161752	8163795	NA	NA	"GO:0030246;GO:0030246"	"carbohydrate binding;carbohydrate binding"	NA	NA	"181854"	"Q17450;W6RTE8"	"ENSG00000011028;ENSG00000054219;ENSG00000260314;ENSG00000153246;ENSG00000248672"	"MRC2;LY75;MRC1;PLA2R1;LY75-CD302"
"WBGene00010977"	86	71	64	126	134	164	79	90	65	126	108	159	104.48	78	131	1.684	0.752	2.365	0.0180373	0.591196	0.0241	0.0794	0.0624	0.0624	TRUE	0.3234	"R02D5.3"	"R02D5.3"	"R02D5.3"	""	"V"	14483160	14484347	NA	NA	NA	NA	"GO:0016020;GO:0016021"	"membrane;integral component of membrane"	"187521"	"Q21635"	""	""
"WBGene00011190"	526	614	944	1111	1495	1271	483	778	956	1107	1206	1236	961.06	739	1183	1.602	0.679	2.361	0.0182245	0.595654	0.0574	0.0591	0.0586	0.0586	TRUE	0.6506	"swt-6"	"R10D12.9.1;R10D12.9.2"	"R10D12.9.1;R10D12.9.2"	"SWEET sugar transporter family [Source:RefSeq peptide;Acc:NP_506464]"	"V"	13954277	13956378	"GO:0006810;GO:0008643;GO:0034219;GO:0006810;GO:0008643;GO:0034219"	"transport;carbohydrate transport;carbohydrate transmembrane transport;transport;carbohydrate transport;carbohydrate transmembrane transport"	"GO:0051119;GO:0051119"	"sugar transmembrane transporter activity;sugar transmembrane transporter activity"	"GO:0016020;GO:0016021;GO:0016020;GO:0016021"	"membrane;integral component of membrane;membrane;integral component of membrane"	"187765"	"P92011;P92011"	""	""
"WBGene00007829"	7	5	15	18	38	25	6	6	15	18	31	24	16.81	9	24	2.602	1.38	2.361	0.01825	0.595654	0.0697	0.1978	0.1708	0.1708	TRUE	0.4394	"oac-5"	"C31A11.1"	"C31A11.1"	"O-ACyltransferase homolog [Source:RefSeq peptide;Acc:NP_507114]"	"V"	16292709	16295600	"GO:0008152"	"metabolic process"	"GO:0016740;GO:0016746;GO:0016747"	"transferase activity;transferase activity	transferring acyl groups;transferase activity	transferring acyl groups other than amino-acyl groups"	"GO:0016020;GO:0016021"	"membrane;integral component of membrane"	"183069"	"G5EBI1"	""	""
"WBGene00018543"	64	25	120	35	40	35	59	32	121	35	32	34	52.19	71	34	0.475	-1.073	-2.356	0.018484	0.60203	0.1987	0.1021	0.1283	0.1283	TRUE	0.3542	"ugt-32"	"F47C10.6"	"F47C10.6"	"UDP-GlucuronosylTransferase [Source:RefSeq peptide;Acc:NP_504060]"	"V"	3841859	3844007	"GO:0008152;GO:0009813;GO:0052696"	"metabolic process;flavonoid biosynthetic process;flavonoid glucuronidation"	"GO:0016740;GO:0015020;GO:0016758"	"transferase activity;glucuronosyltransferase activity;transferase activity	transferring hexosyl groups"	"GO:0016020;GO:0016021;GO:0043231"	"membrane;integral component of membrane;intracellular membrane-bounded organelle"	"185911"	"O01558"	""	""
"WBGene00003729"	163	125	162	97	130	99	150	158	164	97	105	96	128.32	157	99	0.631	-0.664	-2.352	0.0186706	0.606835	0	0.0751	0.0493	0.0493	TRUE	0.0256	"nhx-1"	"B0395.1"	"B0395.1"	"Sodium/hydrogen exchanger [Source:RefSeq peptide;Acc:NP_510622]"	"X"	16017518	16021748	"GO:0055085;GO:0006810;GO:0006811;GO:0006812;GO:1902600;GO:0035725;GO:0006814;GO:0006885"	"transmembrane transport;transport;ion transport;cation transport;hydrogen ion transmembrane transport;sodium ion transmembrane transport;sodium ion transport;regulation of pH"	"GO:0015297;GO:0015299;GO:0015385"	"antiporter activity;solute:proton antiporter activity;sodium:proton antiporter activity"	"GO:0016020;GO:0016021"	"membrane;integral component of membrane"	"181680"	"Q8T5S2;G5EDH8"	""	""
"WBGene00019492"	1049	1292	1295	2276	2177	2119	963	1638	1311	2268	1757	2060	1666.2	1304	2028	1.556	0.638	2.35	0.0187878	0.609369	0.0406	0.0581	0.0525	0.0525	TRUE	0.3267	"K07E3.4"	"K07E3.4a;K07E3.4b"	"K07E3.4a;K07E3.4b"	""	"X"	8080872	8084018	"GO:0009396;GO:0009396"	"folic acid-containing compound biosynthetic process;folic acid-containing compound biosynthetic process"	"GO:0005524;GO:0004329;GO:0005524;GO:0004329"	"ATP binding;formate-tetrahydrofolate ligase activity;ATP binding;formate-tetrahydrofolate ligase activity"	NA	NA	"181064"	"Q21284;Q21284"	"ENSG00000120254"	"MTHFD1L"
"WBGene00012538"	260	240	321	534	501	419	239	304	325	532	404	407	368.63	289	448	1.549	0.631	2.347	0.0189179	0.61231	0.0227	0.0631	0.0492	0.0492	TRUE	0.3129	"Y37A1B.5"	"Y37A1B.5a;Y37A1B.5b;Y37A1B.5c"	"Y37A1B.5a;Y37A1B.5b;"	""	"IV"	14051200	14056668	NA	NA	"GO:0008430;GO:0005515;GO:0008430;GO:0005515"	"selenium binding;protein binding;selenium binding;protein binding"	NA	NA	"178360"	"Q9XXF9;D3NQ99"	"ENSG00000143416"	"SELENBP1"
"WBGene00003669"	232	152	152	367	318	275	213	193	154	366	257	267	241.55	187	297	1.589	0.668	2.344	0.0190773	0.616184	0.0291	0.0665	0.0541	0.0541	TRUE	0.4687	"nhr-79"	"T26H2.9a;T26H2.9b"	"T26H2.9a;T26H2.9b"	"Nuclear hormone receptor family member nhr-79 [Source:UniProtKB/Swiss-Prot;Acc:O18141]"	"V"	19207684	19211888	"GO:0006355;GO:0006351;GO:0043401;GO:0006355;GO:0006351;GO:0043401"	"regulation of transcription	DNA-templated;transcription	DNA-templated;steroid hormone mediated signaling pathway;regulation of transcription	DNA-templated;transcription	DNA-templated;steroid hormone mediated signaling pathway"	"GO:0003677;GO:0008270;GO:0046872;GO:0003700;GO:0043565;GO:0003677;GO:0008270;GO:0046872;GO:0003700;GO:0043565"	"DNA binding;zinc ion binding;metal ion binding;transcription factor activity	sequence-specific DNA binding;sequence-specific DNA binding;DNA binding;zinc ion binding;metal ion binding;transcription factor activity	sequence-specific DNA binding;sequence-specific DNA binding"	"GO:0005634;GO:0005634"	"nucleus;nucleus"	"180265"	"Q9BJK8;J7SF88"	""	""
"WBGene00001581"	1260	1969	1728	2385	3438	3973	1157	2496	1749	2377	2774	3863	2402.74	1801	3005	1.669	0.739	2.341	0.0192224	0.619584	0.1016	0.0576	0.0714	0.0714	TRUE	0.4492	"gfi-1"	"F57F4.3"	"F57F4.3"	"GEI-4 (Four) Interacting protein [Source:RefSeq peptide;Acc:NP_504626]"	"V"	6392536	6399921	"GO:0006338"	"chromatin remodeling"	NA	NA	"GO:0045121"	"membrane raft"	"179022"	"Q94246"	""	""
"WBGene00019470"	0	0	0	4	6	2	0	0	0	4	5	2	1.8	0	4	18.547	4.213	2.339	0.0193445	NA	0	1.3781	1.2104	1.2104	TRUE	0.2519	"cyp-35B3"	"K07C6.2"	"K07C6.2"	"CYtochrome P450 family [Source:RefSeq peptide;Acc:NP_504095]"	"V"	3945353	3947044	"GO:0055114"	"oxidation-reduction process"	"GO:0046872;GO:0016491;GO:0004497;GO:0005506;GO:0020037;GO:0016705;GO:0008395"	"metal ion binding;oxidoreductase activity;monooxygenase activity;iron ion binding;heme binding;oxidoreductase activity	acting on paired donors	with incorporation or reduction of molecular oxygen;steroid hydroxylase activity"	NA	NA	"187092"	"O44652"	""	""
"WBGene00004054"	96	77	129	163	216	178	88	98	131	162	174	173	137.69	106	170	1.612	0.688	2.335	0.0195183	0.62757	0.0116	0.0739	0.0549	0.0549	TRUE	0.4359	"AC8.1"	"AC8.1"	""	""	"X"	242291	252767	NA	NA	NA	NA	NA	NA	NA	NA	""	""
"WBGene00009259"	5438	4614	5052	7000	9453	8900	4992	5850	5115	6975	7629	8653	6535.65	5319	7752	1.458	0.544	2.335	0.019551	0.62757	0.0095	0.057	0.0389	0.0389	TRUE	0.1262	"hpo-34"	"F29G6.3a.1;F29G6.3a.2;F29G6.3b;F29G6.3c.1;F29G6.3c.2;F29G6.3d.1;F29G6.3d.2;F29G6.3d.3;F29G6.3d.4;F29G6.3d.5;F29G6.3d.6;F29G6.3d.7;F29G6.3d.8;F29G6.3e;F29G6.3f"	"F29G6.3a.1;F29G6.3a.2;F29G6.3b;F29G6.3c.1;F29G6.3c.2;F29G6.3d.1;F29G6.3d.2;F29G6.3d.3;F29G6.3d.4;F29G6.3d.5;F29G6.3d.6;F29G6.3d.7;F29G6.3d.8;;F29G6.3f"	""	"X"	11511556	11519062	NA	NA	"GO:0005515;GO:0005515"	"protein binding;protein binding"	NA	NA	"181340"	"Q93637;Q93637;Q93636;Q6A2D2;E3W743;Q6A2D2;E3W743;E3W743;E3W743;E3W743;E3W743;E3W743;E3W743;E3W743;E3W743;K8FDY0"	""	""
"WBGene00219586"	0	0	0	8	3	1	0	0	0	8	2	1	1.89	0	4	19.403	4.278	2.332	0.019708	NA	1.2576	1.3092	1.3033	1.3033	TRUE	0.4891	"linc-108"	"F28F8.13"	""	""	"V"	15565170	15566425	NA	NA	NA	NA	NA	NA	NA	NA	""	""
"WBGene00014043"	18	44	60	20	26	18	17	56	61	20	21	18	31.91	45	20	0.442	-1.178	-2.331	0.0197424	0.63088	0.1961	0.131	0.1483	0.1483	TRUE	2.507	"clec-58"	"ZK666.3"	"ZK666.3"	"C-type LECtin [Source:RefSeq peptide;Acc:NP_496256]"	"II"	10474158	10476139	NA	NA	"GO:0030246"	"carbohydrate binding"	NA	NA	"191381"	"Q23561"	""	""
"WBGene00007992"	91	55	84	182	102	163	84	70	85	181	82	158	110.08	80	140	1.765	0.82	2.33	0.0197945	0.63088	0.0814	0.0782	0.0792	0.0792	TRUE	0.773	"fipr-24"	"C37A5.8"	"C37A5.8"	"FIP (Fungus-Induced Protein) Related [Source:RefSeq peptide;Acc:NP_493471]"	"I"	14157628	14158078	NA	NA	NA	NA	NA	NA	"183286"	"O62093"	""	""
"WBGene00016302"	9	2	7	23	19	16	8	3	7	23	15	16	11.95	6	18	2.928	1.55	2.33	0.0198021	0.63088	0	0.2552	0.2065	0.2065	TRUE	0.4385	"fbxc-7"	"C32B5.9"	"C32B5.9"	"F-box C protein [Source:RefSeq peptide;Acc:NP_493863]"	"II"	954048	956337	NA	NA	NA	NA	NA	NA	"183113"	"P91107"	""	""
"WBGene00021587"	4	1	5	12	25	7	4	1	5	12	20	7	8.16	3	13	3.823	1.935	2.33	0.0198165	0.63088	0.1648	0.3475	0.307	0.307	TRUE	0.155	"clec-76"	"Y46C8AR.1.1;Y46C8AR.1.2"	"Y46C8AR.1.1;Y46C8AR.1.2"	"C-type LECtin [Source:RefSeq peptide;Acc:NP_500449]"	"IV"	3965246	3969025	"GO:0045087;GO:0045087"	"innate immune response;innate immune response"	"GO:0030246;GO:0030246"	"carbohydrate binding;carbohydrate binding"	NA	NA	"189950"	"Q9N3V9;Q9N3V9"	""	""
"WBGene00007453"	105	80	111	133	237	181	96	101	112	133	191	176	134.99	103	167	1.613	0.69	2.327	0.0199676	0.634389	0.016	0.0742	0.0554	0.0554	TRUE	0.3387	"fbxa-98"	"C08F11.5a;C08F11.5b"	"C08F11.5a;C08F11.5b"	"F-box A protein [Source:RefSeq peptide;Acc:NP_001263810]"	"IV"	13633439	13635220	NA	NA	"GO:0005515;GO:0005515"	"protein binding;protein binding"	NA	NA	"182421"	"K8FDX4;Q9U3Q8;K8FDX4"	""	""
"WBGene00000562"	671	80	231	157	247	80	616	101	234	156	199	78	230.81	317	144	0.455	-1.135	-2.326	0.0200408	0.635416	0.4384	0.0669	0.1667	0.1667	TRUE	0.4965	"cng-1"	"F14H8.6a;F14H8.6b;F14H8.6c"	";F14H8.6b;"	"Cyclic Nucleotide Gated channel [Source:RefSeq peptide;Acc:NP_001122918]"	"V"	15025740	15031473	"GO:0071805;GO:0098655;GO:0010754;GO:0042391;GO:0070482"	"potassium ion transmembrane transport;cation transmembrane transport;negative regulation of cGMP-mediated signaling;regulation of membrane potential;response to oxygen levels"	"GO:0005249;GO:0005222;GO:0005223;GO:0030553"	"voltage-gated potassium channel activity;intracellular cAMP activated cation channel activity;intracellular cGMP activated cation channel activity;cGMP binding"	"GO:0016020;GO:0016021;GO:0043025"	"membrane;integral component of membrane;neuronal cell body"	"180004"	"A8WI01"	""	""
"WBGene00045255"	120	95	92	172	234	158	110	120	93	171	189	154	139.6	108	171	1.59	0.669	2.325	0.0200927	0.635765	0.0057	0.0737	0.0521	0.0521	TRUE	0.142	"nhr-146"	"Y41D4B.27"	"Y41D4B.27"	"Nuclear Hormone Receptor family [Source:RefSeq peptide;Acc:NP_001122810]"	"IV"	1627114	1630813	"GO:0006355;GO:0006351;GO:0043401"	"regulation of transcription	DNA-templated;transcription	DNA-templated;steroid hormone mediated signaling pathway"	"GO:0003677;GO:0008270;GO:0046872;GO:0003700;GO:0043565"	"DNA binding;zinc ion binding;metal ion binding;transcription factor activity	sequence-specific DNA binding;sequence-specific DNA binding"	"GO:0005634"	"nucleus"	"6418682"	"A2V8C5"	""	""
"WBGene00007841"	411	522	362	327	385	212	377	662	366	326	311	206	374.71	468	281	0.6	-0.736	-2.323	0.0201912	0.637583	0.0865	0.063	0.0696	0.0696	TRUE	1.4886	"C31C9.7"	"C31C9.7"	"C31C9.7"	""	"II"	13669104	13669713	NA	NA	NA	NA	NA	NA	"259476"	"Q7YX76"	""	""
"WBGene00015152"	33	33	17	12	18	12	30	42	17	12	15	12	21.25	30	13	0.431	-1.214	-2.32	0.020316	0.640221	0.0705	0.1683	0.1432	0.1432	TRUE	0.1136	"B0348.2"	"B0348.2a;B0348.2b"	"B0348.2a;B0348.2b"	""	"V"	45463	46923	NA	NA	NA	NA	"GO:0016020;GO:0016021"	"membrane;integral component of membrane"	"181936"	"O61958;A0A0K3AV78"	""	""
"WBGene00014300"	147	118	118	241	248	197	135	150	119	240	200	192	172.64	135	211	1.565	0.646	2.318	0.0204223	0.64151	0.0077	0.0704	0.0499	0.0499	TRUE	0.1638	"D2023.1"	"D2023.1a;D2023.1b.1;D2023.1b.2;D2023.1c;D2023.1d;D2023.1e;D2023.1f;D2023.1g"	";D2023.1b.1;D2023.1b.2;;;D2023.1e;D2023.1f;D2023.1g"	""	"V"	11789550	11800539	"GO:0007606;GO:0007606;GO:0007606"	"sensory perception of chemical stimulus;sensory perception of chemical stimulus;sensory perception of chemical stimulus"	"GO:0046872;GO:0020037;GO:0046872;GO:0020037"	"metal ion binding;heme binding;metal ion binding;heme binding"	"GO:0016020;GO:0016021;GO:0016020;GO:0016021;GO:0016020;GO:0016021"	"membrane;integral component of membrane;membrane;integral component of membrane;membrane;integral component of membrane"	"179615"	"Q2L6U6;Q2L6U6;G5EGM5;G5EBI9;D1MN82"	""	""
"WBGene00009237"	2698	2932	2287	2129	1688	1957	2477	3717	2315	2121	1362	1903	2315.99	2836	1795	0.633	-0.66	-2.318	0.0204666	0.64151	0.0596	0.0577	0.0579	0.0579	TRUE	0.8931	"F28H7.3"	"F28H7.3"	"F28H7.3"	""	"V"	10749370	10750786	"GO:0006629"	"lipid metabolic process"	"GO:0016787"	"hydrolase activity"	NA	NA	"179490"	"Q19891"	""	""
"WBGene00016091"	4	1	2	5	13	17	4	1	2	5	10	17	6.49	2	11	4.468	2.16	2.317	0.0204807	0.64151	0	0.422	0.3618	0.3618	TRUE	0.0787	"nhr-30"	"C25E10.1"	"C25E10.1"	"Nuclear Hormone Receptor family [Source:RefSeq peptide;Acc:NP_505343]"	"V"	9045171	9046967	"GO:0006355;GO:0006351;GO:0043401"	"regulation of transcription	DNA-templated;transcription	DNA-templated;steroid hormone mediated signaling pathway"	"GO:0003677;GO:0008270;GO:0046872;GO:0003700;GO:0043565"	"DNA binding;zinc ion binding;metal ion binding;transcription factor activity	sequence-specific DNA binding;sequence-specific DNA binding"	"GO:0005634"	"nucleus"	"182887"	"Q18155"	""	""
"WBGene00007275"	15	7	12	25	34	29	14	9	12	25	27	28	19.22	12	27	2.294	1.198	2.316	0.0205507	0.642357	0	0.1801	0.1303	0.1303	TRUE	0.1275	"C03D6.1"	"C03D6.1"	"C03D6.1"	""	"I"	9668630	9670715	NA	NA	"GO:0003676"	"nucleic acid binding"	NA	NA	"182158"	"Q17600"	""	""
"WBGene00016669"	16	158	16	11	11	15	15	200	16	11	9	15	44.27	77	12	0.149	-2.746	-2.315	0.0205905	0.642357	0.9665	0.1102	0.3306	0.9665	TRUE	17.0064	"ilys-2"	"C45G7.2"	"C45G7.2"	"Invertebrate LYSozyme [Source:RefSeq peptide;Acc:NP_500207]"	"IV"	2467681	2468879	"GO:0008152;GO:0050830"	"metabolic process;defense response to Gram-positive bacterium"	"GO:0003796"	"lysozyme activity"	NA	NA	"183475"	"O76358"	""	""
"WBGene00008032"	2768	3797	4556	6036	7414	7099	2541	4814	4613	6015	5983	6902	5144.6	3989	6300	1.579	0.659	2.312	0.0207897	0.647271	0.0529	0.0571	0.0584	0.0584	TRUE	1.2293	"C39E9.8"	"C39E9.8a;C39E9.8b;C39E9.8c;C39E9.8d.1;C39E9.8d.2;C39E9.8e.1;C39E9.8e.2;C39E9.8f;C39E9.8g"	"C39E9.8a;C39E9.8b;C39E9.8c;C39E9.8d.1;C39E9.8d.2;C39E9.8e.1;C39E9.8e.2;C39E9.8f;C39E9.8g"	""	"IV"	13079480	13082782	NA	NA	NA	NA	NA	NA	"178255"	"Q18541;Q7JLS6;B3GWC9;B3GWC9;D3YT45;D3YT45;D3YT46;D3YT46;D3YT47;D3YT48"	""	""
"WBGene00009156"	12	11	10	20	28	41	11	14	10	20	23	40	19.58	12	28	2.359	1.238	2.299	0.0214825	0.667505	0.057	0.1778	0.1467	0.1467	TRUE	1.0039	"clec-196"	"F26D10.12a;F26D10.12b;F26D10.12c"	"F26D10.12a;F26D10.12b;F26D10.12c"	"C-type LECtin [Source:RefSeq peptide;Acc:NP_001255932]"	"IV"	17276966	17277747	NA	NA	"GO:0030246;GO:0030246;GO:0030246"	"carbohydrate binding;carbohydrate binding;carbohydrate binding"	NA	NA	"178506"	"Q9XVT9;F5GUE2;A0A0K3ARI7"	""	""
"WBGene00016892"	763	742	874	496	542	717	700	941	885	494	437	697	692.47	842	543	0.645	-0.633	-2.298	0.0215371	0.667866	0.0405	0.0601	0.0532	0.0532	TRUE	0.7239	"C53A3.2"	"C53A3.2"	"C53A3.2"	""	"V"	5762334	5763846	"GO:0008152;GO:0016311"	"metabolic process;dephosphorylation"	"GO:0016791"	"phosphatase activity"	NA	NA	"178964"	"O44538"	"ENSG00000184207;ENSG00000241360"	"PGP;PDXP"
"WBGene00016307"	27	5	26	30	70	45	25	6	26	30	56	44	31.26	19	43	2.234	1.16	2.297	0.0216099	0.668787	0.2001	0.1325	0.1459	0.1459	TRUE	0.4145	"fbxc-18"	"C32B5.14"	"C32B5.14"	"F-box C protein [Source:RefSeq peptide;Acc:NP_493868]"	"II"	965580	966959	NA	NA	NA	NA	NA	NA	"183117"	"P91112"	""	""
"WBGene00044131"	9	7	9	19	190	7	8	9	9	19	153	7	34.22	9	60	6.835	2.773	2.289	0.0220889	0.682252	0.9892	0.126	0.35	0.9892	TRUE	3.8338	"Y45G12C.16"	"Y45G12C.16"	"Y45G12C.16"	""	"V"	2530146	2531174	NA	NA	NA	NA	NA	NA	NA	""	""	""
"WBGene00008797"	52	27	40	30	20	14	48	34	40	30	16	14	30.35	41	20	0.483	-1.049	-2.287	0.0222238	0.685059	0.0508	0.1348	0.1154	0.1154	TRUE	0.8953	"F14D7.10"	"F14D7.10"	"F14D7.10"	""	"V"	14308485	14308841	NA	NA	NA	NA	NA	NA	"3565550"	"Q7YX37"	""	""
"WBGene00045510"	5	1	8	0	1	0	5	1	8	0	1	0	2.46	5	0	0.07	-3.833	-2.281	0.0225191	NA	0	1.0208	0.9213	0.9213	TRUE	0.136	"F11A5.17"	"F11A5.17"	"F11A5.17"	""	"V"	16202030	16202740	NA	NA	NA	NA	NA	NA	"6418719"	"A7LPJ6"	""	""
"WBGene00007691"	34	6	32	48	70	49	31	8	32	48	56	48	37.2	24	51	2.102	1.072	2.276	0.0228407	0.702679	0.1663	0.1204	0.1288	0.1288	TRUE	1.726	"C23H4.2"	"C23H4.2"	"C23H4.2"	"Carboxylic ester hydrolase [Source:RefSeq peptide;Acc:NP_510037]"	"X"	12219710	12222731	"GO:0008152"	"metabolic process"	"GO:0016787;GO:0052689"	"hydrolase activity;carboxylic ester hydrolase activity"	"GO:0016020;GO:0016021;GO:0005615"	"membrane;integral component of membrane;extracellular space"	"182818"	"Q93251"	"ENSG00000042832"	"TG"
"WBGene00010747"	57	31	53	70	113	92	52	39	54	70	91	89	65.95	48	83	1.718	0.781	2.271	0.0231349	0.710325	0	0.0926	0.0687	0.0687	TRUE	0.1927	"K10D11.3"	"K10D11.3a;K10D11.3b;K10D11.3c"	"K10D11.3a;K10D11.3b;K10D11.3c"	""	"IV"	12982120	12986088	NA	NA	NA	NA	NA	NA	"187268"	"H9G311;H9G310;H9G312"	""	""
"WBGene00021589"	8	6	4	16	27	15	7	8	4	16	22	15	11.89	6	18	2.775	1.473	2.261	0.023756	0.727956	0	0.2563	0.1955	0.1955	TRUE	0.2767	"Y46D2A.1"	"Y46D2A.1"	"Y46D2A.1"	""	"II"	3324021	3326431	NA	NA	NA	NA	NA	NA	"189951"	"Q9N4X0"	""	""
"WBGene00001387"	4572	3341	10268	11358	9552	14528	4197	4236	10395	11318	7708	14126	8663.38	6276	11051	1.761	0.816	2.257	0.023999	0.733953	0.2037	0.0569	0.0941	0.0941	TRUE	0.7538	"far-3"	"F15B9.1"	"F15B9.1"	"Fatty Acid/Retinol binding protein [Source:RefSeq peptide;Acc:NP_506251]"	"V"	12996818	12997524	NA	NA	"GO:0008289"	"lipid binding"	NA	NA	"179785"	"Q19478"	""	""
"WBGene00019619"	864	2016	3816	6030	3448	5511	793	2556	3863	6009	2783	5358	3560.33	2404	4717	1.962	0.972	2.255	0.0241636	0.737536	0.337	0.0573	0.1337	0.1337	TRUE	0.6124	"asp-14"	"K10C2.3"	"K10C2.3"	"ASpartyl Protease [Source:RefSeq peptide;Acc:NP_509082]"	"X"	6444185	6446738	"GO:0006508;GO:0045087;GO:0030163"	"proteolysis;innate immune response;protein catabolic process"	"GO:0008233;GO:0004190"	"peptidase activity;aspartic-type endopeptidase activity"	"GO:0016020;GO:0016021"	"membrane;integral component of membrane"	"180917"	"Q94271"	""	""
"WBGene00017691"	3685	4781	9928	1213	876	3643	3383	6061	10051	1209	707	3542	4158.88	6498	1819	0.28	-1.837	-2.253	0.0242483	0.738669	0.4786	0.0572	0.1582	0.4786	TRUE	0.3973	"ilys-5"	"F22A3.6a;F22A3.6b;F22A3.6c.1;F22A3.6c.2"	"F22A3.6a;;F22A3.6c.1;F22A3.6c.2"	"Invertebrate LYSozyme [Source:RefSeq peptide;Acc:NP_001024594]"	"X"	6533484	6536840	"GO:0008152;GO:0008152;GO:0008152"	"metabolic process;metabolic process;metabolic process"	"GO:0003796;GO:0003796;GO:0003796"	"lysozyme activity;lysozyme activity;lysozyme activity"	NA	NA	"180928"	"Q19698;A0A0K3AYJ1;A0A0K3AYJ1"	""	""
"WBGene00019963"	43	66	73	137	104	131	39	84	74	137	84	127	90.81	66	116	1.772	0.825	2.251	0.0243845	0.741366	0.0898	0.0828	0.0847	0.0847	TRUE	1.1363	"R08E5.3"	"R08E5.3"	"R08E5.3"	""	"V"	3772058	3775546	"GO:0032259"	"methylation"	"GO:0008757"	"S-adenosylmethionine-dependent methyltransferase activity"	NA	NA	"178795"	"O01593"	""	""
"WBGene00009778"	40	55	11	810	278	13	37	70	11	807	224	13	193.62	39	348	8.89	3.152	2.25	0.0244348	0.741444	1.3992	0.0689	0.3815	1.3992	TRUE	0.2678	"F46C5.1"	"F46C5.1"	"F46C5.1"	""	"II"	8820199	8821200	NA	NA	NA	NA	"GO:0016020;GO:0016021"	"membrane;integral component of membrane"	"174411"	""	""	""
"WBGene00044212"	504	556	655	547	282	322	463	705	663	545	228	313	486.07	610	362	0.593	-0.754	-2.249	0.0245017	0.742024	0.1222	0.0615	0.0789	0.0789	TRUE	1.505	"Y68A4A.13"	"Y68A4A.13"	"Y68A4A.13"	""	"V"	17207210	17208142	NA	NA	NA	NA	NA	NA	"3564815"	"Q56VZ3"	""	""
"WBGene00018707"	76	67	97	130	136	185	70	85	98	130	110	180	112.01	84	140	1.657	0.729	2.247	0.0246624	0.745437	0.0402	0.0778	0.0662	0.0662	TRUE	0.5022	"oac-31"	"F52F10.3"	"F52F10.3"	"O-ACyltransferase homolog [Source:RefSeq peptide;Acc:NP_503441]"	"V"	1538353	1541824	"GO:0008152"	"metabolic process"	"GO:0016740;GO:0016746;GO:0016747"	"transferase activity;transferase activity	transferring acyl groups;transferase activity	transferring acyl groups other than amino-acyl groups"	"GO:0016020;GO:0016021"	"membrane;integral component of membrane"	"178643"	"Q9UAQ8"	""	""
"WBGene00044106"	0	0	1	2	7	7	0	0	1	2	6	7	2.58	0	5	12.764	3.674	2.246	0.0247283	NA	0	0.9774	0.8334	0.8334	TRUE	0.5103	"srbc-84"	"C31A11.10"	"C31A11.10"	"Serpentine Receptor	class BC (class B-like) [Source:RefSeq peptide;Acc:NP_001023691]"	"V"	16298969	16299862	NA	NA	NA	NA	"GO:0016020;GO:0016021"	"membrane;integral component of membrane"	"3565276"	"Q5CZ34"	""	""
"WBGene00018822"	53	71	77	32	65	33	49	90	78	32	52	32	55.51	72	39	0.542	-0.883	-2.245	0.0247629	0.747022	0.0738	0.0994	0.0923	0.0923	TRUE	0.4763	"F54D12.9"	"F54D12.9"	"F54D12.9"	""	"II"	1380944	1381713	NA	NA	NA	NA	NA	NA	"3565970"	"Q71V01"	""	""
"WBGene00011821"	183	130	140	306	283	211	168	165	142	305	228	205	202.17	158	246	1.556	0.638	2.242	0.0249371	0.75082	0.0222	0.0684	0.053	0.053	TRUE	0.4824	"cdf-2"	"T18D3.3a;T18D3.3b"	"T18D3.3a;T18D3.3b"	"Cation Diffusion Facilitator family [Source:RefSeq peptide;Acc:NP_510091]"	"X"	12464648	12466878	"GO:0055085;GO:0006812;GO:0071577;GO:0061088;GO:0071294;GO:0055085;GO:0006812;GO:0098655"	"transmembrane transport;cation transport;zinc II ion transmembrane transport;regulation of sequestering of zinc ion;cellular response to zinc ion;transmembrane transport;cation transport;cation transmembrane transport"	"GO:0008324;GO:0005385;GO:0008324"	"cation transmembrane transporter activity;zinc ion transmembrane transporter activity;cation transmembrane transporter activity"	"GO:0016020;GO:0016021;GO:0005886;GO:0044841;GO:0016021"	"membrane;integral component of membrane;plasma membrane;gut granule membrane;integral component of membrane"	"188574"	"Q22541;A0A0K3AVP5"	"ENSG00000158014;ENSG00000164756;ENSG00000115194"	"SLC30A2;SLC30A8;SLC30A3"
"WBGene00021322"	5646	6757	7507	13883	9304	13106	5183	8567	7600	13834	7508	12743	9239.19	7117	11362	1.597	0.675	2.241	0.0250142	0.751685	0.0741	0.0569	0.0652	0.0652	TRUE	1.0767	"Y34B4A.6"	"Y34B4A.6"	"Y34B4A.6"	""	"X"	5253001	5255068	NA	NA	NA	NA	NA	NA	"180795"	"Q95Y29"	""	""
"WBGene00010124"	231	342	2311	5297	3004	8345	212	434	2340	5278	2424	8114	3133.61	995	5272	5.298	2.405	2.233	0.0255371	0.765916	0.8355	0.0574	0.2379	0.8355	TRUE	0.4097	"F55G11.4"	"F55G11.4"	"F55G11.4"	""	"IV"	12973636	12975597	"GO:0050829"	"defense response to Gram-negative bacterium"	"GO:0003674"	"molecular_function"	"GO:0005575"	"cellular_component"	"178248"	"G5EC22"	""	""
"WBGene00194985"	50	155	109	28	91	69	46	197	110	28	73	67	86.87	118	56	0.48	-1.057	-2.228	0.0258592	0.774083	0.3317	0.084	0.1495	0.1495	TRUE	0.1503	"Y25C1A.14"	"Y25C1A.14"	"Y25C1A.14"	""	"II"	3096064	3096957	NA	NA	NA	NA	NA	NA	"13184191"	"D3NQ92"	""	""
"WBGene00044163"	27	7	4	5	1	4	25	9	4	5	1	4	7.9	13	3	0.249	-2.007	-2.224	0.0261433	0.781081	0.5386	0.357	0.3987	0.3987	TRUE	0.5065	"F49C5.11"	"F49C5.11a;F49C5.11b;F49C5.11c"	"F49C5.11a;F49C5.11b;F49C5.11c"	""	"II"	12555909	12557100	NA	NA	NA	NA	NA	NA	"3565943"	"D6R8X7;D6R8X6;H9G320"	""	""
"WBGene00001262"	3467	2923	3761	5145	5816	5577	3183	3706	3808	5127	4693	5423	4323.19	3566	5081	1.425	0.511	2.219	0.0264714	0.789366	0.0067	0.0572	0.038	0.038	TRUE	0.1074	"emb-8"	"K10D2.6.1;K10D2.6.2"	"K10D2.6.1;K10D2.6.2"	"NADPH--cytochrome P450 reductase [Source:RefSeq peptide;Acc:NP_498103]"	"III"	5196678	5199688	"GO:0055114;GO:0030703;GO:0008610;GO:0055114;GO:0030703;GO:0008610"	"oxidation-reduction process;eggshell formation;lipid biosynthetic process;oxidation-reduction process;eggshell formation;lipid biosynthetic process"	"GO:0016491;GO:0005506;GO:0010181;GO:0003958;GO:0030586;GO:0016491;GO:0005506;GO:0010181;GO:0003958;GO:0030586"	"oxidoreductase activity;iron ion binding;FMN binding;NADPH-hemoprotein reductase activity;[methionine synthase] reductase activity;oxidoreductase activity;iron ion binding;FMN binding;NADPH-hemoprotein reductase activity;[methionine synthase] reductase activity"	"GO:0016020;GO:0016021;GO:0005783;GO:0005789;GO:0016020;GO:0016021;GO:0005783;GO:0005789"	"membrane;integral component of membrane;endoplasmic reticulum;endoplasmic reticulum membrane;membrane;integral component of membrane;endoplasmic reticulum;endoplasmic reticulum membrane"	"175710"	"Q09590;Q09590"	"ENSG00000127948"	"POR"
"WBGene00007959"	301	269	251	155	308	144	276	341	254	154	249	140	235.75	290	181	0.625	-0.679	-2.217	0.0266084	0.791755	0.0554	0.0667	0.0631	0.0631	TRUE	1.1822	"C35C5.10"	"C35C5.10a.1;C35C5.10a.2;C35C5.10b"	"C35C5.10a.1;C35C5.10a.2;C35C5.10b"	""	"X"	11554795	11559858	NA	NA	NA	NA	"GO:0016020;GO:0016021;GO:0016020;GO:0016021;GO:0016020;GO:0016021"	"membrane;integral component of membrane;membrane;integral component of membrane;membrane;integral component of membrane"	"3564990"	"Q7YTQ9;Q7YTQ9;Q7YTQ9;A6ZJ73"	"ENSG00000157600"	"TMEM164"
"WBGene00009500"	121	104	138	67	90	100	111	132	140	67	73	97	103.21	128	79	0.619	-0.693	-2.217	0.0266534	0.791755	0.0156	0.0796	0.0604	0.0604	TRUE	0.3839	"F36H2.3"	"F36H2.3a;F36H2.3b;F36H2.3c;F36H2.3d;F36H2.3e;F36H2.3f;F36H2.3g"	"F36H2.3a;F36H2.3b;F36H2.3c;F36H2.3d;F36H2.3e;F36H2.3f;F36H2.3g"	""	"I"	9254513	9261640	NA	NA	NA	NA	NA	NA	"185381"	"Q7JL32;H2L2E9;H2L2F1;H2L2F3;H2L2F4;H2L2F2;H2L2F0"	""	""
"WBGene00003632"	154	66	81	180	241	139	141	84	82	179	194	135	136.01	102	169	1.653	0.725	2.215	0.0267292	0.79249	0.0593	0.0741	0.0693	0.0693	TRUE	1.1269	"nhr-42"	"C33G8.6"	"C33G8.6"	"Nuclear hormone receptor family member nhr-42 [Source:UniProtKB/Swiss-Prot;Acc:O76828]"	"V"	6998819	7000644	"GO:0006355;GO:0006351;GO:0043401"	"regulation of transcription	DNA-templated;transcription	DNA-templated;steroid hormone mediated signaling pathway"	"GO:0003677;GO:0008270;GO:0046872;GO:0003700;GO:0043565"	"DNA binding;zinc ion binding;metal ion binding;transcription factor activity	sequence-specific DNA binding;sequence-specific DNA binding"	"GO:0005634"	"nucleus"	"179084"	"Q9GTH5"	""	""
"WBGene00023477"	277	404	362	176	227	325	254	512	366	175	183	316	301.26	377	225	0.596	-0.747	-2.214	0.0268417	0.794311	0.1151	0.0645	0.0786	0.0786	TRUE	0.2166	"nspc-1"	"C03G5.8"	"C03G5.8"	"Nematode Specific Peptide family	group C [Source:RefSeq peptide;Acc:NP_001024352]"	"X"	8534670	8535106	NA	NA	NA	NA	NA	NA	"259717"	"Q65ZI6"	""	""
"WBGene00011581"	73	65	31	39	42	17	67	82	31	39	34	17	45.02	60	30	0.496	-1.012	-2.213	0.0269188	0.795075	0.1758	0.1094	0.1263	0.1263	TRUE	0.3713	"T07D10.1"	"T07D10.1"	"T07D10.1"	""	"I"	12603772	12606248	NA	NA	NA	NA	"GO:0016020;GO:0016021"	"membrane;integral component of membrane"	"173130"	"O45765"	""	""
"WBGene00012293"	80	59	67	97	136	149	73	75	68	97	110	145	94.56	72	117	1.626	0.701	2.207	0.0272841	0.804339	0.0169	0.0817	0.0614	0.0614	TRUE	0.433	"W06A7.4"	"W06A7.4a;W06A7.4b"	"W06A7.4a;W06A7.4b"	""	"V"	14824664	14829533	NA	NA	NA	NA	"GO:0016020;GO:0016021;GO:0016020;GO:0016021"	"membrane;integral component of membrane;membrane;integral component of membrane"	"189232"	"Q23189;H2L2D7"	"ENSG00000164124"	"TMEM144"
"WBGene00001392"	2226	2238	2836	1915	1988	1835	2044	2837	2871	1908	1604	1784	2174.8	2584	1765	0.683	-0.549	-2.201	0.0277352	0.815082	0.0195	0.0577	0.0444	0.0444	TRUE	0.4072	"far-8"	"K02F3.3"	"K02F3.3"	"Fatty Acid/Retinol binding protein [Source:RefSeq peptide;Acc:NP_497273]"	"III"	842935	843803	NA	NA	"GO:0008289"	"lipid binding"	NA	NA	"186902"	"Q21152"	""	""
"WBGene00016039"	27	18	9	5	13	5	25	23	9	5	10	5	12.84	19	7	0.364	-1.459	-2.2	0.0278008	0.815082	0.1563	0.2414	0.2215	0.2215	TRUE	1.093	"C24A8.5"	"C24A8.5"	"C24A8.5"	""	"X"	4328400	4328916	NA	NA	NA	NA	NA	NA	"182831"	"P91097"	""	""
"WBGene00010277"	187	64	119	77	106	56	172	81	120	77	86	54	98.33	124	72	0.579	-0.788	-2.2	0.0278059	0.815082	0.0841	0.0808	0.0817	0.0817	TRUE	0.1669	"F58G6.7"	"F58G6.7"	"F58G6.7"	""	"IV"	9654317	9655575	"GO:0035434"	"copper ion transmembrane transport"	"GO:0005375"	"copper ion transmembrane transporter activity"	"GO:0016021"	"integral component of membrane"	"177798"	"Q95QD9"	""	""
"WBGene00020256"	125	72	84	177	192	134	115	91	85	176	155	130	125.45	97	154	1.583	0.663	2.199	0.02789	0.816007	0.0161	0.0756	0.057	0.057	TRUE	0.21	"T05C3.6"	"T05C3.6a;T05C3.6b"	"T05C3.6a;T05C3.6b"	""	"V"	5490370	5493646	"GO:0008152"	"metabolic process"	"GO:0003824"	"catalytic activity"	"GO:0016020;GO:0016021;GO:0016020;GO:0016021"	"membrane;integral component of membrane;membrane;integral component of membrane"	"178931"	"H2KZ05;A6PVA4"	"ENSG00000105223;ENSG00000166428;ENSG00000180287"	"PLD3;PLD4;PLD5"
"WBGene00008519"	5	4	2	12	12	17	5	5	2	12	10	17	8.31	4	13	3.284	1.716	2.198	0.027955	0.816369	0	0.3422	0.266	0.266	TRUE	0.2932	"cyp-13B1"	"F02C12.5a;F02C12.5c"	"F02C12.5a;F02C12.5c"	"Putative cytochrome P450 cyp-13B1 [Source:UniProtKB/Swiss-Prot;Acc:O17624]"	"X"	13406675	13409644	"GO:0055114;GO:0055114"	"oxidation-reduction process;oxidation-reduction process"	"GO:0046872;GO:0016491;GO:0004497;GO:0005506;GO:0020037;GO:0016705;GO:0005506;GO:0016705;GO:0020037"	"metal ion binding;oxidoreductase activity;monooxygenase activity;iron ion binding;heme binding;oxidoreductase activity	acting on paired donors	with incorporation or reduction of molecular oxygen;iron ion binding;oxidoreductase activity	acting on paired donors	with incorporation or reduction of molecular oxygen;heme binding"	"GO:0005575"	"cellular_component"	"181462"	";"	"ENSG00000160868;ENSG00000160870;ENSG00000059377;ENSG00000282301;ENSG00000021461;ENSG00000106258"	"CYP3A4;CYP3A7;TBXAS1;CYP3A7-CYP3A51P;CYP3A43;CYP3A5"
"WBGene00271821"	7	0	3	8	23	11	6	0	3	8	19	11	7.78	3	13	3.762	1.911	2.194	0.0282259	0.822734	0.2799	0.3615	0.3507	0.3507	TRUE	0.8187	NA	NA	NA	NA	NA	NA	NA	NA	NA	NA	NA	NA	NA	NA	NA	NA	NA
"WBGene00017022"	9	25	39	45	72	63	8	32	39	45	58	61	40.61	26	55	2.085	1.06	2.192	0.0283527	0.824882	0.2284	0.1151	0.1399	0.1399	TRUE	2.1961	"D1022.3"	"D1022.3"	"D1022.3"	""	"II"	7455076	7456284	"GO:0008152"	"metabolic process"	"GO:0016787"	"hydrolase activity"	NA	NA	"183900"	"Q18925"	""	""
"WBGene00015426"	4	4	6	10	15	23	4	5	6	10	12	22	9.88	5	15	3.008	1.589	2.19	0.0285473	0.828512	0	0.2969	0.2407	0.2407	TRUE	0.9115	"C04E6.12"	"C04E6.12"	""	""	"V"	5918435	5919753	NA	NA	NA	NA	NA	NA	NA	NA	""	""
"WBGene00010811"	200	92	175	279	291	237	184	117	177	278	235	230	203.45	159	248	1.552	0.634	2.189	0.0285841	0.828512	0.0262	0.0683	0.0553	0.0553	TRUE	0.5438	"hmit-1.3"	"M01F1.5.1;M01F1.5.2"	"M01F1.5.1;M01F1.5.2"	"H(+) MyoInositol coTransporter [Source:RefSeq peptide;Acc:NP_497725]"	"III"	3510937	3519607	"GO:0055085;GO:0006810;GO:0015992;GO:0035428;GO:0046323;GO:1904659;GO:0055085;GO:0006810;GO:0015992;GO:0035428;GO:0046323;GO:1904659"	"transmembrane transport;transport;proton transport;hexose transmembrane transport;glucose import;glucose transmembrane transport;transmembrane transport;transport;proton transport;hexose transmembrane transport;glucose import;glucose transmembrane transport"	"GO:0005215;GO:0022857;GO:0005351;GO:0022891;GO:0005355;GO:0005215;GO:0022857;GO:0005351;GO:0022891;GO:0005355"	"transporter activity;transmembrane transporter activity;sugar:proton symporter activity;substrate-specific transmembrane transporter activity;glucose transmembrane transporter activity;transporter activity;transmembrane transporter activity;sugar:proton symporter activity;substrate-specific transmembrane transporter activity;glucose transmembrane transporter activity"	"GO:0016020;GO:0016021;GO:0005887;GO:0016324;GO:0016020;GO:0016021;GO:0005887;GO:0016324"	"membrane;integral component of membrane;integral component of plasma membrane;apical plasma membrane;membrane;integral component of membrane;integral component of plasma membrane;apical plasma membrane"	"175458"	"Q21455;Q21455"	"ENSG00000151229"	"SLC2A13"
"WBGene00009982"	1209	1907	821	1118	1002	529	1110	2418	831	1114	809	514	1132.64	1453	812	0.559	-0.838	-2.186	0.0287898	0.832172	0.2366	0.0588	0.105	0.105	TRUE	1.2003	"F53F1.4"	"F53F1.4"	"F53F1.4"	""	"V"	13411077	13411714	NA	NA	NA	NA	NA	NA	"179822"	"Q9XVM6"	""	""
"WBGene00004814"	238	174	184	228	404	445	218	221	186	227	326	433	268.54	208	329	1.577	0.657	2.186	0.0288175	0.832172	0.0522	0.0655	0.0612	0.0612	TRUE	0.1357	"skr-8"	"C52D10.9"	"C52D10.9"	"SKp1 Related (ubiquitin ligase complex component) [Source:RefSeq peptide;Acc:NP_503044]"	"IV"	17165189	17165853	"GO:0006511"	"ubiquitin-dependent protein catabolic process"	"GO:0016874"	"ligase activity"	NA	NA	"178495"	"G5ECY4"	"ENSG00000272772"	"CTD-2410N18.5"
"WBGene00007834"	1	0	1	6	7	6	1	0	1	6	6	6	3.23	1	6	8.508	3.089	2.183	0.0290339	NA	0	0.7907	0.5943	0.5943	TRUE	0.1522	"srxa-7"	"C31A11.6"	"C31A11.6"	"Serpentine Receptor	class XA [Source:RefSeq peptide;Acc:NP_507119]"	"V"	16307682	16309623	NA	NA	NA	NA	"GO:0016020;GO:0016021"	"membrane;integral component of membrane"	"183073"	"O62081"	""	""
"WBGene00000216"	23761	26742	21046	55300	36894	37756	21813	33904	21307	55105	29773	36710	33102.1	25675	40529	1.579	0.659	2.182	0.029108	0.839001	0.0907	0.0567	0.0656	0.0656	TRUE	0.5414	"asp-3"	"H22K11.1"	"H22K11.1"	"Aspartic protease 3 [Source:UniProtKB/Swiss-Prot;Acc:P55956]"	"X"	6791064	6792715	"GO:0006508;GO:0030163;GO:0070265"	"proteolysis;protein catabolic process;necrotic cell death"	"GO:0016787;GO:0008233;GO:0004190"	"hydrolase activity;peptidase activity;aspartic-type endopeptidase activity"	"GO:0005576;GO:0005737;GO:0005764"	"extracellular region;cytoplasm;lysosome"	"180947"	""	"ENSG00000143839;ENSG00000131400;ENSG00000250644;ENSG00000186318;ENSG00000117984;ENSG00000182240"	"REN;NAPSA;RP11-295K3.1;BACE1;CTSD;BACE2"
"WBGene00014148"	631	389	485	303	505	362	579	493	491	302	408	352	437.48	521	354	0.679	-0.558	-2.181	0.029166	0.839116	0.0133	0.0621	0.0449	0.0449	TRUE	0.2056	"ZK909.3"	"ZK909.3.1;ZK909.3.2"	"ZK909.3.1;ZK909.3.2"	""	"I"	14953490	14955611	"GO:0042594;GO:0015969;GO:0042594;GO:0015969"	"response to starvation;guanosine tetraphosphate metabolic process;response to starvation;guanosine tetraphosphate metabolic process"	"GO:0008728;GO:0008893;GO:0008728;GO:0008893"	"GTP diphosphokinase activity;guanosine-3'	5'-bis(diphosphate) 3'-diphosphatase activity;GTP diphosphokinase activity;guanosine-3'	5'-bis(diphosphate) 3'-diphosphatase activity"	NA	NA	"191461"	"O18307;O18307"	"ENSG00000184508"	"HDDC3"
"WBGene00019017"	3425	3232	2932	5165	5062	6002	3144	4098	2968	5147	4085	5836	4212.95	3403	5023	1.476	0.562	2.176	0.0295673	0.849038	0.031	0.0572	0.0478	0.0478	TRUE	0.2849	"F57F4.4"	"F57F4.4"	"F57F4.4"	""	"V"	6401369	6408783	NA	NA	NA	NA	"GO:0045121"	"membrane raft"	"3564957"	"Q94247"	""	""
"WBGene00012502"	50	74	61	34	49	39	46	94	62	34	40	38	52.14	67	37	0.557	-0.845	-2.174	0.02974	0.849038	0.0544	0.1022	0.0886	0.0886	TRUE	0.3092	"clec-107"	"Y26D4A.4a;Y26D4A.4b"	"Y26D4A.4a;Y26D4A.4b"	"C-type LECtin [Source:RefSeq peptide;Acc:NP_493286]"	"I"	13069529	13071190	NA	NA	"GO:0030246;GO:0030246"	"carbohydrate binding;carbohydrate binding"	NA	NA	"189545"	"Q9U2Q3;M1ZJ53"	""	""
"WBGene00009255"	0	0	0	4	6	1	0	0	0	4	5	1	1.63	0	3	16.891	4.078	2.173	0.0297709	NA	0	1.5092	1.3973	1.3973	TRUE	0.5427	"ugt-34"	"F29F11.2"	"F29F11.2"	"UDP-GlucuronosylTransferase [Source:RefSeq peptide;Acc:NP_505728]"	"V"	10654424	10656976	"GO:0008152;GO:0009813;GO:0052696"	"metabolic process;flavonoid biosynthetic process;flavonoid glucuronidation"	"GO:0016740;GO:0015020;GO:0016758"	"transferase activity;glucuronosyltransferase activity;transferase activity	transferring hexosyl groups"	"GO:0016020;GO:0016021;GO:0043231"	"membrane;integral component of membrane;intracellular membrane-bounded organelle"	"185120"	"G5EES5"	""	""
"WBGene00001244"	948	798	1008	1500	1992	1165	870	1012	1021	1495	1608	1133	1189.58	968	1412	1.459	0.545	2.173	0.0298148	0.849038	0.0197	0.0587	0.0445	0.0445	TRUE	0.3596	"elo-6"	"F41H10.8"	"F41H10.8"	"Elongation of very long chain fatty acids protein 6 [Source:UniProtKB/Swiss-Prot;Acc:Q20303]"	"IV"	5386627	5388559	"GO:0006631;GO:0006633;GO:0006629"	"fatty acid metabolic process;fatty acid biosynthetic process;lipid metabolic process"	"GO:0016740"	"transferase activity"	"GO:0016020;GO:0016021"	"membrane;integral component of membrane"	"177321"	""	"ENSG00000170522;ENSG00000119915"	"ELOVL6;ELOVL3"
"WBGene00009090"	16	20	13	10	5	6	15	25	13	10	4	6	12.17	18	7	0.372	-1.428	-2.172	0.029855	0.849038	0.0686	0.2516	0.2106	0.2106	TRUE	0.6016	"fipr-3"	"F23D12.6"	"F23D12.6"	"FIP (Fungus-Induced Protein) Related [Source:RefSeq peptide;Acc:NP_872256]"	"X"	14423405	14423878	NA	NA	NA	NA	"GO:0016020;GO:0016021"	"membrane;integral component of membrane"	"259352"	"Q8I4K7"	""	""
"WBGene00271812"	4	1	2	11	8	12	4	1	2	11	6	12	6.01	2	10	4.038	2.014	2.172	0.0298638	0.849038	0	0.4515	0.3509	0.3509	TRUE	0.3513	NA	NA	NA	NA	NA	NA	NA	NA	NA	NA	NA	NA	NA	NA	NA	NA	NA
"WBGene00021141"	50	90	68	39	50	47	46	114	69	39	40	46	58.96	76	42	0.549	-0.864	-2.172	0.0298781	0.849038	0.094	0.0969	0.0961	0.0961	TRUE	0.296	"clec-134"	"W10G11.11"	"W10G11.11"	"C-type LECtin [Source:RefSeq peptide;Acc:NP_494587]"	"II"	3580083	3581433	NA	NA	"GO:0030246"	"carbohydrate binding"	NA	NA	"189341"	"O61212"	""	""
"WBGene00012462"	493	255	310	574	697	504	453	323	314	572	562	490	452.37	363	541	1.489	0.575	2.171	0.0299339	0.849038	0.0227	0.0619	0.0482	0.0482	TRUE	0.537	"Y17G7B.8"	"Y17G7B.8"	"Y17G7B.8"	""	"II"	12025886	12027746	"GO:0045087"	"innate immune response"	"GO:0005515"	"protein binding"	NA	NA	"189455"	"Q9XXI8"	""	""
"WBGene00017027"	135	71	58	152	214	133	124	90	59	151	173	129	121.02	91	151	1.661	0.732	2.171	0.0299481	0.849038	0.0656	0.0763	0.0732	0.0732	TRUE	0.368	"D1044.1"	"D1044.1"	"D1044.1"	"Uncharacterized kinase-like protein D1044.1 [Source:UniProtKB/Swiss-Prot;Acc:P41949]"	"III"	5544304	5546287	"GO:0016310"	"phosphorylation"	"GO:0016301;GO:0016740"	"kinase activity;transferase activity"	NA	NA	"175763"	""	""	""
"WBGene00008476"	796	594	670	479	615	556	731	753	678	477	496	541	612.73	721	505	0.7	-0.514	-2.169	0.0300568	0.849138	0.0016	0.0605	0.0388	0.0388	TRUE	0.045	"E03H4.8"	"E03H4.8"	"E03H4.8"	""	"I"	12424555	12426766	"GO:0006886;GO:0016192"	"intracellular protein transport;vesicle-mediated transport"	"GO:0005198;GO:0005515"	"structural molecule activity;protein binding"	"GO:0030117"	"membrane coat"	"184023"	"O17742"	"ENSG00000184432"	"COPB2"
"WBGene00050958"	12	8	4	1	2	3	11	10	4	1	2	3	5.12	8	2	0.219	-2.19	-2.169	0.0300609	0.849138	0	0.5198	0.4209	0.4209	TRUE	0.6383	"F28B1.10"	"F28B1.10"	""	""	"V"	17067146	17067854	NA	NA	NA	NA	NA	NA	NA	NA	""	""
"WBGene00016768"	155	36	107	200	288	115	142	46	108	199	232	112	139.96	99	181	1.827	0.869	2.167	0.0302559	0.852206	0.2018	0.0736	0.1081	0.1081	TRUE	0.8408	"cyp-33E1"	"C49C8.4"	"C49C8.4"	"CYtochrome P450 family [Source:RefSeq peptide;Acc:NP_501480]"	"IV"	8645531	8648181	"GO:0055114"	"oxidation-reduction process"	"GO:0046872;GO:0016491;GO:0004497;GO:0005506;GO:0020037;GO:0016705;GO:0008395"	"metal ion binding;oxidoreductase activity;monooxygenase activity;iron ion binding;heme binding;oxidoreductase activity	acting on paired donors	with incorporation or reduction of molecular oxygen;steroid hydroxylase activity"	NA	NA	"183602"	"Q27482"	""	""
"WBGene00010202"	22	20	11	8	8	8	20	25	11	8	6	8	13.15	19	7	0.393	-1.349	-2.166	0.0303001	0.852206	0	0.2371	0.1887	0.1887	TRUE	0.2177	"F57E7.1"	"F57E7.1a;F57E7.1b"	"F57E7.1a;F57E7.1b"	""	"V"	16481580	16482000	NA	NA	NA	NA	NA	NA	"186450"	"Q9XXT3;J7S151"	""	""
"WBGene00008341"	1478	1485	1445	1221	1352	907	1357	1883	1463	1217	1091	882	1315.35	1568	1063	0.678	-0.56	-2.166	0.0303341	0.852206	0.0286	0.0585	0.0473	0.0473	TRUE	0.3709	"ttr-44"	"C56A3.2a;C56A3.2b"	"C56A3.2a;C56A3.2b"	"TransThyretin-Related family domain [Source:RefSeq peptide;Acc:NP_001256514]"	"V"	13529562	13530744	NA	NA	NA	NA	"GO:0005615;GO:0005615"	"extracellular space;extracellular space"	"179835"	"E3W741;Q18878;E3W741"	""	""
"WBGene00019934"	24	23	14	9	13	8	22	29	14	9	10	8	15.43	22	9	0.421	-1.249	-2.162	0.0306473	0.859451	0	0.2104	0.1655	0.1655	TRUE	0.1097	"R07C12.4"	"R07C12.4"	""	""	"IV"	4150572	4152251	NA	NA	NA	NA	NA	NA	NA	NA	""	""
"WBGene00022872"	0	0	0	0	6	6	0	0	0	0	5	6	1.78	0	4	18.394	4.201	2.161	0.0306624	NA	7.185	1.3901	1.5934	1.5934	TRUE	1.0463	"ZK1240.8"	"ZK1240.8"	"ZK1240.8"	""	"II"	2326995	2329053	NA	NA	"GO:0008270;GO:0046872;GO:0005515"	"zinc ion binding;metal ion binding;protein binding"	"GO:0005622"	"intracellular"	"191542"	"O16683"	""	""
"WBGene00017390"	162	126	278	277	352	404	149	160	281	276	284	393	257.13	197	318	1.614	0.691	2.16	0.0308002	0.861848	0.0778	0.0659	0.0696	0.0696	TRUE	1.5506	"F12A10.1"	"F12A10.1"	"F12A10.1"	""	"II"	5496626	5497043	NA	NA	NA	NA	"GO:0016020;GO:0016021"	"membrane;integral component of membrane"	"184370"	"B3WFT6"	""	""
"WBGene00001522"	224	141	162	256	320	314	206	179	164	255	258	305	227.84	183	273	1.492	0.577	2.158	0.0309002	0.861848	0.0075	0.0671	0.0469	0.0469	TRUE	0.1326	"gbh-1"	"D2089.5"	"D2089.5"	"Probable gamma-butyrobetaine dioxygenase [Source:UniProtKB/Swiss-Prot;Acc:Q19000]"	"II"	10690451	10693811	"GO:0055114;GO:0045329"	"oxidation-reduction process;carnitine biosynthetic process"	"GO:0016706;GO:0046872;GO:0016491;GO:0005506;GO:0051213;GO:0008336"	"oxidoreductase activity	acting on paired donors	with incorporation or reduction of molecular oxygen	2-oxoglutarate as one donor	and incorporation of one atom each of oxygen into both donors;metal ion binding;oxidoreductase activity;iron ion binding;dioxygenase activity;gamma-butyrobetaine dioxygenase activity"	NA	NA	"174648"	""	"ENSG00000129151"	"BBOX1"
"WBGene00019742"	232	90	152	307	361	191	213	114	154	306	291	186	210.65	160	261	1.624	0.699	2.158	0.0309094	0.861848	0.0767	0.0679	0.0706	0.0706	TRUE	0.5494	"nhr-202"	"M02H5.4a;M02H5.4b"	"M02H5.4a;M02H5.4b"	"Nuclear Hormone Receptor family [Source:RefSeq peptide;Acc:NP_503210]"	"V"	462600	464892	"GO:0006355;GO:0006351;GO:0043401;GO:0006355;GO:0043401"	"regulation of transcription	DNA-templated;transcription	DNA-templated;steroid hormone mediated signaling pathway;regulation of transcription	DNA-templated;steroid hormone mediated signaling pathway"	"GO:0003677;GO:0008270;GO:0046872;GO:0003700;GO:0043565"	"DNA binding;zinc ion binding;metal ion binding;transcription factor activity	sequence-specific DNA binding;sequence-specific DNA binding"	"GO:0005634"	"nucleus"	"187409"	"Q966H8;A0A0K3AY13"	""	""
"WBGene00206494"	70	23	24	16	33	12	64	29	24	16	27	12	28.66	39	18	0.461	-1.116	-2.158	0.0309546	0.861848	0.1948	0.1394	0.1539	0.1539	TRUE	2.4373	"C15H11.16"	"C15H11.16"	""	""	"V"	14409094	14409889	NA	NA	NA	NA	NA	NA	NA	NA	""	""
"WBGene00269434"	58	59	60	117	108	106	53	75	61	117	87	103	82.6	63	102	1.63	0.705	2.157	0.0310151	0.861986	0.0125	0.0854	0.0639	0.0639	TRUE	0.2067	NA	NA	NA	NA	NA	NA	NA	NA	NA	NA	NA	NA	NA	NA	NA	NA	NA
"WBGene00009896"	149	208	147	101	157	110	137	264	149	101	127	107	147.27	183	112	0.611	-0.711	-2.155	0.0311852	0.864339	0.0698	0.0728	0.0713	0.0713	TRUE	1.5361	"scl-3"	"F49E11.11"	"F49E11.11"	"SCP-Like extracellular protein [Source:RefSeq peptide;Acc:NP_502504]"	"IV"	13059618	13060695	NA	NA	NA	NA	"GO:0005576"	"extracellular region"	"178252"	"G5EF50"	"ENSG00000124812;ENSG00000096006;ENSG00000124490"	"CRISP1;CRISP3;CRISP2"
"WBGene00014251"	499	478	686	954	866	1023	458	606	695	951	699	995	733.8	586	882	1.504	0.588	2.154	0.0312638	0.864339	0.038	0.0599	0.0524	0.0524	TRUE	0.434	"gstk-1"	"ZK1320.1"	"ZK1320.1"	"Glutathione S-transferase kappa 1 [Source:UniProtKB/Swiss-Prot;Acc:Q09652]"	"II"	9656749	9657721	"GO:0008152;GO:0055114;GO:0045087"	"metabolic process;oxidation-reduction process;innate immune response"	"GO:0016740;GO:0004364;GO:0015035"	"transferase activity;glutathione transferase activity;protein disulfide oxidoreductase activity"	"GO:0005777"	"peroxisome"	"191563"	""	"ENSG00000197448"	"GSTK1"
"WBGene00018492"	214	174	156	132	141	134	196	221	158	132	114	130	158.43	192	125	0.653	-0.614	-2.154	0.0312743	0.864339	0.0116	0.0716	0.0521	0.0521	TRUE	0.2504	"hpo-26"	"F46E10.11"	"F46E10.11"	""	"V"	6532070	6533075	NA	NA	NA	NA	NA	NA	"179044"	"Q9UAV9"	""	""
"WBGene00015781"	26	20	30	9	14	17	24	25	30	9	11	17	19.4	26	12	0.462	-1.115	-2.152	0.031364	0.864339	0	0.179	0.1356	0.1356	TRUE	0.3683	"C14F11.6"	"C14F11.6.1;C14F11.6.2"	"C14F11.6.1;C14F11.6.2"	""	"X"	6238021	6239087	"GO:0008152;GO:0008152"	"metabolic process;metabolic process"	"GO:0008830;GO:0008830"	"dTDP-4-dehydrorhamnose 3	5-epimerase activity;dTDP-4-dehydrorhamnose 3	5-epimerase activity"	NA	NA	"180896"	"Q17993;Q17993"	""	""
"WBGene00003657"	54	49	57	25	49	31	50	62	58	25	40	30	44	57	32	0.562	-0.831	-2.152	0.0313923	0.864339	0	0.1106	0.0835	0.0835	TRUE	0.3782	"nhr-67"	"C08F8.8"	"C08F8.8"	"Nuclear hormone receptor family member nhr-67 [Source:UniProtKB/Swiss-Prot;Acc:Q9XVV3]"	"IV"	11169834	11174785	"GO:0006355;GO:0030154;GO:0006351;GO:0043401;GO:0045944;GO:0030334;GO:0071158;GO:0035262"	"regulation of transcription	DNA-templated;cell differentiation;transcription	DNA-templated;steroid hormone mediated signaling pathway;positive regulation of transcription from RNA polymerase II promoter;regulation of cell migration;positive regulation of cell cycle arrest;gonad morphogenesis"	"GO:0003677;GO:0008270;GO:0046872;GO:0003700;GO:0043565;GO:0000977;GO:0005515"	"DNA binding;zinc ion binding;metal ion binding;transcription factor activity	sequence-specific DNA binding;sequence-specific DNA binding;RNA polymerase II regulatory region sequence-specific DNA binding;protein binding"	"GO:0005634"	"nucleus"	"178024"	"Q86PK2"	""	""
"WBGene00016628"	95	52	55	43	57	32	87	66	56	43	46	31	54.8	70	40	0.574	-0.8	-2.152	0.0314335	0.864339	0.0304	0.1	0.0804	0.0804	TRUE	0.3717	"slc-36.5"	"C44B7.6a.1;C44B7.6a.2;C44B7.6b"	"C44B7.6a.1;C44B7.6a.2;C44B7.6b"	"SLC (SoLute Carrier) homolog [Source:RefSeq peptide;Acc:NP_001022026]"	"II"	6872833	6877089	"GO:0003333;GO:0003333;GO:0003333"	"amino acid transmembrane transport;amino acid transmembrane transport;amino acid transmembrane transport"	"GO:0015171;GO:0015171;GO:0015171"	"amino acid transmembrane transporter activity;amino acid transmembrane transporter activity;amino acid transmembrane transporter activity"	"GO:0016020;GO:0016021;GO:0016020;GO:0016021;GO:0016020;GO:0016021"	"membrane;integral component of membrane;membrane;integral component of membrane;membrane;integral component of membrane"	"174125"	"Q18595;Q18595;H2KY81"	"ENSG00000180773;ENSG00000123643;ENSG00000186334;ENSG00000186335"	"SLC36A4;SLC36A1;SLC36A3;SLC36A2"
"WBGene00021731"	2	2	6	11	8	20	2	3	6	11	6	19	7.88	4	12	3.502	1.808	2.148	0.0317373	0.871149	0.1998	0.3576	0.3216	0.3216	TRUE	0.2582	"Y49G5A.1"	"Y49G5A.1"	"Y49G5A.1"	""	"V"	5286343	5287360	"GO:0010951"	"negative regulation of endopeptidase activity"	"GO:0004867"	"serine-type endopeptidase inhibitor activity"	NA	NA	"190090"	"Q9UAZ2"	""	""
"WBGene00012069"	94	46	37	39	28	37	86	58	37	39	23	36	46.58	60	33	0.532	-0.911	-2.145	0.0319701	0.875993	0.1058	0.1076	0.1071	0.1071	TRUE	0.1697	"T26H5.4"	"T26H5.4a;T26H5.4b"	"T26H5.4a;T26H5.4b"	""	"V"	15447640	15448326	NA	NA	NA	NA	NA	NA	"188957"	"O62385;E3W751"	""	""
"WBGene00015695"	5273	1925	5406	2870	3809	2059	4841	2441	5473	2860	3074	2002	3448.34	4252	2645	0.622	-0.685	-2.141	0.0322759	0.882814	0.1082	0.0573	0.0734	0.0734	TRUE	0.9908	"ugt-26"	"C10H11.6a;C10H11.6b"	"C10H11.6a;C10H11.6b"	"UDP-glucuronosyltransferase [Source:RefSeq peptide;Acc:NP_491435]"	"I"	4721178	4723960	"GO:0008152;GO:0009813;GO:0052696;GO:0008152;GO:0009813;GO:0052696"	"metabolic process;flavonoid biosynthetic process;flavonoid glucuronidation;metabolic process;flavonoid biosynthetic process;flavonoid glucuronidation"	"GO:0016740;GO:0015020;GO:0016757;GO:0016758;GO:0016740;GO:0015020;GO:0016757;GO:0016758"	"transferase activity;glucuronosyltransferase activity;transferase activity	transferring glycosyl groups;transferase activity	transferring hexosyl groups;transferase activity;glucuronosyltransferase activity;transferase activity	transferring glycosyl groups;transferase activity	transferring hexosyl groups"	"GO:0016020;GO:0016021;GO:0043231;GO:0016020;GO:0016021;GO:0043231"	"membrane;integral component of membrane;intracellular membrane-bounded organelle;membrane;integral component of membrane;intracellular membrane-bounded organelle"	"172085"	"H2KYQ0;B1Q250"	""	""
"WBGene00018237"	12661	11815	18780	22855	22589	28453	11623	14979	19013	22774	18229	27665	19047.3	15205	22889	1.505	0.59	2.139	0.0324248	0.885328	0.0508	0.0568	0.0548	0.0548	TRUE	0.2025	"drd-2"	"F40F4.6"	"F40F4.6"	"dietary restriction down regulated [Source:RefSeq peptide;Acc:NP_508552]"	"X"	3235768	3243624	NA	NA	"GO:0005515"	"protein binding"	NA	NA	"180613"	"Q20219"	""	""
"WBGene00012608"	441	613	618	461	408	382	405	777	626	459	329	371	494.62	603	386	0.642	-0.639	-2.137	0.0325997	0.888543	0.0644	0.0615	0.0624	0.0624	TRUE	0.2123	"Y38F1A.6"	"Y38F1A.6.1;Y38F1A.6.2;Y38F1A.6.3;Y38F1A.6.4;Y38F1A.6.5;Y38F1A.6.6;Y38F1A.6.7"	"Y38F1A.6.1;Y38F1A.6.2;Y38F1A.6.3;Y38F1A.6.4;Y38F1A.6.5;Y38F1A.6.6;Y38F1A.6.7"	"Probable hydroxyacid-oxoacid transhydrogenase	mitochondrial [Source:UniProtKB/Swiss-Prot;Acc:Q9U2M4]"	"II"	12994358	12996571	"GO:0055114;GO:0015993;GO:0055114;GO:0015993;GO:0055114;GO:0015993;GO:0055114;GO:0015993;GO:0055114;GO:0015993;GO:0055114;GO:0015993;GO:0055114;GO:0015993"	"oxidation-reduction process;molecular hydrogen transport;oxidation-reduction process;molecular hydrogen transport;oxidation-reduction process;molecular hydrogen transport;oxidation-reduction process;molecular hydrogen transport;oxidation-reduction process;molecular hydrogen transport;oxidation-reduction process;molecular hydrogen transport;oxidation-reduction process;molecular hydrogen transport"	"GO:0046872;GO:0016491;GO:0047988;GO:0046872;GO:0016491;GO:0047988;GO:0046872;GO:0016491;GO:0047988;GO:0046872;GO:0016491;GO:0047988;GO:0046872;GO:0016491;GO:0047988;GO:0046872;GO:0016491;GO:0047988;GO:0046872;GO:0016491;GO:0047988"	"metal ion binding;oxidoreductase activity;hydroxyacid-oxoacid transhydrogenase activity;metal ion binding;oxidoreductase activity;hydroxyacid-oxoacid transhydrogenase activity;metal ion binding;oxidoreductase activity;hydroxyacid-oxoacid transhydrogenase activity;metal ion binding;oxidoreductase activity;hydroxyacid-oxoacid transhydrogenase activity;metal ion binding;oxidoreductase activity;hydr…	"GO:0005739;GO:0005739;GO:0005739;GO:0005739;GO:0005739;GO:0005739;GO:0005739"	"mitochondrion;mitochondrion;mitochondrion;mitochondrion;mitochondrion;mitochondrion;mitochondrion"	"174942"	";;;;;;"	"ENSG00000147576"	"ADHFE1"
"WBGene00015381"	52	30	62	85	104	82	48	38	63	85	84	80	66.15	50	83	1.666	0.736	2.131	0.033083	0.900136	0	0.0925	0.0697	0.0697	TRUE	0.4382	"C03B1.13"	"C03B1.13"	"C03B1.13"	""	"X"	6335275	6338035	"GO:0055085"	"transmembrane transport"	"GO:0005215;GO:0022857"	"transporter activity;transmembrane transporter activity"	"GO:0016020;GO:0016021"	"membrane;integral component of membrane"	"180910"	"Q95QY6"	""	""
"WBGene00019298"	1072	817	778	1691	1477	1272	984	1036	788	1685	1192	1237	1153.55	936	1371	1.465	0.551	2.12	0.0340481	0.921572	0.0282	0.0587	0.0478	0.0478	TRUE	0.4818	"K02D7.1"	"K02D7.1a.1;K02D7.1a.2;K02D7.1b"	"K02D7.1a.1;K02D7.1a.2;K02D7.1b"	"Purine nucleoside phosphorylase [Source:RefSeq peptide;Acc:NP_499900]"	"IV"	292429	298280	"GO:0006139;GO:0009116;GO:0043101;GO:0006139;GO:0009116;GO:0043101;GO:0045087;GO:0006139;GO:0009116;GO:0043101"	"nucleobase-containing compound metabolic process;nucleoside metabolic process;purine-containing compound salvage;nucleobase-containing compound metabolic process;nucleoside metabolic process;purine-containing compound salvage;innate immune response;nucleobase-containing compound metabolic process;nucleoside metabolic process;purine-containing compound salvage"	"GO:0016740;GO:0003824;GO:0016757;GO:0004731;GO:0016740;GO:0003824;GO:0016757;GO:0004731;GO:0016740;GO:0003824;GO:0016757;GO:0004731"	"transferase activity;catalytic activity;transferase activity	transferring glycosyl groups;purine-nucleoside phosphorylase activity;transferase activity;catalytic activity;transferase activity	transferring glycosyl groups;purine-nucleoside phosphorylase activity;transferase activity;catalytic activity;transferase activity	transferring glycosyl groups;purine-nucleoside phosphorylase activity"	"GO:0005737;GO:0005737;GO:0005737"	"cytoplasm;cytoplasm;cytoplasm"	"176851"	"O61217;O61217;U4PSA1;O61217"	"ENSG00000198805"	"PNP"
"WBGene00004815"	174	90	119	161	258	253	160	114	120	160	208	246	168.16	131	205	1.556	0.638	2.119	0.0340714	0.921572	0.0336	0.0708	0.059	0.059	TRUE	0.1715	"skr-9"	"C52D10.7"	"C52D10.7"	"SKp1 Related (ubiquitin ligase complex component) [Source:RefSeq peptide;Acc:NP_503043]"	"IV"	17163554	17164210	"GO:0006511"	"ubiquitin-dependent protein catabolic process"	"GO:0016874"	"ligase activity"	NA	NA	"178494"	"G5EFA9"	"ENSG00000272772"	"CTD-2410N18.5"
"WBGene00011019"	208	97	180	117	134	96	191	123	182	117	108	93	135.7	165	106	0.64	-0.645	-2.119	0.0340734	0.921572	0.0259	0.0741	0.0592	0.0592	TRUE	0.5058	"R05A10.2"	"R05A10.2"	"R05A10.2"	""	"IV"	14177225	14178941	NA	NA	NA	NA	NA	NA	"187594"	"O45698"	""	""
"WBGene00007204"	2	0	3	9	13	5	2	0	3	9	10	5	4.87	2	8	4.791	2.26	2.119	0.0341081	0.921572	0	0.5443	0.4528	0.4528	TRUE	0.3854	"best-2"	"B0564.4"	"B0564.4"	"Bestrophin homolog 2 [Source:UniProtKB/Swiss-Prot;Acc:Q17529]"	"IV"	13111520	13113082	"GO:0006810;GO:0006811;GO:0006821;GO:1902476;GO:0008150"	"transport;ion transport;chloride transport;chloride transmembrane transport;biological_process"	"GO:0005254;GO:0003674"	"chloride channel activity;molecular_function"	"GO:0016020;GO:0016021;GO:0005886;GO:0005887;GO:0034707;GO:0005575"	"membrane;integral component of membrane;plasma membrane;integral component of plasma membrane;chloride channel complex;cellular_component"	"182044"	""	"ENSG00000142959;ENSG00000039987;ENSG00000167995;ENSG00000127325"	"BEST4;BEST2;BEST1;BEST3"
"WBGene00012531"	749	309	465	658	1330	718	688	392	471	656	1073	698	662.87	517	809	1.565	0.646	2.117	0.0342501	0.923801	0.0766	0.0602	0.0655	0.0655	TRUE	0.9832	"Y32F6B.1"	"Y32F6B.1"	"Y32F6B.1"	"Solute carrier organic anion transporter family member [Source:RefSeq peptide;Acc:NP_505689]"	"V"	10480946	10484740	"GO:0006810;GO:0006811;GO:0043252"	"transport;ion transport;sodium-independent organic anion transport"	"GO:0005215;GO:0015347"	"transporter activity;sodium-independent organic anion transmembrane transporter activity"	"GO:0016020;GO:0016021;GO:0005886;GO:0005887"	"membrane;integral component of membrane;plasma membrane;integral component of plasma membrane"	"179463"	"O62421"	"ENSG00000134538;ENSG00000137491;ENSG00000205754;ENSG00000257062;ENSG00000084453;ENSG00000174640;ENSG00000257046;ENSG00000176463;ENSG00000111700;ENSG00000139155"	"SLCO1B1;SLCO2B1;SLCO1B7;RP11-125O5.2;SLCO1A2;SLCO2A1;RP11-545J16.1;SLCO3A1;SLCO1B3;SLCO1C1"
"WBGene00019569"	401	234	121	164	194	146	368	297	123	163	157	142	208.21	263	154	0.587	-0.769	-2.114	0.0345255	0.929616	0.1438	0.0681	0.0904	0.0904	TRUE	0.4474	"K09D9.12"	"K09D9.12"	""	""	"V"	4002327	4004309	NA	NA	NA	NA	NA	NA	NA	NA	""	""
"WBGene00018267"	1	2	1	18	4	3	1	3	1	18	3	3	4.76	2	8	5.553	2.473	2.11	0.0348339	0.936297	0.6005	0.5553	0.5641	0.5641	TRUE	3.4689	"F41C3.1"	"F41C3.1"	"F41C3.1"	""	"II"	4752388	4752942	NA	NA	NA	NA	NA	NA	"185595"	"Q20266"	""	""
"WBGene00007517"	225	126	161	145	115	106	207	160	163	144	93	103	144.94	177	113	0.641	-0.641	-2.105	0.0352635	0.946068	0.0304	0.073	0.0597	0.0597	TRUE	0.5729	"gpx-3"	"C11E4.2"	"C11E4.2"	"Glutathione peroxidase 3 [Source:UniProtKB/Swiss-Prot;Acc:Q95003]"	"X"	9587942	9588879	"GO:0055114;GO:0098869;GO:0006979"	"oxidation-reduction process;cellular oxidant detoxification;response to oxidative stress"	"GO:0016491;GO:0004601;GO:0004602"	"oxidoreductase activity;peroxidase activity;glutathione peroxidase activity"	"GO:0005576;GO:0005615"	"extracellular region;extracellular space"	"182513"	""	"ENSG00000198704;ENSG00000211445;ENSG00000176153;ENSG00000233276;ENSG00000224586"	"GPX6;GPX3;GPX2;GPX1;GPX5"
"WBGene00007097"	57	27	89	43	251	115	52	34	90	43	203	112	88.98	59	119	2.02	1.015	2.104	0.0353897	0.946068	0.353	0.0833	0.1547	0.1547	TRUE	0.1511	"B0024.4"	"B0024.4"	"B0024.4"	""	"V"	10297399	10298982	NA	NA	NA	NA	"GO:0045121"	"membrane raft"	"179432"	"Q17420"	""	""
"WBGene00045319"	18	5	9	4	5	1	17	6	9	4	4	1	6.83	11	3	0.281	-1.833	-2.104	0.0353936	0.946068	0	0.4041	0.3454	0.3454	TRUE	0.4132	"M04B2.8"	"M04B2.8"	""	""	"IV"	11517186	11517620	NA	NA	NA	NA	NA	NA	NA	NA	""	""
"WBGene00010654"	35	28	28	24	9	15	32	35	28	24	7	15	23.62	32	15	0.472	-1.082	-2.103	0.035441	0.946068	0.094	0.1571	0.1436	0.1436	TRUE	0.5579	"K08C9.7"	"K08C9.7"	"K08C9.7"	""	"I"	11495521	11496245	NA	NA	NA	NA	NA	NA	"187141"	"Q9XUT3"	""	""
"WBGene00003482"	1817	591	1051	646	1199	544	1668	749	1064	644	968	529	936.93	1160	714	0.615	-0.702	-2.102	0.0355736	0.947977	0.1301	0.0592	0.0793	0.0793	TRUE	0.312	"mua-3"	"K08E5.3a;K08E5.3b"	"K08E5.3a;K08E5.3b"	"Transmembrane cell adhesion receptor mua-3 [Source:UniProtKB/Swiss-Prot;Acc:P34576]"	"III"	10160690	10183531	"GO:0007155;GO:0007160"	"cell adhesion;cell-matrix adhesion"	"GO:0005509;GO:0005518;GO:0019215;GO:0005515;GO:0005515;GO:0005509"	"calcium ion binding;collagen binding;intermediate filament binding;protein binding;protein binding;calcium ion binding"	"GO:0016020;GO:0016021;GO:0005886;GO:0030056;GO:0005882"	"membrane;integral component of membrane;plasma membrane;hemidesmosome;intermediate filament"	"176430"	";"	"ENSG00000165816;ENSG00000187955;ENSG00000132561;ENSG00000206384;ENSG00000172752;ENSG00000101203;ENSG00000111799;ENSG00000162510;ENSG00000205221;ENSG00000132031;ENSG00000124159;ENSG00000100473;ENSG00000163359"	"VWA2;COL14A1;MATN2;COL6A6;COL6A5;COL20A1;COL12A1;MATN1;VIT;MATN3;MATN4;COCH;COL6A3"
"WBGene00009487"	84	107	125	61	105	60	77	136	127	61	85	58	90.53	113	68	0.604	-0.728	-2.101	0.0356535	0.94848	0.0561	0.0829	0.0749	0.0749	TRUE	0.8039	"clec-232"	"F36G9.11"	"F36G9.11"	"C-type LECtin [Source:RefSeq peptide;Acc:NP_507006]"	"V"	15976152	15977569	NA	NA	"GO:0030246"	"carbohydrate binding"	NA	NA	"185374"	"O45469"	""	""
"WBGene00077764"	126	72	131	219	170	184	116	91	133	218	137	179	145.65	113	178	1.568	0.649	2.097	0.035985	0.955663	0.0372	0.0729	0.0618	0.0618	TRUE	0.1368	"F59C6.16"	"F59C6.16"	"F59C6.16"	""	"I"	10514170	10514408	NA	NA	NA	NA	NA	NA	"7040139"	"B3WFW3"	""	""
"WBGene00220140"	65	22	16	19	19	14	60	28	16	19	15	14	25.27	35	16	0.458	-1.126	-2.096	0.0360802	0.956557	0.1995	0.1505	0.1637	0.1637	TRUE	0.4731	"Y34F4.7"	"Y34F4.7"	""	""	"III"	1024809	1024901	NA	NA	NA	NA	NA	NA	NA	NA	""	""
"WBGene00194990"	0	0	0	3	5	2	0	0	0	3	4	2	1.49	0	3	15.446	3.949	2.089	0.0367477	NA	0	1.6438	1.4228	1.4228	TRUE	0.0782	"B0213.23"	"B0213.23"	""	""	"V"	3962607	3962711	NA	NA	NA	NA	NA	NA	NA	NA	""	""
"WBGene00007141"	10	17	6	2	8	2	9	22	6	2	6	2	7.87	12	3	0.293	-1.77	-2.085	0.037092	0.980544	0.3028	0.3582	0.3457	0.3457	TRUE	0.7167	"pitr-4"	"B0331.2"	"B0331.2"	"PIT (mammalian phosphate transporter) Related [Source:RefSeq peptide;Acc:NP_505491]"	"V"	9658931	9661614	"GO:0055085;GO:0035725;GO:0006817;GO:0035435"	"transmembrane transport;sodium ion transmembrane transport;phosphate ion transport;phosphate ion transmembrane transport"	"GO:0005315;GO:0015319"	"inorganic phosphate transmembrane transporter activity;sodium:inorganic phosphate symporter activity"	"GO:0016020;GO:0016021;GO:0005887"	"membrane;integral component of membrane;integral component of plasma membrane"	"179355"	"O45220"	""	""
"WBGene00009195"	19	19	18	8	10	10	17	24	18	8	8	10	14.25	20	9	0.433	-1.208	-2.085	0.0371112	0.980544	0	0.2231	0.1616	0.1616	TRUE	0.1525	"hpo-33"	"F28B1.1"	"F28B1.1"	""	"V"	17042592	17043783	NA	NA	NA	NA	NA	NA	"185039"	"O45411"	""	""
"WBGene00020869"	1126	569	897	1515	1280	1410	1034	721	908	1510	1033	1371	1096.13	888	1305	1.469	0.554	2.083	0.037294	0.9837	0.0319	0.0588	0.0501	0.0501	TRUE	0.4009	"T28A11.2"	"T28A11.2a;T28A11.2b"	"T28A11.2a;T28A11.2b"	""	"V"	3280379	3282704	NA	NA	NA	NA	NA	NA	"189009"	"H2KZY8;A5HU97"	""	""
"WBGene00022593"	414	156	408	485	708	504	380	198	413	483	571	490	422.6	330	515	1.556	0.638	2.08	0.0375398	0.988506	0.0723	0.0623	0.0654	0.0654	TRUE	1.3599	"ZC328.3"	"ZC328.3a;ZC328.3b"	"ZC328.3a;ZC328.3b"	""	"I"	6409060	6416883	NA	NA	NA	NA	"GO:0016020;GO:0016021;GO:0016020;GO:0016021"	"membrane;integral component of membrane;membrane;integral component of membrane"	"172343"	"H2L0J6;Q2MGF5"	"ENSG00000155324;ENSG00000175318"	"GRAMD3;GRAMD2"
"WBGene00000527"	2805	2789	2626	2193	2711	1768	2575	3536	2659	2185	2188	1719	2476.94	2923	2031	0.695	-0.525	-2.078	0.0377351	0.991879	0.0248	0.0576	0.0457	0.0457	TRUE	0.407	"cle-1"	"C36B1.1a;C36B1.1b;C36B1.1c;C36B1.1d"	"C36B1.1a;C36B1.1b;C36B1.1c;C36B1.1d"	"CoLlagen with Endostatin domain [Source:RefSeq peptide;Acc:NP_740896]"	"I"	8705687	8724279	"GO:0007155;GO:0007271;GO:0001764;GO:0007411;GO:0050808;GO:0035418;GO:0040039;GO:0007155;GO:0007271;GO:0001764;GO:0007411;GO:0050808;GO:0035418;GO:0040039;GO:0007155;GO:0007271;GO:0001764;GO:0007411;GO:0050808;GO:0035418;GO:0040039;GO:0007155;GO:0007271;GO:0001764;GO:0007411;GO:0050808;GO:0035418;GO:0040039"	"cell adhesion;synaptic transmission	cholinergic;neuron migration;axon guidance;synapse organization;protein localization to synapse;inductive cell migration;cell adhesion;synaptic transmission	cholinergic;neuron migration;axon guidance;synapse organization;protein localization to synapse;inductive cell migration;cell adhesion;synaptic transmission	cholinergic;neuron migration;axon guidance;synapse organization;protein localization to synapse;inductive cell migration;cell adhesion;synaptic transmission	cholinergic;neuron migration;axon guidance;synapse organization;protein localization to synapse;inductive cell migration"	"GO:0005198;GO:0005515;GO:0005198;GO:0005198;GO:0005198;GO:0005515"	"structural molecule activity;protein binding;structural molecule activity;structural molecule activity;structural molecule activity;protein binding"	"GO:0030054;GO:0005581;GO:0031012;GO:0005604;GO:0030054;GO:0005581;GO:0031012;GO:0005604;GO:0030054;GO:0005581;GO:0031012;GO:0005604;GO:0030054;GO:0005581;GO:0031012;GO:0005604"	"cell junction;collagen trimer;extracellular matrix;basement membrane;cell junction;collagen trimer;extracellular matrix;basement membrane;cell junction;collagen trimer;extracellular matrix;basement membrane;cell junction;collagen trimer;extracellular matrix;basement membrane"	"172678"	"G5EF89;Q9U9K7;G5EDV5;G5EDQ4;G5EGA4"	"ENSG00000204291;ENSG00000182871"	"COL15A1;COL18A1"
"WBGene00016455"	11	1	13	16	34	21	10	1	13	16	27	20	14.72	8	21	2.543	1.346	2.076	0.037853	0.991879	0.2212	0.2178	0.2182	0.2182	TRUE	0.8681	"C35E7.3"	"C35E7.3"	"C35E7.3"	""	"I"	10836986	10838877	NA	NA	NA	NA	NA	NA	"172991"	"O61773"	""	""
"WBGene00021999"	7	1	4	1	0	0	6	1	4	1	0	0	2.12	4	0	0.083	-3.59	-2.076	0.0378702	NA	0	1.174	1.0205	1.0205	TRUE	0.2995	"thn-5"	"Y59E9AR.4"	"Y59E9AR.4"	"THaumatiN family [Source:RefSeq peptide;Acc:NP_500748]"	"IV"	5230830	5232479	"GO:0006952"	"defense response"	"GO:0003674"	"molecular_function"	"GO:0005576"	"extracellular region"	"190420"	"Q9N326"	""	""
"WBGene00011823"	206	240	222	161	198	158	189	304	225	160	160	154	198.66	239	158	0.661	-0.597	-2.076	0.0379129	0.991879	0.0256	0.0686	0.0544	0.0544	TRUE	0.4143	"T18D3.6"	"T18D3.6"	"T18D3.6"	""	"X"	12449917	12451031	NA	NA	NA	NA	NA	NA	"188576"	"Q22543"	""	""
"WBGene00020617"	133	26	46	13	64	30	122	33	47	13	52	29	49.23	67	31	0.466	-1.103	-2.076	0.0379233	0.991879	0.4028	0.1048	0.181	0.181	TRUE	1.1646	"T20D4.11"	"T20D4.11"	"T20D4.11"	""	"V"	3398693	3399389	NA	NA	NA	NA	NA	NA	"188647"	"P91464"	""	""
"WBGene00008874"	17	2	4	13	54	10	16	3	4	13	44	10	14.74	8	22	2.93	1.551	2.074	0.038046	0.992028	0.6218	0.2176	0.3123	0.3123	TRUE	4.6593	"F15H10.7"	"F15H10.7"	"F15H10.7"	""	"V"	10403184	10406424	"GO:0008152;GO:0032504"	"metabolic process;multicellular organism reproduction"	"GO:0003824"	"catalytic activity"	"GO:0016020;GO:0016021;GO:0005615"	"membrane;integral component of membrane;extracellular space"	"184555"	"Q19486"	""	""
"WBGene00003554"	12	7	13	19	31	29	11	9	13	19	25	28	17.53	11	24	2.172	1.119	2.074	0.0380567	0.992028	0	0.192	0.1428	0.1428	TRUE	0.2031	"nas-38"	"F57C12.1"	"F57C12.1"	"Zinc metalloproteinase nas-38 [Source:UniProtKB/Swiss-Prot;Acc:Q20942]"	"X"	558141	563657	"GO:0006508;GO:0018996"	"proteolysis;molting cycle	collagen and cuticulin-based cuticle"	"GO:0016787;GO:0008270;GO:0046872;GO:0004222;GO:0008233;GO:0008237"	"hydrolase activity;zinc ion binding;metal ion binding;metalloendopeptidase activity;peptidase activity;metallopeptidase activity"	"GO:0005576"	"extracellular region"	"180407"	""	""	""
"WBGene00010382"	4	3	1	0	0	0	4	4	1	0	0	0	1.41	3	0	0.06	-4.057	-2.074	0.0381223	NA	0	1.7337	1.5699	1.5699	TRUE	0.3932	"H12D21.6"	"H12D21.6"	"H12D21.6"	""	"V"	14897284	14897831	NA	NA	NA	NA	NA	NA	"179988"	"Q9XTW8"	""	""
"WBGene00045067"	7	3	1	15	19	7	6	4	1	15	15	7	8.05	4	12	3.273	1.711	2.072	0.0382804	0.996187	0.1486	0.3512	0.3145	0.3145	TRUE	0.6209	"F07C6.6"	"F07C6.6"	"F07C6.6"	""	"IV"	12792795	12793274	NA	NA	NA	NA	"GO:0016020;GO:0016021"	"membrane;integral component of membrane"	"4927049"	"A0FLR5"	""	""
"WBGene00009779"	58	38	28	32	19	21	53	48	28	32	15	20	32.9	43	22	0.518	-0.948	-2.07	0.0384611	0.999216	0.0878	0.1288	0.1183	0.1183	TRUE	0.7622	"F46C5.2"	"F46C5.2.1;F46C5.2.2"	"F46C5.2.1;F46C5.2.2"	""	"II"	8828195	8829287	NA	NA	NA	NA	"GO:0016020;GO:0016021;GO:0016020;GO:0016021"	"membrane;integral component of membrane;membrane;integral component of membrane"	"185844"	";"	""	""
"WBGene00009600"	5	6	4	20	18	10	5	8	4	20	15	10	10.07	6	15	2.762	1.466	2.069	0.0385708	0.999832	0	0.2922	0.2312	0.2312	TRUE	0.1054	"F40G12.5"	"F40G12.5"	"F40G12.5"	""	"V"	14269180	14270646	NA	NA	NA	NA	NA	NA	"185565"	"Q20246"	""	""
"WBGene00043702"	451	348	283	297	307	224	414	441	287	296	248	218	317.21	381	254	0.667	-0.584	-2.068	0.0386326	0.999832	0.0344	0.0641	0.0542	0.0542	TRUE	0.538	"Y54G2A.7"	"Y54G2A.7"	"Y54G2A.7"	""	"IV"	2838621	2839418	"GO:0045087"	"innate immune response"	NA	NA	NA	NA	"24105153"	"U4PB15"	""	""
"WBGene00014759"	113	19	32	34	32	16	104	24	32	34	26	16	39.25	53	25	0.466	-1.101	-2.063	0.0391219	0.999832	0.3436	0.1171	0.1769	0.1769	TRUE	4.0046	"F46A8.1"	"F46A8.1"	""	""	"I"	11250139	11251602	NA	NA	NA	NA	NA	NA	NA	NA	""	""
"WBGene00020258"	141	72	136	68	119	60	129	91	138	68	96	58	96.76	119	74	0.62	-0.69	-2.053	0.040054	0.999832	0.0452	0.0812	0.0706	0.0706	TRUE	0.6594	"T05E7.1"	"T05E7.1"	"T05E7.1"	""	"I"	6203897	6206929	"GO:0006637"	"acyl-CoA metabolic process"	"GO:0016790"	"thiolester hydrolase activity"	NA	NA	"172309"	"O01862"	"ENSG00000184227;ENSG00000205669;ENSG00000119673;ENSG00000177465;ENSG00000136881"	"ACOT1;ACOT6;ACOT2;ACOT4;BAAT"
"WBGene00010289"	12	5	16	20	40	23	11	6	16	20	32	22	18.02	11	25	2.204	1.14	2.052	0.0401271	0.999832	0.0457	0.1883	0.1571	0.1571	TRUE	0.42	"F58H1.6"	"F58H1.6"	"F58H1.6"	""	"V"	11942918	11944651	NA	NA	"GO:0005515"	"protein binding"	"GO:0016020;GO:0016021"	"membrane;integral component of membrane"	"186549"	"Q21015"	""	""
"WBGene00020576"	291	132	222	320	456	306	267	167	225	319	368	298	273.94	220	328	1.491	0.576	2.051	0.0402656	0.999832	0.0263	0.0653	0.053	0.053	TRUE	0.4109	"T19D12.1"	"T19D12.1"	"T19D12.1"	""	"II"	6666898	6673747	NA	NA	NA	NA	"GO:0016020;GO:0016021"	"membrane;integral component of membrane"	"24104905"	"Q22579"	""	""
"WBGene00000799"	459	276	463	278	367	298	421	350	469	277	296	290	350.49	413	288	0.696	-0.524	-2.051	0.0403018	0.999832	0.0085	0.0634	0.0441	0.0441	TRUE	0.2024	"crn-6"	"K04H4.6a.1;K04H4.6a.2;K04H4.6b.1;K04H4.6b.2"	"K04H4.6a.1;K04H4.6a.2;K04H4.6b.1;K04H4.6b.2"	"Cell death-related nuclease 6 [Source:UniProtKB/Swiss-Prot;Acc:P34508]"	"III"	9367243	9370386	"GO:0006259;GO:0006259;GO:0000737;GO:0006259;GO:0006915;GO:0006309;GO:0000737;GO:0006259;GO:0006915;GO:0006309"	"DNA metabolic process;DNA metabolic process;DNA catabolic process	endonucleolytic;DNA metabolic process;apoptotic process;apoptotic DNA fragmentation;DNA catabolic process	endonucleolytic;DNA metabolic process;apoptotic process;apoptotic DNA fragmentation"	"GO:0004531;GO:0004531;GO:0016787;GO:0004518;GO:0004531;GO:0016787;GO:0004518;GO:0004531"	"deoxyribonuclease II activity;deoxyribonuclease II activity;hydrolase activity;nuclease activity;deoxyribonuclease II activity;hydrolase activity;nuclease activity;deoxyribonuclease II activity"	NA	NA	"176316"	";;;"	"ENSG00000105612;ENSG00000137976"	"DNASE2;DNASE2B"
"WBGene00006075"	122	75	128	86	64	76	112	95	130	86	52	74	91.32	112	71	0.625	-0.679	-2.05	0.0403375	0.999832	0.0313	0.0826	0.0677	0.0677	TRUE	0.3876	"str-7"	"F22B8.5"	"F22B8.5"	"Seven TM Receptor [Source:RefSeq peptide;Acc:NP_507052]"	"V"	16097530	16099534	"GO:0007186;GO:0042048;GO:0050911"	"G-protein coupled receptor signaling pathway;olfactory behavior;detection of chemical stimulus involved in sensory perception of smell"	"GO:0038022"	"G-protein coupled olfactory receptor activity"	"GO:0016020;GO:0016021;GO:0005887"	"membrane;integral component of membrane;integral component of plasma membrane"	"184824"	"O45393"	""	""
"WBGene00019830"	568	784	393	1326	1192	848	521	994	398	1321	962	825	836.84	638	1036	1.626	0.701	2.049	0.0404853	0.999832	0.1376	0.0595	0.0831	0.0831	TRUE	2.092	"hrg-1"	"R02E12.6.1;R02E12.6.2;R02E12.6.3"	"R02E12.6.1;R02E12.6.2;R02E12.6.3"	"Heme transporter hrg-1 [Source:UniProtKB/Swiss-Prot;Acc:Q21642]"	"X"	4008057	4016144	"GO:0006810;GO:0015886;GO:0006810;GO:0015886;GO:0006810;GO:0015886"	"transport;heme transport;transport;heme transport;transport;heme transport"	"GO:0015232;GO:0020037;GO:0015232;GO:0020037;GO:0015232;GO:0020037"	"heme transporter activity;heme binding;heme transporter activity;heme binding;heme transporter activity;heme binding"	"GO:0016020;GO:0016021;GO:0005887;GO:0005764;GO:0005768;GO:0005765;GO:0005770;GO:0055037;GO:0010008;GO:0005769;GO:0016020;GO:0016021;GO:0005887;GO:0005764;GO:0005768;GO:0005765;GO:0005770;GO:0055037;GO:0010008;GO:0005769;GO:0016020;GO:0016021;GO:0005887;GO:0005764;GO:0005768;GO:0005765;GO:0005770;GO:0055037;GO:0010008;GO:0005769"	"membrane;integral component of membrane;integral component of plasma membrane;lysosome;endosome;lysosomal membrane;late endosome;recycling endosome;endosome membrane;early endosome;membrane;integral component of membrane;integral component of plasma membrane;lysosome;endosome;lysosomal membrane;late endosome;recycling endosome;endosome membrane;early endosome;membrane;integral component of membr…	"180684"	";;"	""	""
"WBGene00001935"	47	39	31	29	20	22	43	49	31	29	16	21	31.73	41	22	0.534	-0.904	-2.048	0.040558	0.999832	0.0321	0.1314	0.1066	0.1066	TRUE	0.3716	"his-61"	"F55G1.10"	"F55G1.10"	"Histone H2A [Source:UniProtKB/Swiss-Prot;Acc:P09588]"	"IV"	7485748	7486217	"GO:0006355;GO:0006281;GO:0006342"	"regulation of transcription	DNA-templated;DNA repair;chromatin silencing"	"GO:0003677;GO:0046982"	"DNA binding;protein heterodimerization activity"	"GO:0005634;GO:0005694;GO:0000790;GO:0000786"	"nucleus;chromosome;nuclear chromatin;nucleosome"	"177521"	""	"ENSG00000180573"	"HIST1H2AC"
"WBGene00011880"	850	758	540	559	666	453	780	961	547	557	537	440	637.16	763	511	0.671	-0.575	-2.047	0.0406375	0.999832	0.0452	0.0604	0.0553	0.0553	TRUE	0.1836	"T21B6.3"	"T21B6.3"	"T21B6.3"	""	"X"	10945154	10948970	"GO:0042981"	"regulation of apoptotic process"	NA	NA	NA	NA	"181284"	"Q22631"	"ENSG00000126759"	"CFP"
"WBGene00019435"	366	186	258	208	240	165	336	236	261	207	194	160	232.4	278	187	0.673	-0.571	-2.046	0.0407224	0.999832	0.0214	0.0669	0.0517	0.0517	TRUE	0.3839	"K06A9.1"	"K06A9.1a;K06A9.1b;K06A9.1c"	"K06A9.1a;K06A9.1b;K06A9.1c"	""	"X"	1547505	1560558	NA	NA	NA	NA	"GO:0016020;GO:0016021;GO:0016020;GO:0016021"	"membrane;integral component of membrane;membrane;integral component of membrane"	"180494"	"H2KZP5;Q8IFX6;H2KZP6"	""	""
"WBGene00015388"	3	0	2	12	7	6	3	0	2	12	6	6	4.7	2	8	4.625	2.209	2.043	0.0410262	0.999832	0	0.5611	0.4697	0.4697	TRUE	0.6235	"C03F11.2"	"C03F11.2"	"C03F11.2"	""	"X"	5394563	5396928	NA	NA	NA	NA	NA	NA	"182165"	""	"ENSG00000214309"	"MBLAC1"
"WBGene00016210"	1251	899	744	653	1035	577	1148	1140	753	651	835	561	848.07	1014	682	0.673	-0.571	-2.042	0.0411345	0.999832	0.0439	0.0595	0.0551	0.0551	TRUE	0.605	"C29F5.1"	"C29F5.1"	"C29F5.1"	""	"II"	6303512	6306285	NA	NA	NA	NA	"GO:0016529"	"sarcoplasmic reticulum"	"174041"	"Q18310"	""	""
"WBGene00018731"	736	1597	585	6713	2332	1925	676	2025	592	6689	1882	1872	2289.25	1098	3481	3.172	1.665	2.041	0.0412573	0.999832	0.4793	0.0577	0.1681	0.4793	TRUE	7.9074	"F53A9.8"	"F53A9.8"	"F53A9.8"	""	"X"	8718558	8718974	"GO:0050830"	"defense response to Gram-positive bacterium"	NA	NA	NA	NA	"181118"	"Q20693"	""	""
"WBGene00013969"	4695	2804	4761	2939	4205	2707	4310	3555	4820	2929	3393	2632	3606.54	4228	2985	0.706	-0.503	-2.041	0.0412602	0.999832	0.0192	0.0573	0.0434	0.0434	TRUE	0.2328	"tep-1"	"ZK337.1a.1;ZK337.1a.2;ZK337.1b.1;ZK337.1b.2;ZK337.1c.1;ZK337.1c.2"	"ZK337.1a.1;ZK337.1a.2;ZK337.1b.1;ZK337.1b.2;ZK337.1c.1;ZK337.1c.2"	"TEP (ThiolEster containing Protein) [Source:RefSeq peptide;Acc:NP_493613]"	"I"	14993821	15001680	"GO:0010951;GO:0010951;GO:0010951;GO:0010951;GO:0010951;GO:0010951"	"negative regulation of endopeptidase activity;negative regulation of endopeptidase activity;negative regulation of endopeptidase activity;negative regulation of endopeptidase activity;negative regulation of endopeptidase activity;negative regulation of endopeptidase activity"	"GO:0004866;GO:0004866;GO:0004866;GO:0004866;GO:0004866;GO:0004866"	"endopeptidase inhibitor activity;endopeptidase inhibitor activity;endopeptidase inhibitor activity;endopeptidase inhibitor activity;endopeptidase inhibitor activity;endopeptidase inhibitor activity"	"GO:0005576;GO:0005615;GO:0005576;GO:0005615;GO:0005576;GO:0005615;GO:0005576;GO:0005615;GO:0005576;GO:0005615;GO:0005576;GO:0005615"	"extracellular region;extracellular space;extracellular region;extracellular space;extracellular region;extracellular space;extracellular region;extracellular space;extracellular region;extracellular space;extracellular region;extracellular space"	"173367"	"Q7JKM0;Q7JKM0;O46015;O46015;Q7YTU0;Q7YTU0"	"ENSG00000125730;ENSG00000160111;ENSG00000177359;ENSG00000166535;ENSG00000244731;ENSG00000156535;ENSG00000175899;ENSG00000224389;ENSG00000106804;ENSG00000126838"	"C3;CPAMD8;OVOS2;A2ML1;C4A;CD109;A2M;C4B;C5;PZP"
"WBGene00019741"	87	41	58	113	157	76	80	52	59	113	127	74	83.96	64	105	1.639	0.713	2.04	0.0413115	0.999832	0.0517	0.0849	0.0752	0.0752	TRUE	0.5804	"nhr-201"	"M02H5.3"	"M02H5.3"	"Nuclear Hormone Receptor family [Source:RefSeq peptide;Acc:NP_503211]"	"V"	465757	467506	"GO:0006355;GO:0006351;GO:0043401"	"regulation of transcription	DNA-templated;transcription	DNA-templated;steroid hormone mediated signaling pathway"	"GO:0003677;GO:0008270;GO:0046872;GO:0003700;GO:0043565"	"DNA binding;zinc ion binding;metal ion binding;transcription factor activity	sequence-specific DNA binding;sequence-specific DNA binding"	"GO:0005634"	"nucleus"	"187408"	"Q966H7"	""	""
"WBGene00013923"	213	163	120	124	145	98	196	207	121	124	117	95	143.26	175	112	0.642	-0.639	-2.04	0.0413695	0.999832	0.0422	0.0732	0.0636	0.0636	TRUE	0.7599	"ghi-1"	"ZK20.1"	"ZK20.1"	"Glycoprotein Hormone (FLR-2) Interacting protein [Source:RefSeq peptide;Acc:NP_496486]"	"II"	11646747	11649109	NA	NA	"GO:0008289"	"lipid binding"	NA	NA	"191210"	"Q23448"	""	""
"WBGene00009041"	17	18	10	8	5	7	16	23	10	8	4	7	11.23	16	6	0.387	-1.371	-2.04	0.0413786	0.999832	0	0.268	0.2183	0.2183	TRUE	0.1279	"cut-3"	"F22B5.3"	"F22B5.3"	"CUTiclin [Source:RefSeq peptide;Acc:NP_495780]"	"II"	8445165	8446831	NA	NA	NA	NA	"GO:0016020;GO:0016021"	"membrane;integral component of membrane"	"174347"	"Q19707"	""	""
"WBGene00009391"	34	36	38	19	27	22	31	46	38	19	22	21	29.57	38	21	0.542	-0.885	-2.039	0.0414538	0.999832	0	0.1369	0.0995	0.0995	TRUE	0.1231	"F35C5.3"	"F35C5.3"	"F35C5.3"	""	"II"	12888762	12890563	NA	NA	NA	NA	NA	NA	"174925"	"O45438"	""	""
"WBGene00004023"	825	483	492	415	602	391	757	612	498	414	486	380	524.56	622	427	0.685	-0.546	-2.039	0.041497	0.999832	0.0268	0.0612	0.0497	0.0497	TRUE	0.1835	"pho-4"	"T16D1.2"	"T16D1.2"	"intestinal acid PHOsphatase [Source:RefSeq peptide;Acc:NP_494984]"	"II"	5236094	5238466	"GO:0016311"	"dephosphorylation"	"GO:0003993"	"acid phosphatase activity"	NA	NA	"173897"	"Q22525"	"ENSG00000142513;ENSG00000014257;ENSG00000134575"	"ACPT;ACPP;ACP2"
"WBGene00009903"	14	11	17	27	57	19	13	14	17	27	46	18	22.56	15	30	2.088	1.062	2.038	0.0415121	0.999832	0.0978	0.1618	0.1444	0.1444	TRUE	0.3702	"F49E12.10"	"F49E12.10"	"F49E12.10"	""	"II"	8391088	8392281	"GO:0055114;GO:0006633"	"oxidation-reduction process;fatty acid biosynthetic process"	"GO:0016491;GO:0005506"	"oxidoreductase activity;iron ion binding"	"GO:0016020;GO:0016021"	"membrane;integral component of membrane"	"186061"	"Q20612"	"ENSG00000170271"	"FAXDC2"
"WBGene00000040"	1862	2339	1685	3171	4125	3070	1709	2965	1706	3160	3329	2985	2642.38	2127	3158	1.485	0.571	2.037	0.0416679	0.999832	0.0592	0.0576	0.0562	0.0562	TRUE	1.4343	"aco-1"	"ZK455.1"	"ZK455.1"	"Probable cytoplasmic aconitate hydratase [Source:UniProtKB/Swiss-Prot;Acc:Q23500]"	"X"	11339874	11343568	"GO:0008152;GO:0006099;GO:0006879;GO:0072350"	"metabolic process;tricarboxylic acid cycle;cellular iron ion homeostasis;tricarboxylic acid metabolic process"	"GO:0046872;GO:0016829;GO:0051536;GO:0051539;GO:0003994"	"metal ion binding;lyase activity;iron-sulfur cluster binding;4 iron	4 sulfur cluster binding;aconitate hydratase activity"	"GO:0005737;GO:0005829"	"cytoplasm;cytosol"	"181324"	""	"ENSG00000122729;ENSG00000136381"	"ACO1;IREB2"
"WBGene00008357"	197	222	223	100	245	139	181	281	226	100	198	135	186.76	229	144	0.631	-0.665	-2.036	0.0417922	0.999832	0.075	0.0694	0.0713	0.0713	TRUE	0.4401	"nspc-16"	"D1025.6"	"D1025.6"	"Nematode Specific Peptide family	group C [Source:RefSeq peptide;Acc:NP_510416]"	"X"	14523575	14523997	NA	NA	NA	NA	NA	NA	"183904"	"G5ECP8"	""	""
"WBGene00013169"	15	44	40	81	74	66	14	56	40	81	60	64	52.44	37	68	1.879	0.91	2.034	0.0419327	0.999832	0.1905	0.1019	0.1228	0.1228	TRUE	0.8474	"Y53F4B.23"	"Y53F4B.23"	"Y53F4B.23"	""	"II"	15124517	15126350	NA	NA	NA	NA	NA	NA	"190220"	"Q9NA97"	""	""
"WBGene00022040"	37	80	18	337	102	125	34	101	18	336	82	122	115.55	51	180	3.523	1.817	2.033	0.0420247	0.999832	0.5624	0.0772	0.1981	0.5624	TRUE	1.4344	"Y65B4BR.1"	"Y65B4BR.1"	"Y65B4BR.1"	""	"I"	562736	565181	"GO:0008152"	"metabolic process"	"GO:0016788"	"hydrolase activity	acting on ester bonds"	NA	NA	"190488"	"Q9N2Z4"	"ENSG00000163803"	"PLB1"
"WBGene00010034"	35	19	41	19	22	14	32	24	42	19	18	14	24.67	33	17	0.513	-0.963	-2.033	0.0420318	0.999832	0	0.1528	0.118	0.118	TRUE	0.1334	"F54B11.11"	"F54B11.11"	"F54B11.11"	""	"X"	13578783	13581728	"GO:0045087;GO:0050829"	"innate immune response;defense response to Gram-negative bacterium"	NA	NA	"GO:0045121"	"membrane raft"	"186218"	"Q20747"	""	""
"WBGene00018755"	419	192	243	554	439	438	385	243	246	552	354	426	367.71	291	444	1.521	0.605	2.031	0.0422627	0.999832	0.0596	0.0631	0.0612	0.0612	TRUE	0.4969	"bcmo-2"	"F53C3.12"	"F53C3.12"	"Beta-Carotene 15	15'-MonoOxygenase [Source:RefSeq peptide;Acc:NP_494694]"	"II"	3908489	3910837	"GO:0055114"	"oxidation-reduction process"	"GO:0004497"	"monooxygenase activity"	NA	NA	"173733"	"Q9TXT9"	"ENSG00000135697;ENSG00000116745;ENSG00000197580"	"BCO1;RPE65;BCO2"
"WBGene00010352"	1	0	0	4	4	5	1	0	0	4	3	5	2.17	0	4	10.611	3.408	2.031	0.0422642	NA	0	1.1522	0.9138	0.9138	TRUE	0.3092	"fbxb-76"	"H02I12.2"	"H02I12.2"	"F-box B protein [Source:RefSeq peptide;Acc:NP_502146]"	"IV"	11378121	11379348	NA	NA	"GO:0005515"	"protein binding"	NA	NA	"186669"	"O45600"	""	""
"WBGene00013903"	5	3	5	9	21	13	5	4	5	9	17	13	8.67	5	13	2.862	1.517	2.031	0.0422843	0.999832	0	0.3304	0.2495	0.2495	TRUE	0.1237	"ugt-3"	"ZC455.3"	"ZC455.3"	"UDP-GlucuronosylTransferase [Source:RefSeq peptide;Acc:NP_506203]"	"V"	12798318	12800193	"GO:0008152;GO:0009813;GO:0052696"	"metabolic process;flavonoid biosynthetic process;flavonoid glucuronidation"	"GO:0016740;GO:0015020;GO:0016758"	"transferase activity;glucuronosyltransferase activity;transferase activity	transferring hexosyl groups"	"GO:0016020;GO:0016021;GO:0043231"	"membrane;integral component of membrane;intracellular membrane-bounded organelle"	"191174"	"Q23333"	""	""
"WBGene00002053"	2182	1599	2247	1211	1834	1810	2003	2027	2275	1207	1480	1760	1791.98	2102	1482	0.705	-0.504	-2.027	0.0426206	0.999832	0.0191	0.058	0.0439	0.0439	TRUE	0.2763	"ifb-1"	"F10C1.2a.1;F10C1.2a.2;F10C1.2b"	"F10C1.2a.1;F10C1.2a.2;F10C1.2b"	"Intermediate filament protein ifb-1 [Source:UniProtKB/Swiss-Prot;Acc:Q19289]"	"II"	5765618	5772076	NA	NA	"GO:0005198;GO:0005198;GO:0005198;GO:0005515"	"structural molecule activity;structural molecule activity;structural molecule activity;protein binding"	"GO:0005882;GO:0005882;GO:0005737;GO:0016324;GO:0005882"	"intermediate filament;intermediate filament;cytoplasm;apical plasma membrane;intermediate filament"	"173976"	";;"	"ENSG00000113368;ENSG00000152936;ENSG00000160789;ENSG00000176619"	"LMNB1;LMNTD1;LMNA;LMNB2"
"WBGene00019057"	108	64	107	113	222	161	99	81	108	113	179	157	122.82	96	150	1.552	0.634	2.027	0.0426765	0.999832	0.0308	0.076	0.062	0.062	TRUE	0.3346	"F58F9.3"	"F58F9.3a;F58F9.3b"	"F58F9.3a;F58F9.3b"	""	"IV"	6233253	6235607	NA	NA	NA	NA	NA	NA	"186534"	"H2KZC6;Q20990"	""	""
"WBGene00016109"	21	21	20	11	11	11	19	27	20	11	9	11	16.11	22	10	0.462	-1.113	-2.027	0.0426906	0.999832	0	0.2039	0.1477	0.1477	TRUE	0.1593	"C25G6.4"	"C25G6.4"	"C25G6.4"	""	"X"	1247738	1249838	NA	NA	NA	NA	NA	NA	"182920"	"Q18178"	""	""
"WBGene00018718"	289	133	255	291	465	381	265	169	258	290	375	370	287.96	231	345	1.494	0.579	2.027	0.0426921	0.999832	0.0347	0.0649	0.0552	0.0552	TRUE	0.5861	"F52H2.6"	"F52H2.6"	"F52H2.6"	"Diminuto-like protein [Source:UniProtKB/Swiss-Prot;Acc:O17397]"	"X"	2559727	2564145	"GO:0055114;GO:0008202"	"oxidation-reduction process;steroid metabolic process"	"GO:0003824;GO:0016491;GO:0050660;GO:0016614;GO:0000246"	"catalytic activity;oxidoreductase activity;flavin adenine dinucleotide binding;oxidoreductase activity	acting on CH-OH group of donors;delta24(24-1) sterol reductase activity"	NA	NA	"186134"	""	"ENSG00000116133"	"DHCR24"
"WBGene00000749"	21	10	13	44	19	38	19	13	13	44	15	37	23.54	15	32	2.105	1.074	2.026	0.0427233	0.999832	0.1401	0.1574	0.1529	0.1529	TRUE	0.6658	"col-176"	"ZC373.7"	"ZC373.7"	"COLlagen [Source:RefSeq peptide;Acc:NP_509692]"	"X"	10077613	10078738	NA	NA	"GO:0042302"	"structural constituent of cuticle"	"GO:0005581"	"collagen trimer"	"181219"	"Q23263"	""	""
"WBGene00007152"	16	30	23	58	53	41	15	38	23	58	43	40	36.07	25	47	1.872	0.905	2.024	0.0429859	0.999832	0.0818	0.1224	0.1129	0.1129	TRUE	0.6661	"clec-225"	"B0365.5a;B0365.5b"	"B0365.5a;B0365.5b"	"C-type LECtin [Source:RefSeq peptide;Acc:NP_001021349]"	"V"	13133750	13134858	NA	NA	"GO:0030246;GO:0030246"	"carbohydrate binding;carbohydrate binding"	NA	NA	"181942"	"P90733;G3MU44"	""	""
"WBGene00016797"	574	803	619	535	575	448	527	1018	627	533	464	436	600.73	724	478	0.66	-0.599	-2.022	0.0432047	0.999832	0.0672	0.0606	0.0615	0.0615	TRUE	1.0971	"C50A2.3"	"C50A2.3a;C50A2.3b;C50A2.3c"	"C50A2.3a;C50A2.3b;C50A2.3c"	""	"IV"	1145678	1158028	NA	NA	NA	NA	"GO:0016020;GO:0016021;GO:0016020;GO:0016021"	"membrane;integral component of membrane;membrane;integral component of membrane"	"183630"	"O44137;U4PRX0;U4PF18"	""	""
"WBGene00013972"	21	35	47	24	13	21	19	44	48	24	10	20	27.68	37	18	0.492	-1.024	-2.017	0.0436749	0.999832	0.1566	0.1424	0.146	0.146	TRUE	1.3794	"scl-20"	"ZK384.2"	"ZK384.2"	"SCP-Like extracellular protein [Source:RefSeq peptide;Acc:NP_507655]"	"V"	18732802	18734466	NA	NA	NA	NA	NA	NA	"191309"	"O62508"	"ENSG00000124812;ENSG00000096006;ENSG00000124490"	"CRISP1;CRISP3;CRISP2"
"WBGene00008492"	746	622	806	1550	1000	1096	685	789	816	1545	807	1066	951.1	763	1139	1.492	0.578	2.014	0.0440442	0.999832	0.057	0.0592	0.0582	0.0582	TRUE	0.3153	"F01D5.1"	"F01D5.1"	"F01D5.1"	""	"II"	13996954	13997596	"GO:0045087"	"innate immune response"	NA	NA	NA	NA	"175049"	"Q9XVB1"	""	""
"WBGene00018314"	61	36	53	24	39	36	56	46	54	24	31	35	40.95	52	30	0.581	-0.782	-2.01	0.0444312	0.999832	0	0.1146	0.0837	0.0837	TRUE	0.2115	"F41H10.1"	"F41H10.1"	"F41H10.1"	""	"IV"	5382909	5383864	NA	NA	NA	NA	"GO:0016020;GO:0016021"	"membrane;integral component of membrane"	"24104567"	"V6CJ48"	""	""
"WBGene00018260"	290	132	194	342	453	253	266	167	196	341	366	246	263.72	210	318	1.509	0.594	2.009	0.0445104	0.999832	0.045	0.0657	0.059	0.059	TRUE	0.6085	"cyp-33C7"	"F41B5.2"	"F41B5.2"	"CYtochrome P450 family [Source:RefSeq peptide;Acc:NP_503618]"	"V"	2250545	2252524	"GO:0055114"	"oxidation-reduction process"	"GO:0046872;GO:0016491;GO:0004497;GO:0005506;GO:0020037;GO:0016705;GO:0008395"	"metal ion binding;oxidoreductase activity;monooxygenase activity;iron ion binding;heme binding;oxidoreductase activity	acting on paired donors	with incorporation or reduction of molecular oxygen;steroid hydroxylase activity"	NA	NA	"185589"	"O16673"	""	""
"WBGene00003676"	492	584	511	844	935	920	452	740	517	841	755	895	699.91	570	830	1.458	0.544	2.008	0.0446169	0.999832	0.0367	0.06	0.0514	0.0514	TRUE	0.7928	"nhr-86"	"Y40B10A.8a.1;Y40B10A.8a.2;Y40B10A.8b"	"Y40B10A.8a.1;Y40B10A.8a.2;Y40B10A.8b"	"Nuclear hormone receptor family member nhr-86 [Source:UniProtKB/Swiss-Prot;Acc:Q965W2]"	"V"	2061108	2066844	"GO:0006355;GO:0006351;GO:0043401;GO:0006355;GO:0006351;GO:0043401;GO:0006355;GO:0006351;GO:0043401"	"regulation of transcription	DNA-templated;transcription	DNA-templated;steroid hormone mediated signaling pathway;regulation of transcription	DNA-templated;transcription	DNA-templated;steroid hormone mediated signaling pathway;regulation of transcription	DNA-templated;transcription	DNA-templated;steroid hormone mediated signaling pathway"	"GO:0003677;GO:0008270;GO:0046872;GO:0003700;GO:0043565;GO:0003677;GO:0008270;GO:0046872;GO:0003700;GO:0043565;GO:0003677;GO:0008270;GO:0046872;GO:0003700;GO:0043565"	"DNA binding;zinc ion binding;metal ion binding;transcription factor activity	sequence-specific DNA binding;sequence-specific DNA binding;DNA binding;zinc ion binding;metal ion binding;transcription factor activity	sequence-specific DNA binding;sequence-specific DNA binding;DNA binding;zinc ion binding;metal ion binding;transcription factor activity	sequence-specific DNA binding;sequence-specific DNA binding"	"GO:0005634;GO:0005634;GO:0005634"	"nucleus;nucleus;nucleus"	"178685"
"WBGene00077769"	5	0	2	6	12	12	5	0	2	6	10	12	5.66	2	9	3.913	1.968	2.008	0.0446193	0.999832	0.0241	0.476	0.4152	0.4152	TRUE	0.8505	"F33E2.10"	"F33E2.10"	"F33E2.10"	""	"I"	12578108	12579205	NA	NA	NA	NA	NA	NA	"7040178"	"B3WFY9"	""	""
"WBGene00008233"	210	178	170	378	355	230	193	226	172	377	286	224	246.22	197	296	1.503	0.588	2.007	0.0447093	0.999832	0.0394	0.0663	0.0575	0.0575	TRUE	0.212	"C50F4.8"	"C50F4.8"	"C50F4.8"	""	"V"	9517241	9518875	NA	NA	NA	NA	NA	NA	"179332"	"Q18743"	""	""
"WBGene00018724"	147	211	113	388	357	192	135	268	114	387	288	187	229.71	172	287	1.672	0.741	2.006	0.044896	0.999832	0.1595	0.067	0.0937	0.0937	TRUE	0.301	"F53A9.1"	"F53A9.1"	"F53A9.1"	""	"X"	8711528	8711959	NA	NA	NA	NA	NA	NA	"186142"	"Q20690"	""	""
"WBGene00012036"	26	33	16	46	76	43	24	42	16	46	61	42	38.48	27	50	1.845	0.883	2.004	0.04502	0.999832	0.0874	0.1183	0.111	0.111	TRUE	1.0106	"clec-103"	"T26E3.1"	"T26E3.1"	"C-type LECtin [Source:RefSeq peptide;Acc:NP_493210]"	"I"	12683238	12684359	NA	NA	"GO:0030246"	"carbohydrate binding"	NA	NA	"188922"	"O45829"	""	""
"WBGene00011571"	9613	7327	9291	7499	7144	6900	8825	9289	9406	7472	5765	6709	7911.19	9173	6649	0.725	-0.464	-2.004	0.0451055	0.999832	0.0086	0.057	0.0386	0.0386	TRUE	0.1652	"ttr-46"	"T07C12.7"	"T07C12.7"	"Transthyretin-like protein 46 [Source:UniProtKB/Swiss-Prot;Acc:Q22285]"	"V"	9951233	9952177	NA	NA	NA	NA	"GO:0005576;GO:0005615"	"extracellular region;extracellular space"	"179384"	""	""	""
"WBGene00021406"	8	11	4	25	49	4	7	14	4	25	40	4	15.61	8	23	2.755	1.462	2.003	0.0452228	0.999832	0.5927	0.2086	0.3003	0.3003	TRUE	0.1443	"frm-5.2"	"Y38C1AB.4"	"Y38C1AB.4"	"FERM domain (protein4.1-ezrin-radixin-moesin) family [Source:RefSeq peptide;Acc:NP_499850]"	"IV"	695	14926	NA	NA	"GO:0005515"	"protein binding"	"GO:0005856"	"cytoskeleton"	"176821"	"Q9N531"	"ENSG00000204179;ENSG00000170324;ENSG00000163629"	"PTPN20;FRMPD2;PTPN13"
"WBGene00017703"	59	58	86	46	32	55	54	74	87	46	26	53	56.65	72	42	0.581	-0.784	-2.002	0.0453383	0.999832	0.0745	0.0985	0.092	0.092	TRUE	0.4767	"F22E5.1"	"F22E5.1"	"F22E5.1"	""	"II"	2675788	2677588	NA	NA	NA	NA	"GO:0016020;GO:0016021"	"membrane;integral component of membrane"	"184831"	"O16719"	""	""
"WBGene00009810"	1	1	0	5	7	5	1	1	0	5	6	5	2.95	1	5	7.326	2.873	1.999	0.045635	NA	0	0.8619	0.6542	0.6542	TRUE	0.2685	"srm-6"	"F47B8.9a;F47B8.9b"	"F47B8.9a;F47B8.9b"	"Serpentine Receptor	class M [Source:RefSeq peptide;Acc:NP_506555]"	"V"	14337049	14338808	NA	NA	NA	NA	"GO:0016020;GO:0016021;GO:0016020;GO:0016021"	"membrane;integral component of membrane;membrane;integral component of membrane"	"179931"	"Q20527;Q8I4I5"	""	""
"WBGene00023423"	399	172	144	155	229	104	366	218	146	154	185	101	195.09	243	147	0.603	-0.73	-1.998	0.0457411	0.999832	0.1401	0.0688	0.0908	0.0908	TRUE	0.3454	"F43C1.7"	"F43C1.7"	"F43C1.7"	""	"III"	4241477	4242593	NA	NA	NA	NA	NA	NA	"3564937"	"Q6A574"	"ENSG00000147419"	"CCDC25"
"WBGene00009240"	12	3	4	1	1	2	11	4	4	1	1	2	3.77	6	1	0.194	-2.367	-1.997	0.045803	NA	0	0.686	0.5558	0.5558	TRUE	1.1568	"F28H7.7"	"F28H7.7"	"F28H7.7"	""	"V"	10751057	10754147	NA	NA	NA	NA	"GO:0016020;GO:0016021"	"membrane;integral component of membrane"	"185098"	"Q19894"	""	""
"WBGene00011616"	40	26	31	20	25	14	37	33	31	20	20	14	25.8	34	18	0.532	-0.91	-1.997	0.0458086	0.999832	0	0.1486	0.1082	0.1082	TRUE	0.2243	"T08D10.3"	"T08D10.3"	"T08D10.3"	""	"X"	11955425	11956350	NA	NA	NA	NA	NA	NA	"188286"	"Q22344"	""	""
"WBGene00005444"	17	22	25	9	15	11	16	28	25	9	12	11	16.76	23	11	0.466	-1.101	-1.997	0.0458299	0.999832	0	0.1982	0.1523	0.1523	TRUE	0.4956	"srh-237"	"T05E12.7a;T05E12.7b;T05E12.7c"	"T05E12.7a;;T05E12.7c"	"Serpentine Receptor	class H [Source:RefSeq peptide;Acc:NP_001263910]"	"V"	17090390	17091614	NA	NA	NA	NA	"GO:0016020;GO:0016021;GO:0016020;GO:0016021"	"membrane;integral component of membrane;membrane;integral component of membrane"	"13217708"	"J7SA46;J7SF85"	""	""
"WBGene00011660"	34	5	12	47	38	31	31	6	12	47	31	30	26.22	16	36	2.119	1.084	1.995	0.0460865	0.999832	0.2471	0.1471	0.1684	0.1684	TRUE	2.4906	"T09E11.11"	"T09E11.11"	""	""	"I"	12344167	12345702	NA	NA	NA	NA	NA	NA	NA	NA	""	""
"WBGene00001780"	7	8	12	2	2	5	6	10	12	2	2	5	6.2	9	3	0.292	-1.774	-1.993	0.0462405	0.999832	0	0.4395	0.3499	0.3499	TRUE	0.4895	"gst-32"	"Y53F4B.37"	"Y53F4B.37"	"Glutathione S-Transferase [Source:RefSeq peptide;Acc:NP_497123]"	"II"	15177372	15178594	"GO:0008152;GO:0000302"	"metabolic process;response to reactive oxygen species"	"GO:0016740;GO:0005515"	"transferase activity;protein binding"	NA	NA	"190230"	"Q9NA96"	"ENSG00000243955;ENSG00000174156;ENSG00000182793;ENSG00000244067;ENSG00000170899"	"GSTA1;GSTA3;GSTA5;GSTA2;GSTA4"
"WBGene00005592"	0	0	0	3	3	3	0	0	0	3	2	3	1.39	0	3	14.265	3.834	1.993	0.0462452	NA	0	1.7661	1.5006	1.5006	TRUE	0.0787	"srj-4"	"C27A7.7"	"C27A7.7"	"Serpentine Receptor	class J [Source:RefSeq peptide;Acc:NP_506051]"	"V"	12163206	12164535	"GO:0007186;GO:0042048;GO:0050911"	"G-protein coupled receptor signaling pathway;olfactory behavior;detection of chemical stimulus involved in sensory perception of smell"	"GO:0038022"	"G-protein coupled olfactory receptor activity"	"GO:0016020;GO:0016021;GO:0005887"	"membrane;integral component of membrane;integral component of plasma membrane"	"182952"	"P90760"	""	""
"WBGene00010769"	1141	3480	1359	5896	4324	3158	1047	4412	1376	5875	3489	3071	3211.75	2278	4145	1.82	0.864	1.992	0.0463503	0.999832	0.3232	0.0574	0.1351	0.1351	TRUE	8.1077	"asah-1"	"K11D2.2.1;K11D2.2.2"	"K11D2.2.1;K11D2.2.2"	"Acid ceramidase [Source:UniProtKB/Swiss-Prot;Acc:O45686]"	"I"	12505098	12508064	"GO:0006629;GO:0006665;GO:0006629;GO:0006665"	"lipid metabolic process;sphingolipid metabolic process;lipid metabolic process;sphingolipid metabolic process"	"GO:0016787;GO:0017040;GO:0016787;GO:0017040"	"hydrolase activity;ceramidase activity;hydrolase activity;ceramidase activity"	"GO:0005764;GO:0005764"	"lysosome;lysosome"	"173120"	";"	"ENSG00000104763"	"ASAH1"
"WBGene00045242"	34	73	49	24	49	29	31	93	50	24	40	28	44.17	58	31	0.535	-0.902	-1.991	0.0464565	0.999832	0.1594	0.1104	0.1237	0.1237	TRUE	0.3815	"C05B5.11"	"C05B5.11"	"C05B5.11"	""	"III"	10004513	10004965	NA	NA	NA	NA	NA	NA	"6418646"	"A3FPK1"	""	""
"WBGene00013976"	62	41	48	77	99	95	57	52	49	77	80	92	67.75	53	83	1.579	0.659	1.99	0.0465679	0.999832	0	0.0917	0.0634	0.0634	TRUE	0.0915	"nhr-33"	"ZK455.6"	"ZK455.6"	"Nuclear Hormone Receptor family [Source:RefSeq peptide;Acc:NP_509893]"	"X"	11318278	11321076	"GO:0006355;GO:0006351;GO:0043401"	"regulation of transcription	DNA-templated;transcription	DNA-templated;steroid hormone mediated signaling pathway"	"GO:0003677;GO:0008270;GO:0046872;GO:0003700;GO:0043565"	"DNA binding;zinc ion binding;metal ion binding;transcription factor activity	sequence-specific DNA binding;sequence-specific DNA binding"	"GO:0005634"	"nucleus"	"191322"	"G5ED47"	""	""
"WBGene00018951"	5105	4313	6549	9686	7088	9559	4687	5468	6630	9652	5720	9294	6908.48	5595	8222	1.469	0.555	1.988	0.0468143	0.999832	0.05	0.057	0.0561	0.0561	TRUE	0.8663	"F56C9.7"	"F56C9.7.1;F56C9.7.2"	"F56C9.7.1;F56C9.7.2"	""	"III"	7313143	7315251	"GO:0010883;GO:0090087;GO:0010883;GO:0090087"	"regulation of lipid storage;regulation of peptide transport;regulation of lipid storage;regulation of peptide transport"	NA	NA	NA	NA	"176037"	"Q20865;Q20865"	""	""
"WBGene00009400"	90	68	69	61	59	41	83	86	70	61	48	40	64.49	80	50	0.621	-0.687	-1.987	0.0468941	0.999832	0.0078	0.0934	0.0701	0.0701	TRUE	0.3219	"F35C5.12"	"F35C5.12"	"F35C5.12"	""	"II"	12910227	12914598	"GO:0006952"	"defense response"	NA	NA	NA	NA	"174930"	"G5EEA5"	""	""
"WBGene00012603"	11	17	5	3	7	3	10	22	5	3	6	3	8.04	12	4	0.323	-1.629	-1.986	0.047011	0.999832	0.2332	0.3516	0.3227	0.3227	TRUE	0.2739	"nspe-6"	"Y38E10A.25"	"Y38E10A.25"	"Nematode Specific Peptide family	group E [Source:RefSeq peptide;Acc:NP_001022425]"	"II"	12615897	12616166	NA	NA	NA	NA	NA	NA	"3564817"	"Q7YWR1"	""	""
"WBGene00009633"	6	16	6	1	5	4	6	20	6	1	4	4	6.8	11	3	0.288	-1.794	-1.979	0.0477858	0.999832	0.3283	0.4057	0.3878	0.3878	TRUE	1.9148	"F42E11.3"	"F42E11.3"	"F42E11.3"	""	"X"	11374599	11375609	NA	NA	NA	NA	"GO:0016020;GO:0016021"	"membrane;integral component of membrane"	"185669"	"Q20333"	""	""
"WBGene00001071"	266	232	149	192	167	112	244	294	151	191	135	109	187.36	230	145	0.632	-0.663	-1.979	0.0478397	0.999832	0.0894	0.0693	0.0754	0.0754	TRUE	0.3074	"dpy-9"	"T21D12.2a;T21D12.2b"	"T21D12.2a;T21D12.2b"	"DumPY: shorter than wild-type [Source:RefSeq peptide;Acc:NP_499889]"	"IV"	257382	259204	NA	NA	"GO:0042302;GO:0042302"	"structural constituent of cuticle;structural constituent of cuticle"	"GO:0016020;GO:0016021;GO:0016020;GO:0016021"	"membrane;integral component of membrane;membrane;integral component of membrane"	"176846"	"O16787;U4PBE1"	""	""
"WBGene00011046"	19	31	22	18	16	4	17	39	22	18	13	4	18.96	26	12	0.444	-1.172	-1.978	0.0479609	0.999832	0.2353	0.1818	0.1931	0.1931	TRUE	0.92	"R05H10.7"	"R05H10.7"	"R05H10.7"	""	"II"	14855529	14857010	"GO:0006807"	"nitrogen compound metabolic process"	"GO:0008080"	"N-acetyltransferase activity"	"GO:0005737"	"cytoplasm"	"3565038"	"Q7YTM1"	""	""
"WBGene00006787"	3889	3562	3089	2778	3467	2492	3570	4516	3127	2768	2798	2423	3200.42	3738	2663	0.713	-0.489	-1.976	0.0481603	0.999832	0.0206	0.0574	0.0438	0.0438	TRUE	0.4024	"unc-52"	"ZC101.2a;ZC101.2b;ZC101.2c;ZC101.2d;ZC101.2e;ZC101.2f;ZC101.2g;ZC101.2i;ZC101.2j;ZC101.2k;ZC101.2l;ZC101.2m;ZC101.2n;ZC101.2o;ZC101.2p;ZC101.2q"	"ZC101.2a;ZC101.2b;ZC101.2c;ZC101.2d;ZC101.2e;ZC101.2f;ZC101.2g;ZC101.2i;ZC101.2j;ZC101.2k;ZC101.2l;ZC101.2m;ZC101.2n;ZC101.2o;ZC101.2p;"	"Basement membrane proteoglycan [Source:UniProtKB/Swiss-Prot;Acc:Q06561]"	"II"	14647327	14666943	"GO:0016477;GO:0009792;GO:0040017;GO:0040011;GO:0007517;GO:0008543;GO:0031581;GO:0048644;GO:0016477;GO:0009792;GO:0040017;GO:0040011;GO:0007517;GO:0008543;GO:0031581;GO:0048644;GO:0030239;GO:0016477;GO:0009792;GO:0040017;GO:0040011;GO:0007517;GO:0008543;GO:0031581;GO:0048644;GO:0016477;GO:0009792;GO:0040017;GO:0040011;GO:0007517;GO:0008543;GO:0031581;GO:0048644;GO:0016477;GO:0009792;GO:0040017;GO…	"cell migration;embryo development ending in birth or egg hatching;positive regulation of locomotion;locomotion;muscle organ development;fibroblast growth factor receptor signaling pathway;hemidesmosome assembly;muscle organ morphogenesis;cell migration;embryo development ending in birth or egg hatching;positive regulation of locomotion;locomotion;muscle organ development;fibroblast growth factor…	"GO:0005515;GO:0005515;GO:0005515;GO:0005198;GO:0005515;GO:0005198;GO:0003674;GO:0005515;GO:0005509;GO:0005515;GO:0005198;GO:0005515;GO:0005509;GO:0005198;GO:0005515;GO:0005198;GO:0005515;GO:0005198;GO:0005515;GO:0005198;GO:0005515;GO:0005198;GO:0005515;GO:0005198;GO:0005515;GO:0005198;GO:0005515;GO:0005515"	"protein binding;protein binding;protein binding;structural molecule activity;protein binding;structural molecule activity;molecular_function;protein binding;calcium ion binding;protein binding;structural molecule activity;protein binding;calcium ion binding;structural molecule activity;protein binding;structural molecule activity;protein binding;structural molecule activity;protein binding;struc…	"GO:0005604;GO:0005576;GO:0005604;GO:0005578;GO:0005604;GO:0005604;GO:0005604;GO:0005604;GO:0005604;GO:0005604;GO:0005604;GO:0005604"	"basement membrane;extracellular region;basement membrane;proteinaceous extracellular matrix;basement membrane;basement membrane;basement membrane;basement membrane;basement membrane;basement membrane;basement membrane;basement membrane"	"175126"	";;;G5EEI5;;;G1K109;H9G353;H9G354;H9G351;H9G352;H9G348;H9G349;H9G350;U4PS79"	"ENSG00000188157"	"AGRN"
"WBGene00009929"	94	78	66	139	188	103	86	99	67	139	152	100	107.06	84	130	1.554	0.636	1.976	0.0481854	0.999832	0.0321	0.0788	0.0648	0.0648	TRUE	0.4176	"abts-2"	"F52D10.1"	"F52D10.1"	"Anion/Bicarbonate TranSporter family [Source:RefSeq peptide;Acc:NP_509936]"	"X"	11585675	11589722	"GO:0006810;GO:0006820;GO:0035725;GO:0035445"	"transport;anion transport;sodium ion transmembrane transport;borate transmembrane transport"	"GO:0005215;GO:0005452;GO:0008509"	"transporter activity;inorganic anion exchanger activity;anion transmembrane transporter activity"	"GO:0016020;GO:0016021;GO:0016323"	"membrane;integral component of membrane;basolateral plasma membrane"	"186108"	"G5EGB9"	"ENSG00000088836"	"SLC4A11"
"WBGene00001578"	391	351	544	633	746	731	359	445	551	631	602	711	549.71	452	648	1.435	0.521	1.975	0.0482261	0.999832	0.0236	0.061	0.0482	0.0482	TRUE	0.3614	"ges-1"	"R12A1.4"	"R12A1.4"	"Gut esterase 1 [Source:UniProtKB/Swiss-Prot;Acc:Q04457]"	"V"	1427650	1432137	"GO:0008152"	"metabolic process"	"GO:0016787;GO:0052689"	"hydrolase activity;carboxylic ester hydrolase activity"	"GO:0005783;GO:0005615;GO:0005777;GO:0005788"	"endoplasmic reticulum;extracellular space;peroxisome;endoplasmic reticulum lumen"	"178633"	""	"ENSG00000042832"	"TG"
"WBGene00011803"	233	102	154	242	455	185	214	129	156	241	367	180	214.56	166	263	1.578	0.658	1.973	0.0485289	0.999832	0.0925	0.0677	0.0752	0.0752	TRUE	0.3611	"T16G12.1"	"T16G12.1"	"T16G12.1"	""	"III"	10040181	10049781	"GO:0006508;GO:0043171"	"proteolysis;peptide catabolic process"	"GO:0008270;GO:0008237;GO:0042277;GO:0070006"	"zinc ion binding;metallopeptidase activity;peptide binding;metalloaminopeptidase activity"	"GO:0005886;GO:0005737"	"plasma membrane;cytoplasm"	"176416"	"Q22531"	"ENSG00000072657;ENSG00000166825;ENSG00000172901"	"TRHDE;ANPEP;LVRN"
"WBGene00013088"	11	12	5	4	3	3	10	15	5	4	2	3	6.62	10	3	0.308	-1.701	-1.972	0.0486024	0.999832	0	0.4152	0.334	0.334	TRUE	0.0831	"Y51B9A.6"	"Y51B9A.6a;Y51B9A.6b"	"Y51B9A.6a;Y51B9A.6b"	""	"II"	9400717	9403187	"GO:0055085;GO:0006820;GO:0055085;GO:0006820"	"transmembrane transport;anion transport;transmembrane transport;anion transport"	"GO:0022857;GO:0022857"	"transmembrane transporter activity;transmembrane transporter activity"	"GO:0016020;GO:0016021;GO:0016020;GO:0016021"	"membrane;integral component of membrane;membrane;integral component of membrane"	"190139"	"Q9XXC1;B6GUQ1"	""	""
"WBGene00011996"	239	198	129	174	145	79	219	251	131	173	117	77	161.37	200	122	0.611	-0.71	-1.972	0.0486067	0.999832	0.1253	0.0714	0.087	0.087	TRUE	0.5015	"T24F1.4"	"T24F1.4"	"T24F1.4"	""	"II"	11313331	11314265	NA	NA	NA	NA	"GO:0016020;GO:0016021"	"membrane;integral component of membrane"	"188867"	"Q22745"	""	""
"WBGene00003844"	2384	2996	1436	1324	2370	1519	2189	3798	1454	1319	1913	1477	2024.93	2480	1570	0.633	-0.66	-1.971	0.0486986	0.999832	0.1353	0.0578	0.0802	0.0802	TRUE	0.3941	"odc-1"	"K11C4.4"	"K11C4.4"	"Ornithine decarboxylase [Source:UniProtKB/Swiss-Prot;Acc:P41931]"	"V"	6898541	6900223	"GO:0006596;GO:0033387"	"polyamine biosynthetic process;putrescine biosynthetic process from ornithine"	"GO:0003824;GO:0016829;GO:0016831;GO:0004586"	"catalytic activity;lyase activity;carboxy-lyase activity;ornithine decarboxylase activity"	NA	NA	"179079"	""	"ENSG00000142920;ENSG00000115758;ENSG00000155096"	"AZIN2;ODC1;AZIN1"
"WBGene00006979"	242	85	118	124	111	55	222	108	119	124	90	53	119.33	150	89	0.592	-0.757	-1.971	0.0487599	0.999832	0.1526	0.0765	0.0976	0.0976	TRUE	0.5382	"zig-2"	"F42F12.2"	"F42F12.2"	"2 (Zwei) IG domain protein [Source:RefSeq peptide;Acc:NP_510069]"	"X"	12340379	12341430	NA	NA	"GO:0005515"	"protein binding"	NA	NA	"192087"	"G5EDQ9"	""	""
"WBGene00001705"	16	8	14	5	5	6	15	10	14	5	4	6	8.98	13	5	0.377	-1.408	-1.969	0.0489041	0.999832	0	0.321	0.2343	0.2343	TRUE	0.1249	"grd-16"	"Y69A2AL.1"	"Y69A2AL.1"	"GRounDhog (hedgehog-like family) [Source:RefSeq peptide;Acc:NP_500209]"	"IV"	2476700	2480218	NA	NA	NA	NA	NA	NA	"190533"	"Q9N2Z2"	""	""
"WBGene00014039"	7	4	8	21	16	15	6	5	8	21	13	15	11.34	6	16	2.445	1.29	1.969	0.0489893	0.999832	0	0.2659	0.2003	0.2003	TRUE	0.3213	"ZK662.2"	"ZK662.2"	"ZK662.2"	""	"X"	15696730	15698056	NA	NA	NA	NA	NA	NA	"181660"	"Q94406"	""	""
"WBGene00009450"	718	753	784	1109	1358	1212	659	955	794	1105	1096	1178	964.49	803	1126	1.404	0.49	1.966	0.0493161	0.999832	0.0162	0.0591	0.0437	0.0437	TRUE	0.323	"ugt-58"	"F35H8.6"	"F35H8.6"	"Putative UDP-glucuronosyltransferase ugt-58 [Source:UniProtKB/Swiss-Prot;Acc:Q20086]"	"II"	9584379	9586784	"GO:0008152;GO:0009813;GO:0052696;GO:0055114"	"metabolic process;flavonoid biosynthetic process;flavonoid glucuronidation;oxidation-reduction process"	"GO:0016740;GO:0008194;GO:0015020;GO:0016757;GO:0016758;GO:0016491"	"transferase activity;UDP-glycosyltransferase activity;glucuronosyltransferase activity;transferase activity	transferring glycosyl groups;transferase activity	transferring hexosyl groups;oxidoreductase activity"	"GO:0016020;GO:0016021;GO:0043231"	"membrane;integral component of membrane;intracellular membrane-bounded organelle"	"174507"	""	"ENSG00000156096;ENSG00000196620;ENSG00000243135;ENSG00000242366;ENSG00000241119;ENSG00000244122;ENSG00000135226;ENSG00000242515;ENSG00000171234;ENSG00000241635;ENSG00000173610;ENSG00000109181;ENSG00000145626;ENSG00000240224;ENSG00000213759;ENSG00000167165;ENSG00000174607;ENSG00000271271;ENSG00000244474;ENSG00000135220;ENSG00000168671;ENSG00000197888"	"UGT2B4;UGT2B15;UGT1A3;UGT1A8;UGT1A9;UGT1A7;UGT2B28;UGT1A10;UGT2B7;UGT1A1;UGT2A1;UGT2B10;UGT3A1;UGT1A5;UGT2B11;UGT1A6;UGT8;UGT2A2;UGT1A4;UGT2A3;UGT3A2;UGT2B17"
"WBGene00011105"	732	736	594	378	807	455	672	933	601	377	651	442	612.8	735	490	0.667	-0.584	-1.966	0.0493234	0.999832	0.0685	0.0605	0.0619	0.0619	TRUE	0.9758	"R07E3.4"	"R07E3.4"	"R07E3.4"	""	"X"	10330596	10331873	"GO:0055085;GO:0006810;GO:0006412"	"transmembrane transport;transport;translation"	"GO:0005215;GO:0003735"	"transporter activity;structural constituent of ribosome"	"GO:0016020;GO:0016021;GO:0005743"	"membrane;integral component of membrane;mitochondrial inner membrane"	"187678"	"Q21809"	"ENSG00000169100;ENSG00000005022;ENSG00000151475;ENSG00000151729"	"SLC25A6;SLC25A5;SLC25A31;SLC25A4"
"WBGene00000723"	169	203	317	533	340	369	155	257	321	531	274	359	316.29	244	388	1.588	0.667	1.966	0.0493326	0.999832	0.1104	0.0642	0.0796	0.0796	TRUE	0.352	"col-150"	"B0024.2"	"B0024.2"	"COLlagen [Source:RefSeq peptide;Acc:NP_505647]"	"V"	10293565	10294621	NA	NA	"GO:0042302"	"structural constituent of cuticle"	"GO:0016020;GO:0016021;GO:0005581"	"membrane;integral component of membrane;collagen trimer"	"181814"	"Q17418"	""	""
"WBGene00014976"	0	0	0	3	4	2	0	0	0	3	3	2	1.36	0	3	14.03	3.81	1.964	0.0495199	NA	0	1.8007	1.543	1.543	TRUE	0.0787	"Y116A8C.7"	"Y116A8C.7"	""	""	"IV"	16928334	16929067	NA	NA	NA	NA	NA	NA	NA	NA	""	""
"WBGene00020944"	7	14	5	4	3	2	6	18	5	4	2	2	6.26	10	3	0.289	-1.791	-1.963	0.0496026	0.999832	0	0.4354	0.3779	0.3779	TRUE	1.4526	"W02D7.9"	"W02D7.9"	"W02D7.9"	""	"V"	8326191	8326514	NA	NA	NA	NA	NA	NA	"189119"	"O17531"	""	""
"WBGene00011445"	277	210	263	398	416	384	254	266	266	397	336	373	315.41	262	369	1.405	0.491	1.963	0.0496866	0.999832	0	0.0642	0.0418	0.0418	TRUE	0.0711	"T04F8.7"	"T04F8.7a;T04F8.7b"	"T04F8.7a;T04F8.7b"	""	"X"	11677509	11680930	NA	NA	"GO:0005515;GO:0005515"	"protein binding;protein binding"	NA	NA	"188067"	"Q22166;A6ZJ59"	""	""
"WBGene00017253"	4	2	15	10	19	34	4	3	15	10	15	33	13.29	7	19	2.693	1.429	1.96	0.049963	0.999832	0.4704	0.2352	0.286	0.286	TRUE	1.1869	"sdz-9"	"F08D12.10"	"F08D12.10"	"SKN-1 Dependent Zygotic transcript [Source:RefSeq peptide;Acc:NP_494359]"	"II"	2772389	2773617	NA	NA	"GO:0005515"	"protein binding"	NA	NA	"173622"	"P91233"	""	""
[truncated: 15 more columns]
